# Supplementary material for: MIMOX: a web tool for phage display based epitope mapping
Source: BMC Bioinformatics. 2006 Oct 12;7:451. doi: 10.1186/1471-2105-7-451 (PMC1618411; doi:10.1186/1471-2105-7-451)
Supplement: Additional File 1 — Test dataset for MIMOX. The data provided represent the cases that have been tested with MIMOX. [file 1471-2105-7-451-S1.GZ]

Archive with 22 entries (15 files):
- all
- all/1ATN_A.pdb
- all/1G9M_G.pdb
- all/1QMC_A.pdb
- all/test4
- all/test4/17bMimoSeq.fa
- all/test4/1GC1_G.pdb
- all/test5
- all/test5/1N8Z_C.pdb
- all/test5/HerceptinMimoSeq.fa
- all/test6
- all/test6/2ADF_A.pdb
- all/test6/82D6A3Mimoseq.fa
- all/test7
- all/test7/13b5MimoSeq.fa
- all/test7/1E6J_P.pdb
- all/test8
- all/test8/1IQD_C.pdb
- all/test8/BO2C11MimoSeq.fa
- all/test9
- all/test9/1YY9_A.pdb
- all/test9/C225MimoSeq.fa
