# Supplementary material for: MIMOX: a web tool for phage display based epitope mapping
Source: BMC Bioinformatics. 2006 Oct 12;7:451. doi: 10.1186/1471-2105-7-451 (PMC1618411; doi:10.1186/1471-2105-7-451)
Supplement: Additional File 1 — Test dataset for MIMOX. The data provided represent the cases that have been tested with MIMOX. [file 1471-2105-7-451-S1.GZ › all/1ATN_A.pdb]

HEADER    DEOXYRIBONUCLEASE I COMPLEX WITH ACTIN  08-MAR-91   1ATN      1ATN   2
ATOM      1  CA  ACE A   0     105.046  51.546  40.626  1.00 72.72      1ATN 263
ATOM      2  C   ACE A   0     105.314  50.822  41.951  1.00 72.72      1ATN 264
ATOM      3  O   ACE A   0     105.220  51.451  43.013  1.00 72.56      1ATN 265
ATOM      4  N   ASP A   1     105.665  49.507  41.867  1.00 71.64      1ATN 266
ATOM      5  CA  ASP A   1     105.992  48.589  42.982  1.00 70.20      1ATN 267
ATOM      6  C   ASP A   1     107.024  49.191  43.936  1.00 69.70      1ATN 268
ATOM      7  O   ASP A   1     106.927  49.088  45.163  1.00 69.14      1ATN 269
ATOM      8  CB  ASP A   1     106.533  47.248  42.410  1.00 70.66      1ATN 270
ATOM      9  CG  ASP A   1     106.801  46.077  43.383  1.00 71.73      1ATN 271
ATOM     10  OD1 ASP A   1     107.722  46.143  44.215  1.00 71.57      1ATN 272
ATOM     11  OD2 ASP A   1     106.092  45.066  43.291  1.00 71.25      1ATN 273
ATOM     12  N   GLU A   2     107.976  49.873  43.293  1.00 69.24      1ATN 274
ATOM     13  CA  GLU A   2     109.054  50.658  43.886  1.00 69.94      1ATN 275
ATOM     14  C   GLU A   2     108.707  51.166  45.277  1.00 69.71      1ATN 276
ATOM     15  O   GLU A   2     109.454  51.029  46.250  1.00 69.74      1ATN 277
ATOM     16  CB  GLU A   2     109.372  51.861  42.969  1.00 69.58      1ATN 278
ATOM     17  CG  GLU A   2     110.164  51.624  41.669  1.00 68.60      1ATN 279
ATOM     18  CD  GLU A   2     109.564  50.572  40.753  1.00 68.20      1ATN 280
ATOM     19  OE1 GLU A   2     108.416  50.739  40.320  1.00 67.20      1ATN 281
ATOM     20  OE2 GLU A   2     110.241  49.573  40.508  1.00 68.02      1ATN 282
ATOM     21  N   ASP A   3     107.522  51.768  45.296  1.00 68.94      1ATN 283
ATOM     22  CA  ASP A   3     106.934  52.121  46.541  1.00 68.51      1ATN 284
ATOM     23  C   ASP A   3     105.482  51.639  46.673  1.00 69.04      1ATN 285
ATOM     24  O   ASP A   3     104.927  51.786  47.765  1.00 70.50      1ATN 286
ATOM     25  CB  ASP A   3     107.098  53.648  46.755  1.00 67.33      1ATN 287
ATOM     26  CG  ASP A   3     106.667  54.660  45.697  1.00 66.39      1ATN 288
ATOM     27  OD1 ASP A   3     105.655  54.451  45.017  1.00 65.97      1ATN 289
ATOM     28  OD2 ASP A   3     107.354  55.683  45.588  1.00 64.78      1ATN 290
ATOM     29  N   GLU A   4     104.844  50.970  45.676  1.00 68.67      1ATN 291
ATOM     30  CA  GLU A   4     103.473  50.426  45.793  1.00 67.31      1ATN 292
ATOM     31  C   GLU A   4     103.428  49.414  46.942  1.00 65.41      1ATN 293
ATOM     32  O   GLU A   4     102.490  49.416  47.750  1.00 64.27      1ATN 294
ATOM     33  CB  GLU A   4     103.038  49.711  44.490  1.00 68.85      1ATN 295
ATOM     34  CG  GLU A   4     101.729  48.876  44.519  1.00 71.26      1ATN 296
ATOM     35  CD  GLU A   4     101.777  47.513  43.796  1.00 71.99      1ATN 297
ATOM     36  OE1 GLU A   4     101.834  47.519  42.559  1.00 71.78      1ATN 298
ATOM     37  OE2 GLU A   4     101.744  46.459  44.456  1.00 70.53      1ATN 299
ATOM     38  N   THR A   5     104.491  48.587  46.989  1.00 62.72      1ATN 300
ATOM     39  CA  THR A   5     104.720  47.577  48.030  1.00 61.26      1ATN 301
ATOM     40  C   THR A   5     105.251  48.131  49.354  1.00 58.60      1ATN 302
ATOM     41  O   THR A   5     104.906  47.752  50.473  1.00 59.25      1ATN 303
ATOM     42  CB  THR A   5     105.743  46.507  47.539  1.00 62.82      1ATN 304
ATOM     43  OG1 THR A   5     106.855  47.174  46.941  1.00 64.74      1ATN 305
ATOM     44  CG2 THR A   5     105.110  45.546  46.545  1.00 63.90      1ATN 306
ATOM     45  N   THR A   6     106.150  49.057  49.037  1.00 55.27      1ATN 307
ATOM     46  CA  THR A   6     107.097  49.766  49.860  1.00 51.10      1ATN 308
ATOM     47  C   THR A   6     106.571  50.837  50.820  1.00 47.89      1ATN 309
ATOM     48  O   THR A   6     107.331  51.278  51.695  1.00 48.65      1ATN 310
ATOM     49  CB  THR A   6     108.112  50.332  48.826  1.00 51.84      1ATN 311
ATOM     50  OG1 THR A   6     108.324  49.336  47.817  1.00 52.46      1ATN 312
ATOM     51  CG2 THR A   6     109.444  50.691  49.412  1.00 53.23      1ATN 313
ATOM     52  N   ALA A   7     105.335  51.353  50.704  1.00 42.85      1ATN 314
ATOM     53  CA  ALA A   7     104.859  52.367  51.646  1.00 37.49      1ATN 315
ATOM     54  C   ALA A   7     104.506  51.736  52.981  1.00 33.57      1ATN 316
ATOM     55  O   ALA A   7     103.844  50.698  53.042  1.00 32.83      1ATN 317
ATOM     56  CB  ALA A   7     103.620  53.073  51.121  1.00 37.92      1ATN 318
ATOM     57  N   LEU A   8     104.974  52.349  54.064  1.00 29.51      1ATN 319
ATOM     58  CA  LEU A   8     104.730  51.848  55.413  1.00 25.65      1ATN 320
ATOM     59  C   LEU A   8     103.619  52.668  56.063  1.00 24.08      1ATN 321
ATOM     60  O   LEU A   8     103.424  53.812  55.650  1.00 23.67      1ATN 322
ATOM     61  CB  LEU A   8     106.022  51.942  56.255  1.00 23.21      1ATN 323
ATOM     62  CG  LEU A   8     107.291  51.289  55.738  1.00 20.72      1ATN 324
ATOM     63  CD1 LEU A   8     108.378  51.328  56.774  1.00 21.20      1ATN 325
ATOM     64  CD2 LEU A   8     107.016  49.848  55.457  1.00 20.58      1ATN 326
ATOM     65  N   VAL A   9     102.832  52.140  57.009  1.00 20.68      1ATN 327
ATOM     66  CA  VAL A   9     101.840  52.965  57.647  1.00 20.00      1ATN 328
ATOM     67  C   VAL A   9     101.978  52.691  59.102  1.00 21.05      1ATN 329
ATOM     68  O   VAL A   9     101.747  51.571  59.549  1.00 22.01      1ATN 330
ATOM     69  CB  VAL A   9     100.387  52.650  57.275  1.00 18.60      1ATN 331
ATOM     70  CG1 VAL A   9      99.470  53.596  58.026  1.00 17.05      1ATN 332
ATOM     71  CG2 VAL A   9     100.127  52.913  55.806  1.00 19.64      1ATN 333
ATOM     72  N   CYS A  10     102.317  53.747  59.838  1.00 21.13      1ATN 334
ATOM     73  CA  CYS A  10     102.538  53.609  61.244  1.00 20.62      1ATN 335
ATOM     74  C   CYS A  10     101.602  54.512  61.988  1.00 19.21      1ATN 336
ATOM     75  O   CYS A  10     101.660  55.729  61.828  1.00 19.92      1ATN 337
ATOM     76  CB  CYS A  10     104.010  53.925  61.480  1.00 21.71      1ATN 338
ATOM     77  SG  CYS A  10     104.442  53.940  63.244  1.00 26.91      1ATN 339
ATOM     78  N   ASP A  11     100.665  53.915  62.727  1.00 18.93      1ATN 340
ATOM     79  CA  ASP A  11      99.775  54.671  63.577  1.00 18.35      1ATN 341
ATOM     80  C   ASP A  11     100.159  54.607  65.069  1.00 19.99      1ATN 342
ATOM     81  O   ASP A  11      99.947  53.617  65.774  1.00 20.26      1ATN 343
ATOM     82  CB  ASP A  11      98.406  54.154  63.335  1.00 16.78      1ATN 344
ATOM     83  CG  ASP A  11      97.328  54.780  64.201  1.00 18.33      1ATN 345
ATOM     84  OD1 ASP A  11      97.433  55.910  64.704  1.00 20.26      1ATN 346
ATOM     85  OD2 ASP A  11      96.322  54.107  64.383  1.00 20.24      1ATN 347
ATOM     86  N   ASN A  12     100.673  55.736  65.575  1.00 20.38      1ATN 348
ATOM     87  CA  ASN A  12     101.196  55.868  66.906  1.00 21.33      1ATN 349
ATOM     88  C   ASN A  12     100.089  56.216  67.862  1.00 21.95      1ATN 350
ATOM     89  O   ASN A  12      99.468  57.270  67.744  1.00 24.30      1ATN 351
ATOM     90  CB  ASN A  12     102.210  56.963  66.988  1.00 23.42      1ATN 352
ATOM     91  CG  ASN A  12     103.318  56.836  65.973  1.00 26.88      1ATN 353
ATOM     92  OD1 ASN A  12     104.237  56.018  66.036  1.00 29.04      1ATN 354
ATOM     93  ND2 ASN A  12     103.181  57.706  64.983  1.00 28.95      1ATN 355
ATOM     94  N   GLY A  13      99.858  55.365  68.863  1.00 21.15      1ATN 356
ATOM     95  CA  GLY A  13      98.820  55.604  69.845  1.00 19.34      1ATN 357
ATOM     96  C   GLY A  13      99.380  55.764  71.239  1.00 18.81      1ATN 358
ATOM     97  O   GLY A  13     100.576  55.640  71.533  1.00 18.03      1ATN 359
ATOM     98  N   SER A  14      98.414  56.089  72.078  1.00 17.68      1ATN 360
ATOM     99  CA  SER A  14      98.682  56.222  73.482  1.00 17.98      1ATN 361
ATOM    100  C   SER A  14      98.877  54.865  74.117  1.00 16.37      1ATN 362
ATOM    101  O   SER A  14      99.667  54.774  75.043  1.00 19.28      1ATN 363
ATOM    102  CB  SER A  14      97.534  56.936  74.180  1.00 19.99      1ATN 364
ATOM    103  OG  SER A  14      97.466  58.324  73.834  1.00 25.56      1ATN 365
ATOM    104  N   GLY A  15      98.236  53.794  73.657  1.00 15.92      1ATN 366
ATOM    105  CA  GLY A  15      98.352  52.482  74.261  1.00 13.15      1ATN 367
ATOM    106  C   GLY A  15      99.045  51.555  73.310  1.00 15.52      1ATN 368
ATOM    107  O   GLY A  15     100.003  50.917  73.727  1.00 16.88      1ATN 369
ATOM    108  N   LEU A  16      98.635  51.516  72.033  1.00 15.02      1ATN 370
ATOM    109  CA  LEU A  16      99.156  50.638  70.991  1.00 14.03      1ATN 371
ATOM    110  C   LEU A  16      99.768  51.291  69.760  1.00 14.32      1ATN 372
ATOM    111  O   LEU A  16      99.312  52.352  69.365  1.00 14.24      1ATN 373
ATOM    112  CB  LEU A  16      98.085  49.728  70.400  1.00 14.49      1ATN 374
ATOM    113  CG  LEU A  16      97.470  48.429  70.984  1.00 16.29      1ATN 375
ATOM    114  CD1 LEU A  16      98.574  47.722  71.789  1.00 13.72      1ATN 376
ATOM    115  CD2 LEU A  16      96.179  48.724  71.759  1.00 13.92      1ATN 377
ATOM    116  N   VAL A  17     100.751  50.676  69.099  1.00 12.39      1ATN 378
ATOM    117  CA  VAL A  17     101.238  51.122  67.816  1.00 12.97      1ATN 379
ATOM    118  C   VAL A  17     100.545  50.193  66.834  1.00 13.07      1ATN 380
ATOM    119  O   VAL A  17     100.380  49.029  67.162  1.00 16.49      1ATN 381
ATOM    120  CB  VAL A  17     102.764  50.919  67.599  1.00 12.83      1ATN 382
ATOM    121  CG1 VAL A  17     103.204  51.596  66.317  1.00 12.03      1ATN 383
ATOM    122  CG2 VAL A  17     103.549  51.537  68.700  1.00 11.50      1ATN 384
ATOM    123  N   LYS A  18     100.071  50.624  65.677  1.00 12.67      1ATN 385
ATOM    124  CA  LYS A  18      99.552  49.740  64.652  1.00 11.35      1ATN 386
ATOM    125  C   LYS A  18     100.449  49.990  63.439  1.00 13.77      1ATN 387
ATOM    126  O   LYS A  18     100.685  51.122  63.050  1.00 13.88      1ATN 388
ATOM    127  CB  LYS A  18      98.145  50.089  64.322  1.00  9.64      1ATN 389
ATOM    128  CG  LYS A  18      97.049  49.604  65.237  1.00  7.67      1ATN 390
ATOM    129  CD  LYS A  18      97.120  50.147  66.671  1.00  8.20      1ATN 391
ATOM    130  CE  LYS A  18      97.171  51.664  66.720  1.00  9.72      1ATN 392
ATOM    131  NZ  LYS A  18      96.935  52.132  68.067  1.00  9.79      1ATN 393
ATOM    132  N   ALA A  19     101.010  48.988  62.786  1.00 16.56      1ATN 394
ATOM    133  CA  ALA A  19     101.983  49.204  61.733  1.00 19.55      1ATN 395
ATOM    134  C   ALA A  19     101.895  48.121  60.669  1.00 21.24      1ATN 396
ATOM    135  O   ALA A  19     101.254  47.093  60.859  1.00 22.73      1ATN 397
ATOM    136  CB  ALA A  19     103.370  49.197  62.299  1.00 17.88      1ATN 398
ATOM    137  N   GLY A  20     102.523  48.305  59.529  1.00 20.51      1ATN 399
ATOM    138  CA  GLY A  20     102.313  47.374  58.439  1.00 23.34      1ATN 400
ATOM    139  C   GLY A  20     102.570  48.066  57.129  1.00 22.95      1ATN 401
ATOM    140  O   GLY A  20     103.087  49.192  57.106  1.00 23.41      1ATN 402
ATOM    141  N   PHE A  21     102.195  47.382  56.046  1.00 23.76      1ATN 403
ATOM    142  CA  PHE A  21     102.467  47.890  54.704  1.00 24.67      1ATN 404
ATOM    143  C   PHE A  21     101.193  48.380  54.068  1.00 26.19      1ATN 405
ATOM    144  O   PHE A  21     100.131  47.804  54.269  1.00 26.59      1ATN 406
ATOM    145  CB  PHE A  21     103.058  46.814  53.851  1.00 23.28      1ATN 407
ATOM    146  CG  PHE A  21     104.333  46.309  54.490  1.00 23.36      1ATN 408
ATOM    147  CD1 PHE A  21     104.271  45.293  55.436  1.00 24.07      1ATN 409
ATOM    148  CD2 PHE A  21     105.537  46.897  54.166  1.00 21.98      1ATN 410
ATOM    149  CE1 PHE A  21     105.418  44.865  56.071  1.00 23.01      1ATN 411
ATOM    150  CE2 PHE A  21     106.676  46.460  54.806  1.00 22.71      1ATN 412
ATOM    151  CZ  PHE A  21     106.627  45.452  55.755  1.00 23.75      1ATN 413
ATOM    152  N   ALA A  22     101.272  49.536  53.398  1.00 28.74      1ATN 414
ATOM    153  CA  ALA A  22     100.156  50.105  52.655  1.00 30.77      1ATN 415
ATOM    154  C   ALA A  22      99.870  49.039  51.636  1.00 32.62      1ATN 416
ATOM    155  O   ALA A  22     100.780  48.491  51.006  1.00 33.04      1ATN 417
ATOM    156  CB  ALA A  22     100.523  51.351  51.871  1.00 31.65      1ATN 418
ATOM    157  N   GLY A  23      98.596  48.713  51.542  1.00 34.10      1ATN 419
ATOM    158  CA  GLY A  23      98.223  47.596  50.715  1.00 34.95      1ATN 420
ATOM    159  C   GLY A  23      97.541  46.590  51.605  1.00 35.20      1ATN 421
ATOM    160  O   GLY A  23      96.422  46.213  51.285  1.00 36.83      1ATN 422
ATOM    161  N   ASP A  24      98.121  46.167  52.731  1.00 35.34      1ATN 423
ATOM    162  CA  ASP A  24      97.493  45.185  53.598  1.00 34.60      1ATN 424
ATOM    163  C   ASP A  24      96.145  45.641  54.123  1.00 34.96      1ATN 425
ATOM    164  O   ASP A  24      95.817  46.835  54.072  1.00 35.64      1ATN 426
ATOM    165  CB  ASP A  24      98.374  44.886  54.781  1.00 35.08      1ATN 427
ATOM    166  CG  ASP A  24      99.781  44.437  54.458  1.00 35.05      1ATN 428
ATOM    167  OD1 ASP A  24      99.968  43.640  53.539  1.00 35.05      1ATN 429
ATOM    168  OD2 ASP A  24     100.686  44.893  55.156  1.00 36.41      1ATN 430
ATOM    169  N   ASP A  25      95.345  44.682  54.611  1.00 34.19      1ATN 431
ATOM    170  CA  ASP A  25      93.980  44.972  55.068  1.00 34.20      1ATN 432
ATOM    171  C   ASP A  25      93.856  45.358  56.547  1.00 33.56      1ATN 433
ATOM    172  O   ASP A  25      92.858  45.929  57.021  1.00 32.93      1ATN 434
ATOM    173  CB  ASP A  25      93.086  43.729  54.770  1.00 36.25      1ATN 435
ATOM    174  CG  ASP A  25      92.503  43.506  53.343  1.00 39.52      1ATN 436
ATOM    175  OD1 ASP A  25      91.488  44.149  52.995  1.00 39.11      1ATN 437
ATOM    176  OD2 ASP A  25      93.023  42.640  52.609  1.00 39.47      1ATN 438
ATOM    177  N   ALA A  26      94.930  44.981  57.269  1.00 32.20      1ATN 439
ATOM    178  CA  ALA A  26      95.056  45.159  58.705  1.00 29.88      1ATN 440
ATOM    179  C   ALA A  26      96.523  45.275  59.083  1.00 29.51      1ATN 441
ATOM    180  O   ALA A  26      97.403  44.840  58.317  1.00 28.51      1ATN 442
ATOM    181  CB  ALA A  26      94.474  43.972  59.429  1.00 29.93      1ATN 443
ATOM    182  N   PRO A  27      96.847  45.889  60.248  1.00 29.85      1ATN 444
ATOM    183  CA  PRO A  27      98.233  46.049  60.695  1.00 29.77      1ATN 445
ATOM    184  C   PRO A  27      99.018  44.755  60.881  1.00 29.78      1ATN 446
ATOM    185  O   PRO A  27      98.572  43.761  61.453  1.00 29.98      1ATN 447
ATOM    186  CB  PRO A  27      98.119  46.860  61.961  1.00 28.33      1ATN 448
ATOM    187  CG  PRO A  27      96.711  46.615  62.424  1.00 27.77      1ATN 449
ATOM    188  CD  PRO A  27      95.932  46.602  61.146  1.00 28.66      1ATN 450
ATOM    189  N   ARG A  28     100.204  44.754  60.312  1.00 29.63      1ATN 451
ATOM    190  CA  ARG A  28     101.116  43.641  60.464  1.00 29.01      1ATN 452
ATOM    191  C   ARG A  28     101.654  43.626  61.881  1.00 27.76      1ATN 453
ATOM    192  O   ARG A  28     102.007  42.566  62.385  1.00 28.51      1ATN 454
ATOM    193  CB  ARG A  28     102.276  43.789  59.508  1.00 31.03      1ATN 455
ATOM    194  CG  ARG A  28     103.032  42.510  59.247  1.00 33.61      1ATN 456
ATOM    195  CD  ARG A  28     102.118  41.542  58.477  1.00 36.80      1ATN 457
ATOM    196  NE  ARG A  28     101.826  41.958  57.102  1.00 38.67      1ATN 458
ATOM    197  CZ  ARG A  28     102.770  41.944  56.137  1.00 40.79      1ATN 459
ATOM    198  NH1 ARG A  28     104.059  41.627  56.415  1.00 40.37      1ATN 460
ATOM    199  NH2 ARG A  28     102.419  42.258  54.870  1.00 41.16      1ATN 461
ATOM    200  N   ALA A  29     101.686  44.782  62.544  1.00 25.61      1ATN 462
ATOM    201  CA  ALA A  29     102.267  44.859  63.861  1.00 23.90      1ATN 463
ATOM    202  C   ALA A  29     101.449  45.725  64.788  1.00 22.29      1ATN 464
ATOM    203  O   ALA A  29     101.043  46.824  64.421  1.00 22.51      1ATN 465
ATOM    204  CB  ALA A  29     103.682  45.411  63.733  1.00 23.13      1ATN 466
ATOM    205  N   VAL A  30     101.138  45.160  65.955  1.00 20.10      1ATN 467
ATOM    206  CA  VAL A  30     100.342  45.829  66.969  1.00 18.33      1ATN 468
ATOM    207  C   VAL A  30     101.021  45.496  68.282  1.00 19.18      1ATN 469
ATOM    208  O   VAL A  30     101.225  44.325  68.602  1.00 20.67      1ATN 470
ATOM    209  CB  VAL A  30      98.909  45.309  67.092  1.00 16.57      1ATN 471
ATOM    210  CG1 VAL A  30      98.166  46.322  67.953  1.00 15.78      1ATN 472
ATOM    211  CG2 VAL A  30      98.239  45.093  65.744  1.00 15.27      1ATN 473
ATOM    212  N   PHE A  31     101.363  46.500  69.090  1.00 18.83      1ATN 474
ATOM    213  CA  PHE A  31     102.099  46.250  70.308  1.00 14.96      1ATN 475
ATOM    214  C   PHE A  31     102.086  47.409  71.249  1.00 15.12      1ATN 476
ATOM    215  O   PHE A  31     101.937  48.520  70.753  1.00 15.92      1ATN 477
ATOM    216  CB  PHE A  31     103.493  45.957  69.962  1.00 14.96      1ATN 478
ATOM    217  CG  PHE A  31     104.276  46.957  69.150  1.00 13.83      1ATN 479
ATOM    218  CD1 PHE A  31     104.190  46.951  67.778  1.00 13.65      1ATN 480
ATOM    219  CD2 PHE A  31     105.190  47.767  69.780  1.00 15.25      1ATN 481
ATOM    220  CE1 PHE A  31     105.032  47.737  67.043  1.00 12.70      1ATN 482
ATOM    221  CE2 PHE A  31     106.036  48.557  69.043  1.00 13.37      1ATN 483
ATOM    222  CZ  PHE A  31     105.950  48.531  67.678  1.00 13.20      1ATN 484
ATOM    223  N   PRO A  32     102.240  47.283  72.572  1.00 15.78      1ATN 485
ATOM    224  CA  PRO A  32     102.232  48.426  73.460  1.00 13.48      1ATN 486
ATOM    225  C   PRO A  32     103.322  49.452  73.191  1.00 14.19      1ATN 487
ATOM    226  O   PRO A  32     104.433  49.213  72.702  1.00 15.70      1ATN 488
ATOM    227  CB  PRO A  32     102.275  47.804  74.818  1.00 13.01      1ATN 489
ATOM    228  CG  PRO A  32     102.910  46.471  74.600  1.00 15.21      1ATN 490
ATOM    229  CD  PRO A  32     102.210  46.038  73.326  1.00 15.33      1ATN 491
ATOM    230  N   SER A  33     102.880  50.647  73.525  1.00 14.44      1ATN 492
ATOM    231  CA  SER A  33     103.593  51.864  73.323  1.00 14.50      1ATN 493
ATOM    232  C   SER A  33     104.304  52.146  74.629  1.00 15.29      1ATN 494
ATOM    233  O   SER A  33     104.011  53.150  75.280  1.00 16.77      1ATN 495
ATOM    234  CB  SER A  33     102.559  52.900  72.986  1.00 14.58      1ATN 496
ATOM    235  OG  SER A  33     102.931  53.776  71.941  1.00 21.71      1ATN 497
ATOM    236  N   ILE A  34     105.190  51.236  75.055  1.00 14.89      1ATN 498
ATOM    237  CA  ILE A  34     106.017  51.424  76.227  1.00 14.07      1ATN 499
ATOM    238  C   ILE A  34     107.492  51.285  75.942  1.00 13.15      1ATN 500
ATOM    239  O   ILE A  34     107.846  50.766  74.917  1.00 13.33      1ATN 501
ATOM    240  CB  ILE A  34     105.810  50.439  77.349  1.00 15.82      1ATN 502
ATOM    241  CG1 ILE A  34     104.759  49.337  77.190  1.00 16.28      1ATN 503
ATOM    242  CG2 ILE A  34     105.572  51.431  78.459  1.00 15.69      1ATN 504
ATOM    243  CD1 ILE A  34     103.319  49.884  77.348  1.00 16.34      1ATN 505
ATOM    244  N   VAL A  35     108.356  51.736  76.829  1.00 11.76      1ATN 506
ATOM    245  CA  VAL A  35     109.780  51.679  76.710  1.00 12.02      1ATN 507
ATOM    246  C   VAL A  35     110.152  51.449  78.151  1.00 12.84      1ATN 508
ATOM    247  O   VAL A  35     109.910  52.296  79.018  1.00 14.11      1ATN 509
ATOM    248  CB  VAL A  35     110.441  53.012  76.276  1.00 12.40      1ATN 510
ATOM    249  CG1 VAL A  35     111.982  52.895  76.380  1.00  9.91      1ATN 511
ATOM    250  CG2 VAL A  35     110.054  53.335  74.863  1.00 10.66      1ATN 512
ATOM    251  N   GLY A  36     110.717  50.289  78.406  1.00 13.46      1ATN 513
ATOM    252  CA  GLY A  36     111.096  49.873  79.719  1.00 14.99      1ATN 514
ATOM    253  C   GLY A  36     112.567  50.059  79.879  1.00 15.65      1ATN 515
ATOM    254  O   GLY A  36     113.334  49.794  78.971  1.00 15.49      1ATN 516
ATOM    255  N   ARG A  37     112.914  50.482  81.083  1.00 18.11      1ATN 517
ATOM    256  CA  ARG A  37     114.283  50.785  81.444  1.00 21.46      1ATN 518
ATOM    257  C   ARG A  37     114.597  49.951  82.701  1.00 21.78      1ATN 519
ATOM    258  O   ARG A  37     114.052  50.211  83.773  1.00 22.76      1ATN 520
ATOM    259  CB  ARG A  37     114.299  52.286  81.674  1.00 25.28      1ATN 521
ATOM    260  CG  ARG A  37     115.455  53.094  81.123  1.00 31.61      1ATN 522
ATOM    261  CD  ARG A  37     115.457  52.952  79.619  1.00 35.89      1ATN 523
ATOM    262  NE  ARG A  37     116.084  54.099  78.985  1.00 39.88      1ATN 524
ATOM    263  CZ  ARG A  37     115.352  55.045  78.372  1.00 43.35      1ATN 525
ATOM    264  NH1 ARG A  37     114.006  54.986  78.333  1.00 42.71      1ATN 526
ATOM    265  NH2 ARG A  37     115.990  56.071  77.781  1.00 44.38      1ATN 527
ATOM    266  N   PRO A  38     115.486  48.957  82.707  1.00 21.46      1ATN 528
ATOM    267  CA  PRO A  38     115.752  48.111  83.881  1.00 20.86      1ATN 529
ATOM    268  C   PRO A  38     116.166  48.812  85.152  1.00 18.87      1ATN 530
ATOM    269  O   PRO A  38     117.094  49.604  85.162  1.00 17.98      1ATN 531
ATOM    270  CB  PRO A  38     116.793  47.091  83.402  1.00 19.86      1ATN 532
ATOM    271  CG  PRO A  38     117.574  47.982  82.458  1.00 22.44      1ATN 533
ATOM    272  CD  PRO A  38     116.500  48.762  81.685  1.00 21.74      1ATN 534
ATOM    273  N   ARG A  39     115.370  48.561  86.189  1.00 17.67      1ATN 535
ATOM    274  CA  ARG A  39     115.687  49.036  87.524  1.00 16.18      1ATN 536
ATOM    275  C   ARG A  39     116.957  48.456  88.123  1.00 16.31      1ATN 537
ATOM    276  O   ARG A  39     117.434  49.078  89.097  1.00 15.51      1ATN 538
ATOM    277  CB  ARG A  39     114.607  48.719  88.536  1.00 16.57      1ATN 539
ATOM    278  CG  ARG A  39     113.215  49.142  88.145  1.00 16.21      1ATN 540
ATOM    279  CD  ARG A  39     112.485  49.593  89.381  1.00 15.92      1ATN 541
ATOM    280  NE  ARG A  39     112.380  48.566  90.408  1.00 19.29      1ATN 542
ATOM    281  CZ  ARG A  39     111.598  47.486  90.269  1.00 19.42      1ATN 543
ATOM    282  NH1 ARG A  39     111.006  47.217  89.109  1.00 17.28      1ATN 544
ATOM    283  NH2 ARG A  39     111.397  46.674  91.294  1.00 16.52      1ATN 545
ATOM    284  N   HIS A  40     117.529  47.291  87.638  1.00 15.39      1ATN 546
ATOM    285  CA  HIS A  40     118.742  46.698  88.246  1.00 12.22      1ATN 547
ATOM    286  C   HIS A  40     119.750  46.142  87.296  1.00 13.30      1ATN 548
ATOM    287  O   HIS A  40     119.395  45.787  86.181  1.00 17.04      1ATN 549
ATOM    288  CB  HIS A  40     118.376  45.570  89.214  1.00 10.70      1ATN 550
ATOM    289  CG  HIS A  40     117.452  46.003  90.355  1.00  9.24      1ATN 551
ATOM    290  ND1 HIS A  40     116.106  45.918  90.398  1.00 10.21      1ATN 552
ATOM    291  CD2 HIS A  40     117.876  46.599  91.512  1.00  9.12      1ATN 553
ATOM    292  CE1 HIS A  40     115.707  46.437  91.520  1.00  8.80      1ATN 554
ATOM    293  NE2 HIS A  40     116.786  46.835  92.172  1.00  7.08      1ATN 555
ATOM    294  N   GLN A  41     121.015  45.979  87.663  1.00 13.78      1ATN 556
ATOM    295  CA  GLN A  41     121.910  45.392  86.703  1.00 14.76      1ATN 557
ATOM    296  C   GLN A  41     121.914  43.874  86.756  1.00 14.71      1ATN 558
ATOM    297  O   GLN A  41     121.967  43.263  87.816  1.00 13.56      1ATN 559
ATOM    298  CB  GLN A  41     123.306  45.853  86.921  1.00 17.29      1ATN 560
ATOM    299  CG  GLN A  41     123.640  47.301  86.768  1.00 16.56      1ATN 561
ATOM    300  CD  GLN A  41     123.394  47.783  85.377  1.00 20.68      1ATN 562
ATOM    301  OE1 GLN A  41     122.644  48.756  85.181  1.00 23.88      1ATN 563
ATOM    302  NE2 GLN A  41     124.038  47.117  84.417  1.00 19.12      1ATN 564
ATOM    303  N   GLY A  42     121.888  43.272  85.566  1.00 14.34      1ATN 565
ATOM    304  CA  GLY A  42     121.802  41.842  85.414  1.00 11.93      1ATN 566
ATOM    305  C   GLY A  42     121.363  41.454  84.023  1.00 11.89      1ATN 567
ATOM    306  O   GLY A  42     121.185  42.316  83.177  1.00 10.56      1ATN 568
ATOM    307  N   VAL A  43     121.236  40.156  83.748  1.00 12.31      1ATN 569
ATOM    308  CA  VAL A  43     120.873  39.633  82.438  1.00 11.78      1ATN 570
ATOM    309  C   VAL A  43     119.865  38.463  82.401  1.00 11.81      1ATN 571
ATOM    310  O   VAL A  43     119.638  37.735  83.378  1.00 12.08      1ATN 572
ATOM    311  CB  VAL A  43     122.123  39.143  81.700  1.00 13.26      1ATN 573
ATOM    312  CG1 VAL A  43     123.122  40.257  81.491  1.00 13.54      1ATN 574
ATOM    313  CG2 VAL A  43     122.714  38.001  82.499  1.00 11.33      1ATN 575
ATOM    314  N   MET A  44     119.262  38.223  81.235  1.00 11.56      1ATN 576
ATOM    315  CA  MET A  44     118.463  37.011  81.062  1.00 10.07      1ATN 577
ATOM    316  C   MET A  44     119.497  36.003  80.594  1.00  9.00      1ATN 578
ATOM    317  O   MET A  44     120.512  36.403  80.021  1.00  7.73      1ATN 579
ATOM    318  CB  MET A  44     117.446  37.085  79.954  1.00  8.16      1ATN 580
ATOM    319  CG  MET A  44     116.500  38.235  80.052  1.00  8.45      1ATN 581
ATOM    320  SD  MET A  44     115.458  38.048  81.490  1.00 11.80      1ATN 582
ATOM    321  CE  MET A  44     114.466  36.738  80.815  1.00  9.29      1ATN 583
ATOM    322  N   VAL A  45     119.231  34.716  80.795  1.00  6.36      1ATN 584
ATOM    323  CA  VAL A  45     120.094  33.659  80.368  1.00  5.83      1ATN 585
ATOM    324  C   VAL A  45     120.284  33.641  78.849  1.00  8.58      1ATN 586
ATOM    325  O   VAL A  45     119.312  33.475  78.096  1.00 11.28      1ATN 587
ATOM    326  CB  VAL A  45     119.502  32.359  80.830  1.00  4.89      1ATN 588
ATOM    327  CG1 VAL A  45     120.295  31.212  80.247  1.00  3.76      1ATN 589
ATOM    328  CG2 VAL A  45     119.625  32.239  82.311  1.00  3.50      1ATN 590
ATOM    329  N   GLY A  46     121.512  33.901  78.424  1.00  6.74      1ATN 591
ATOM    330  CA  GLY A  46     121.863  33.780  77.043  1.00 10.29      1ATN 592
ATOM    331  C   GLY A  46     121.864  35.117  76.337  1.00 13.18      1ATN 593
ATOM    332  O   GLY A  46     122.348  35.265  75.213  1.00 14.79      1ATN 594
ATOM    333  N   MET A  47     121.264  36.123  76.956  1.00 14.64      1ATN 595
ATOM    334  CA  MET A  47     121.312  37.438  76.382  1.00 15.92      1ATN 596
ATOM    335  C   MET A  47     122.377  38.276  77.045  1.00 17.20      1ATN 597
ATOM    336  O   MET A  47     122.956  37.902  78.076  1.00 18.45      1ATN 598
ATOM    337  CB  MET A  47     120.031  38.104  76.570  1.00 17.26      1ATN 599
ATOM    338  CG  MET A  47     119.607  38.330  75.157  1.00 22.93      1ATN 600
ATOM    339  SD  MET A  47     118.975  36.781  74.488  1.00 30.21      1ATN 601
ATOM    340  CE  MET A  47     117.673  36.538  75.678  1.00 21.98      1ATN 602
ATOM    341  N   GLY A  48     122.662  39.407  76.395  1.00 19.04      1ATN 603
ATOM    342  CA  GLY A  48     123.526  40.434  76.951  1.00 18.38      1ATN 604
ATOM    343  C   GLY A  48     122.670  41.449  77.716  1.00 18.92      1ATN 605
ATOM    344  O   GLY A  48     121.421  41.393  77.740  1.00 17.78      1ATN 606
ATOM    345  N   GLN A  49     123.424  42.338  78.387  1.00 19.07      1ATN 607
ATOM    346  CA  GLN A  49     122.870  43.500  79.054  1.00 19.25      1ATN 608
ATOM    347  C   GLN A  49     122.110  44.373  78.054  1.00 18.50      1ATN 609
ATOM    348  O   GLN A  49     122.567  44.718  76.970  1.00 18.18      1ATN 610
ATOM    349  CB  GLN A  49     123.981  44.306  79.652  1.00 21.48      1ATN 611
ATOM    350  CG  GLN A  49     124.287  43.969  81.077  1.00 24.46      1ATN 612
ATOM    351  CD  GLN A  49     123.502  44.755  82.116  1.00 26.26      1ATN 613
ATOM    352  OE1 GLN A  49     122.581  45.557  81.902  1.00 27.24      1ATN 614
ATOM    353  NE2 GLN A  49     123.941  44.484  83.339  1.00 29.07      1ATN 615
ATOM    354  N   LYS A  50     120.912  44.718  78.422  1.00 19.45      1ATN 616
ATOM    355  CA  LYS A  50     120.035  45.427  77.554  1.00 20.32      1ATN 617
ATOM    356  C   LYS A  50     119.768  46.686  78.328  1.00 21.14      1ATN 618
ATOM    357  O   LYS A  50     119.495  46.720  79.540  1.00 20.24      1ATN 619
ATOM    358  CB  LYS A  50     118.768  44.602  77.358  1.00 22.83      1ATN 620
ATOM    359  CG  LYS A  50     118.561  43.858  76.053  1.00 25.11      1ATN 621
ATOM    360  CD  LYS A  50     117.426  44.704  75.457  1.00 28.70      1ATN 622
ATOM    361  CE  LYS A  50     116.801  44.343  74.070  1.00 27.04      1ATN 623
ATOM    362  NZ  LYS A  50     115.906  45.402  73.616  1.00 23.72      1ATN 624
ATOM    363  N   ASP A  51     119.883  47.746  77.553  1.00 21.54      1ATN 625
ATOM    364  CA  ASP A  51     119.658  49.070  78.106  1.00 22.81      1ATN 626
ATOM    365  C   ASP A  51     118.185  49.446  78.155  1.00 21.65      1ATN 627
ATOM    366  O   ASP A  51     117.757  50.290  78.949  1.00 22.47      1ATN 628
ATOM    367  CB  ASP A  51     120.428  50.099  77.258  1.00 25.29      1ATN 629
ATOM    368  CG  ASP A  51     119.821  50.325  75.882  1.00 28.54      1ATN 630
ATOM    369  OD1 ASP A  51     119.738  49.365  75.095  1.00 28.68      1ATN 631
ATOM    370  OD2 ASP A  51     119.398  51.461  75.641  1.00 33.84      1ATN 632
ATOM    371  N   SER A  52     117.404  48.782  77.310  1.00 20.12      1ATN 633
ATOM    372  CA  SER A  52     116.068  49.233  77.104  1.00 19.46      1ATN 634
ATOM    373  C   SER A  52     115.182  48.136  76.578  1.00 18.08      1ATN 635
ATOM    374  O   SER A  52     115.626  47.196  75.966  1.00 18.26      1ATN 636
ATOM    375  CB  SER A  52     116.168  50.382  76.138  1.00 20.07      1ATN 637
ATOM    376  OG  SER A  52     114.894  50.943  76.187  1.00 21.19      1ATN 638
ATOM    377  N   TYR A  53     113.900  48.242  76.736  1.00 17.87      1ATN 639
ATOM    378  CA  TYR A  53     113.011  47.226  76.263  1.00 19.46      1ATN 640
ATOM    379  C   TYR A  53     111.824  47.920  75.643  1.00 21.07      1ATN 641
ATOM    380  O   TYR A  53     111.492  48.998  76.103  1.00 21.69      1ATN 642
ATOM    381  CB  TYR A  53     112.588  46.378  77.421  1.00 19.08      1ATN 643
ATOM    382  CG  TYR A  53     113.545  45.235  77.673  1.00 20.39      1ATN 644
ATOM    383  CD1 TYR A  53     113.450  44.119  76.861  1.00 20.88      1ATN 645
ATOM    384  CD2 TYR A  53     114.456  45.264  78.718  1.00 21.06      1ATN 646
ATOM    385  CE1 TYR A  53     114.242  43.029  77.096  1.00 19.99      1ATN 647
ATOM    386  CE2 TYR A  53     115.262  44.160  78.958  1.00 21.01      1ATN 648
ATOM    387  CZ  TYR A  53     115.122  43.064  78.141  1.00 20.57      1ATN 649
ATOM    388  OH  TYR A  53     115.813  41.914  78.406  1.00 25.06      1ATN 650
ATOM    389  N   VAL A  54     111.142  47.410  74.613  1.00 21.98      1ATN 651
ATOM    390  CA  VAL A  54     110.035  48.124  73.978  1.00 21.76      1ATN 652
ATOM    391  C   VAL A  54     108.919  47.135  73.650  1.00 22.91      1ATN 653
ATOM    392  O   VAL A  54     109.155  45.960  73.330  1.00 25.04      1ATN 654
ATOM    393  CB  VAL A  54     110.533  48.848  72.646  1.00 22.36      1ATN 655
ATOM    394  CG1 VAL A  54     109.339  49.542  71.964  1.00 20.36      1ATN 656
ATOM    395  CG2 VAL A  54     111.624  49.920  72.917  1.00 18.53      1ATN 657
ATOM    396  N   GLY A  55     107.678  47.606  73.768  1.00 24.51      1ATN 658
ATOM    397  CA  GLY A  55     106.515  46.839  73.388  1.00 24.44      1ATN 659
ATOM    398  C   GLY A  55     106.235  45.741  74.363  1.00 26.73      1ATN 660
ATOM    399  O   GLY A  55     106.198  45.968  75.571  1.00 28.92      1ATN 661
ATOM    400  N   ASP A  56     106.042  44.537  73.832  1.00 28.25      1ATN 662
ATOM    401  CA  ASP A  56     105.709  43.397  74.658  1.00 28.74      1ATN 663
ATOM    402  C   ASP A  56     106.860  42.951  75.509  1.00 29.76      1ATN 664
ATOM    403  O   ASP A  56     106.587  42.553  76.631  1.00 32.00      1ATN 665
ATOM    404  CB  ASP A  56     105.280  42.221  73.832  1.00 29.61      1ATN 666
ATOM    405  CG  ASP A  56     104.123  42.602  72.929  1.00 33.85      1ATN 667
ATOM    406  OD1 ASP A  56     104.419  43.090  71.822  1.00 35.29      1ATN 668
ATOM    407  OD2 ASP A  56     102.962  42.435  73.344  1.00 33.57      1ATN 669
ATOM    408  N   GLU A  57     108.134  42.972  75.118  1.00 29.38      1ATN 670
ATOM    409  CA  GLU A  57     109.161  42.608  76.060  1.00 29.50      1ATN 671
ATOM    410  C   GLU A  57     109.226  43.553  77.263  1.00 28.43      1ATN 672
ATOM    411  O   GLU A  57     109.604  43.152  78.351  1.00 27.77      1ATN 673
ATOM    412  CB  GLU A  57     110.456  42.591  75.354  1.00 31.44      1ATN 674
ATOM    413  CG  GLU A  57     110.723  41.148  75.029  1.00 35.20      1ATN 675
ATOM    414  CD  GLU A  57     112.217  40.862  75.118  1.00 38.13      1ATN 676
ATOM    415  OE1 GLU A  57     113.001  41.465  74.367  1.00 39.21      1ATN 677
ATOM    416  OE2 GLU A  57     112.588  40.041  75.965  1.00 40.32      1ATN 678
ATOM    417  N   ALA A  58     108.785  44.794  77.128  1.00 27.16      1ATN 679
ATOM    418  CA  ALA A  58     108.724  45.688  78.253  1.00 27.18      1ATN 680
ATOM    419  C   ALA A  58     107.528  45.326  79.122  1.00 26.01      1ATN 681
ATOM    420  O   ALA A  58     107.555  45.436  80.342  1.00 26.15      1ATN 682
ATOM    421  CB  ALA A  58     108.592  47.138  77.756  1.00 26.88      1ATN 683
ATOM    422  N   GLN A  59     106.438  44.874  78.528  1.00 26.11      1ATN 684
ATOM    423  CA  GLN A  59     105.294  44.551  79.327  1.00 25.81      1ATN 685
ATOM    424  C   GLN A  59     105.610  43.267  80.089  1.00 25.48      1ATN 686
ATOM    425  O   GLN A  59     105.507  43.219  81.308  1.00 24.34      1ATN 687
ATOM    426  CB  GLN A  59     104.100  44.424  78.381  1.00 27.85      1ATN 688
ATOM    427  CG  GLN A  59     102.738  44.532  79.068  1.00 33.47      1ATN 689
ATOM    428  CD  GLN A  59     102.532  45.813  79.909  1.00 37.08      1ATN 690
ATOM    429  OE1 GLN A  59     101.824  45.826  80.926  1.00 39.00      1ATN 691
ATOM    430  NE2 GLN A  59     103.118  46.959  79.576  1.00 38.17      1ATN 692
ATOM    431  N   SER A  60     106.089  42.242  79.405  1.00 22.66      1ATN 693
ATOM    432  CA  SER A  60     106.368  40.964  80.023  1.00 24.21      1ATN 694
ATOM    433  C   SER A  60     107.393  40.960  81.147  1.00 21.85      1ATN 695
ATOM    434  O   SER A  60     107.331  40.192  82.113  1.00 23.96      1ATN 696
ATOM    435  CB  SER A  60     106.826  39.981  78.958  1.00 26.51      1ATN 697
ATOM    436  OG  SER A  60     108.106  40.310  78.406  1.00 33.09      1ATN 698
ATOM    437  N   LYS A  61     108.342  41.850  81.011  1.00 19.21      1ATN 699
ATOM    438  CA  LYS A  61     109.378  41.923  81.988  1.00 15.89      1ATN 700
ATOM    439  C   LYS A  61     109.090  43.114  82.860  1.00 16.06      1ATN 701
ATOM    440  O   LYS A  61     110.049  43.624  83.422  1.00 17.99      1ATN 702
ATOM    441  CB  LYS A  61     110.661  42.058  81.228  1.00 14.81      1ATN 703
ATOM    442  CG  LYS A  61     111.058  40.802  80.454  1.00 14.54      1ATN 704
ATOM    443  CD  LYS A  61     112.295  41.001  79.593  1.00 14.22      1ATN 705
ATOM    444  CE  LYS A  61     112.919  39.668  79.207  1.00 15.35      1ATN 706
ATOM    445  NZ  LYS A  61     112.009  38.827  78.438  1.00 20.03      1ATN 707
ATOM    446  N   ARG A  62     107.852  43.594  83.086  1.00 15.17      1ATN 708
ATOM    447  CA  ARG A  62     107.670  44.858  83.804  1.00 14.51      1ATN 709
ATOM    448  C   ARG A  62     108.128  44.994  85.241  1.00 15.46      1ATN 710
ATOM    449  O   ARG A  62     108.457  46.094  85.722  1.00 16.69      1ATN 711
ATOM    450  CB  ARG A  62     106.230  45.292  83.777  1.00 14.43      1ATN 712
ATOM    451  CG  ARG A  62     105.061  44.418  84.179  1.00 18.13      1ATN 713
ATOM    452  CD  ARG A  62     103.832  45.225  83.727  1.00 23.45      1ATN 714
ATOM    453  NE  ARG A  62     102.485  44.768  84.102  1.00 26.27      1ATN 715
ATOM    454  CZ  ARG A  62     101.746  43.925  83.360  1.00 28.85      1ATN 716
ATOM    455  NH1 ARG A  62     102.262  43.185  82.363  1.00 30.33      1ATN 717
ATOM    456  NH2 ARG A  62     100.439  43.824  83.631  1.00 31.01      1ATN 718
ATOM    457  N   GLY A  63     108.191  43.858  85.936  1.00 14.56      1ATN 719
ATOM    458  CA  GLY A  63     108.662  43.814  87.301  1.00 13.22      1ATN 720
ATOM    459  C   GLY A  63     110.107  44.272  87.467  1.00 14.95      1ATN 721
ATOM    460  O   GLY A  63     110.422  44.699  88.580  1.00 17.56      1ATN 722
ATOM    461  N   ILE A  64     111.038  44.222  86.497  1.00 13.70      1ATN 723
ATOM    462  CA  ILE A  64     112.393  44.710  86.762  1.00 13.68      1ATN 724
ATOM    463  C   ILE A  64     112.752  46.002  86.041  1.00 14.41      1ATN 725
ATOM    464  O   ILE A  64     113.875  46.481  86.129  1.00 15.31      1ATN 726
ATOM    465  CB  ILE A  64     113.434  43.642  86.390  1.00 14.64      1ATN 727
ATOM    466  CG1 ILE A  64     113.121  43.043  85.040  1.00 10.62      1ATN 728
ATOM    467  CG2 ILE A  64     113.489  42.608  87.516  1.00 13.33      1ATN 729
ATOM    468  CD1 ILE A  64     114.383  42.479  84.415  1.00 16.47      1ATN 730
ATOM    469  N   LEU A  65     111.797  46.642  85.375  1.00 15.27      1ATN 731
ATOM    470  CA  LEU A  65     112.029  47.839  84.560  1.00 16.41      1ATN 732
ATOM    471  C   LEU A  65     111.136  49.002  84.965  1.00 17.02      1ATN 733
ATOM    472  O   LEU A  65     110.096  48.785  85.591  1.00 16.40      1ATN 734
ATOM    473  CB  LEU A  65     111.715  47.593  83.088  1.00 16.93      1ATN 735
ATOM    474  CG  LEU A  65     111.946  46.244  82.401  1.00 15.19      1ATN 736
ATOM    475  CD1 LEU A  65     111.089  46.247  81.164  1.00 17.44      1ATN 737
ATOM    476  CD2 LEU A  65     113.406  45.996  82.084  1.00 13.21      1ATN 738
ATOM    477  N   THR A  66     111.461  50.249  84.608  1.00 17.80      1ATN 739
ATOM    478  CA  THR A  66     110.553  51.347  84.871  1.00 19.46      1ATN 740
ATOM    479  C   THR A  66     110.002  51.635  83.477  1.00 19.64      1ATN 741
ATOM    480  O   THR A  66     110.697  51.800  82.470  1.00 18.54      1ATN 742
ATOM    481  CB  THR A  66     111.336  52.520  85.530  1.00 21.68      1ATN 743
ATOM    482  OG1 THR A  66     112.685  52.534  85.093  1.00 24.03      1ATN 744
ATOM    483  CG2 THR A  66     111.467  52.306  87.041  1.00 22.68      1ATN 745
ATOM    484  N   LEU A  67     108.689  51.420  83.420  1.00 19.97      1ATN 746
ATOM    485  CA  LEU A  67     107.919  51.544  82.206  1.00 19.85      1ATN 747
ATOM    486  C   LEU A  67     107.592  52.974  81.937  1.00 21.55      1ATN 748
ATOM    487  O   LEU A  67     107.274  53.704  82.889  1.00 23.12      1ATN 749
ATOM    488  CB  LEU A  67     106.612  50.821  82.307  1.00 18.71      1ATN 750
ATOM    489  CG  LEU A  67     106.550  49.318  82.272  1.00 16.57      1ATN 751
ATOM    490  CD1 LEU A  67     105.257  48.917  81.610  1.00 18.32      1ATN 752
ATOM    491  CD2 LEU A  67     107.555  48.730  81.334  1.00 18.28      1ATN 753
ATOM    492  N   LYS A  68     107.667  53.397  80.665  1.00 22.92      1ATN 754
ATOM    493  CA  LYS A  68     107.281  54.775  80.330  1.00 23.62      1ATN 755
ATOM    494  C   LYS A  68     106.527  54.833  79.031  1.00 23.32      1ATN 756
ATOM    495  O   LYS A  68     106.829  54.128  78.068  1.00 23.79      1ATN 757
ATOM    496  CB  LYS A  68     108.464  55.713  80.172  1.00 24.72      1ATN 758
ATOM    497  CG  LYS A  68     109.274  55.973  81.458  1.00 27.41      1ATN 759
ATOM    498  CD  LYS A  68     110.651  56.585  81.111  1.00 29.79      1ATN 760
ATOM    499  CE  LYS A  68     111.495  55.762  80.084  1.00 31.32      1ATN 761
ATOM    500  NZ  LYS A  68     111.842  54.389  80.478  1.00 31.75      1ATN 762
ATOM    501  N   TYR A  69     105.485  55.657  79.081  1.00 23.84      1ATN 763
ATOM    502  CA  TYR A  69     104.590  55.894  77.950  1.00 24.50      1ATN 764
ATOM    503  C   TYR A  69     104.953  57.174  77.141  1.00 24.38      1ATN 765
ATOM    504  O   TYR A  69     104.633  58.264  77.626  1.00 24.75      1ATN 766
ATOM    505  CB  TYR A  69     103.178  55.974  78.527  1.00 24.02      1ATN 767
ATOM    506  CG  TYR A  69     102.506  54.637  78.812  1.00 24.03      1ATN 768
ATOM    507  CD1 TYR A  69     102.720  53.968  80.010  1.00 24.32      1ATN 769
ATOM    508  CD2 TYR A  69     101.608  54.112  77.888  1.00 25.44      1ATN 770
ATOM    509  CE1 TYR A  69     102.043  52.791  80.319  1.00 24.38      1ATN 771
ATOM    510  CE2 TYR A  69     100.922  52.929  78.182  1.00 27.29      1ATN 772
ATOM    511  CZ  TYR A  69     101.134  52.272  79.403  1.00 26.77      1ATN 773
ATOM    512  OH  TYR A  69     100.386  51.129  79.726  1.00 27.13      1ATN 774
ATOM    513  N   PRO A  70     105.614  57.159  75.952  1.00 24.72      1ATN 775
ATOM    514  CA  PRO A  70     105.999  58.323  75.149  1.00 24.62      1ATN 776
ATOM    515  C   PRO A  70     104.907  59.242  74.657  1.00 25.11      1ATN 777
ATOM    516  O   PRO A  70     105.190  60.394  74.340  1.00 25.16      1ATN 778
ATOM    517  CB  PRO A  70     106.772  57.768  73.983  1.00 23.24      1ATN 779
ATOM    518  CG  PRO A  70     107.391  56.559  74.579  1.00 23.26      1ATN 780
ATOM    519  CD  PRO A  70     106.204  55.984  75.322  1.00 24.07      1ATN 781
ATOM    520  N   ILE A  71     103.688  58.711  74.554  1.00 24.65      1ATN 782
ATOM    521  CA  ILE A  71     102.588  59.468  74.025  1.00 25.55      1ATN 783
ATOM    522  C   ILE A  71     101.509  59.686  75.091  1.00 26.58      1ATN 784
ATOM    523  O   ILE A  71     100.718  58.802  75.474  1.00 27.96      1ATN 785
ATOM    524  CB  ILE A  71     102.095  58.687  72.769  1.00 25.51      1ATN 786
ATOM    525  CG1 ILE A  71     103.117  58.799  71.624  1.00 24.93      1ATN 787
ATOM    526  CG2 ILE A  71     100.776  59.259  72.280  1.00 26.40      1ATN 788
ATOM    527  CD1 ILE A  71     102.707  58.100  70.307  1.00 19.88      1ATN 789
ATOM    528  N   GLU A  72     101.465  60.905  75.618  1.00 26.77      1ATN 790
ATOM    529  CA  GLU A  72     100.460  61.170  76.612  1.00 27.93      1ATN 791
ATOM    530  C   GLU A  72      99.269  61.844  75.969  1.00 27.79      1ATN 792
ATOM    531  O   GLU A  72      99.374  62.935  75.402  1.00 27.23      1ATN 793
ATOM    532  CB  GLU A  72     101.142  61.991  77.650  1.00 29.27      1ATN 794
ATOM    533  CG  GLU A  72     101.485  61.089  78.807  1.00 33.14      1ATN 795
ATOM    534  CD  GLU A  72     100.632  61.486  80.016  1.00 37.17      1ATN 796
ATOM    535  OE1 GLU A  72     100.978  62.524  80.595  1.00 36.44      1ATN 797
ATOM    536  OE2 GLU A  72      99.639  60.797  80.362  1.00 36.68      1ATN 798
ATOM    537  N   HIS A  73      98.128  61.138  75.979  1.00 28.03   1  1ATN 799
ATOM    538  CA  HIS A  73      96.906  61.668  75.405  1.00 27.85   1  1ATN 800
ATOM    539  C   HIS A  73      97.012  61.956  73.918  1.00 27.41   1  1ATN 801
ATOM    540  O   HIS A  73      96.531  62.974  73.408  1.00 29.42   1  1ATN 802
ATOM    541  CB  HIS A  73      96.493  62.950  76.186  1.00 31.03   1  1ATN 803
ATOM    542  CG  HIS A  73      95.914  62.490  77.513  1.00 34.08   1  1ATN 804
ATOM    543  ND1 HIS A  73      95.033  61.488  77.616  1.00 36.47   1  1ATN 805
ATOM    544  CD2 HIS A  73      96.199  62.926  78.791  1.00 35.43   1  1ATN 806
ATOM    545  CE1 HIS A  73      94.771  61.287  78.893  1.00 35.93   1  1ATN 807
ATOM    546  NE2 HIS A  73      95.472  62.150  79.585  1.00 35.00   1  1ATN 808
ATOM    547  N   GLY A  74      97.691  61.061  73.193  1.00 25.09      1ATN 809
ATOM    548  CA  GLY A  74      97.792  61.197  71.753  1.00 21.29      1ATN 810
ATOM    549  C   GLY A  74      98.920  62.086  71.289  1.00 18.83      1ATN 811
ATOM    550  O   GLY A  74      99.265  62.003  70.099  1.00 19.46      1ATN 812
ATOM    551  N   ILE A  75      99.500  62.927  72.165  1.00 15.95      1ATN 813
ATOM    552  CA  ILE A  75     100.599  63.838  71.779  1.00 15.64      1ATN 814
ATOM    553  C   ILE A  75     101.964  63.248  72.149  1.00 15.14      1ATN 815
ATOM    554  O   ILE A  75     102.061  62.668  73.218  1.00 16.00      1ATN 816
ATOM    555  CB  ILE A  75     100.383  65.259  72.466  1.00 14.57      1ATN 817
ATOM    556  CG1 ILE A  75      99.105  65.924  71.978  1.00 12.69      1ATN 818
ATOM    557  CG2 ILE A  75     101.481  66.217  72.045  1.00 13.92      1ATN 819
ATOM    558  CD1 ILE A  75      99.072  66.027  70.406  1.00 13.47      1ATN 820
ATOM    559  N   ILE A  76     103.048  63.298  71.350  1.00 16.46      1ATN 821
ATOM    560  CA  ILE A  76     104.348  62.721  71.750  1.00 17.25      1ATN 822
ATOM    561  C   ILE A  76     104.947  63.681  72.774  1.00 20.41      1ATN 823
ATOM    562  O   ILE A  76     105.165  64.880  72.552  1.00 22.34      1ATN 824
ATOM    563  CB  ILE A  76     105.315  62.562  70.531  1.00 13.41      1ATN 825
ATOM    564  CG1 ILE A  76     104.788  61.516  69.617  1.00  9.10      1ATN 826
ATOM    565  CG2 ILE A  76     106.682  62.069  70.949  1.00 15.15      1ATN 827
ATOM    566  CD1 ILE A  76     105.199  61.725  68.171  1.00  6.30      1ATN 828
ATOM    567  N   THR A  77     105.138  63.124  73.968  1.00 22.57      1ATN 829
ATOM    568  CA  THR A  77     105.691  63.843  75.099  1.00 23.10      1ATN 830
ATOM    569  C   THR A  77     107.179  63.564  75.276  1.00 23.55      1ATN 831
ATOM    570  O   THR A  77     107.924  64.470  75.704  1.00 25.89      1ATN 832
ATOM    571  CB  THR A  77     104.789  63.411  76.243  1.00 23.71      1ATN 833
ATOM    572  OG1 THR A  77     103.595  64.153  75.995  1.00 24.81      1ATN 834
ATOM    573  CG2 THR A  77     105.303  63.675  77.638  1.00 23.66      1ATN 835
ATOM    574  N   ASN A  78     107.680  62.351  74.968  1.00 24.81      1ATN 836
ATOM    575  CA  ASN A  78     109.123  62.154  75.069  1.00 24.59      1ATN 837
ATOM    576  C   ASN A  78     109.680  61.650  73.771  1.00 26.31      1ATN 838
ATOM    577  O   ASN A  78     109.437  60.491  73.427  1.00 27.94      1ATN 839
ATOM    578  CB  ASN A  78     109.523  61.154  76.117  1.00 24.23      1ATN 840
ATOM    579  CG  ASN A  78     111.036  61.104  76.214  1.00 25.91      1ATN 841
ATOM    580  OD1 ASN A  78     111.750  62.056  75.896  1.00 26.81      1ATN 842
ATOM    581  ND2 ASN A  78     111.581  59.984  76.640  1.00 29.21      1ATN 843
ATOM    582  N   TRP A  79     110.496  62.511  73.139  1.00 27.21      1ATN 844
ATOM    583  CA  TRP A  79     111.064  62.235  71.829  1.00 29.90      1ATN 845
ATOM    584  C   TRP A  79     112.209  61.254  71.815  1.00 30.96      1ATN 846
ATOM    585  O   TRP A  79     112.445  60.666  70.765  1.00 32.63      1ATN 847
ATOM    586  CB  TRP A  79     111.525  63.552  71.133  1.00 30.01      1ATN 848
ATOM    587  CG  TRP A  79     110.334  64.477  70.827  1.00 28.96      1ATN 849
ATOM    588  CD1 TRP A  79     109.995  65.469  71.706  1.00 29.35      1ATN 850
ATOM    589  CD2 TRP A  79     109.460  64.406  69.768  1.00 26.60      1ATN 851
ATOM    590  NE1 TRP A  79     108.906  66.008  71.220  1.00 29.98      1ATN 852
ATOM    591  CE2 TRP A  79     108.561  65.408  70.079  1.00 27.10      1ATN 853
ATOM    592  CE3 TRP A  79     109.277  63.676  68.617  1.00 25.46      1ATN 854
ATOM    593  CZ2 TRP A  79     107.479  65.706  69.287  1.00 24.08      1ATN 855
ATOM    594  CZ3 TRP A  79     108.192  63.972  67.813  1.00 25.49      1ATN 856
ATOM    595  CH2 TRP A  79     107.303  64.973  68.142  1.00 23.35      1ATN 857
ATOM    596  N   ASP A  80     112.903  61.014  72.939  1.00 33.29      1ATN 858
ATOM    597  CA  ASP A  80     113.999  60.022  73.049  1.00 33.61      1ATN 859
ATOM    598  C   ASP A  80     113.393  58.629  73.046  1.00 31.90      1ATN 860
ATOM    599  O   ASP A  80     113.766  57.770  72.254  1.00 30.81      1ATN 861
ATOM    600  CB  ASP A  80     114.788  60.353  74.350  1.00 39.13      1ATN 862
ATOM    601  CG  ASP A  80     115.442  59.207  75.135  1.00 44.69      1ATN 863
ATOM    602  OD1 ASP A  80     114.725  58.521  75.884  1.00 46.67      1ATN 864
ATOM    603  OD2 ASP A  80     116.664  59.010  75.020  1.00 47.59      1ATN 865
ATOM    604  N   ASP A  81     112.410  58.449  73.918  1.00 29.96      1ATN 866
ATOM    605  CA  ASP A  81     111.601  57.256  73.929  1.00 29.56      1ATN 867
ATOM    606  C   ASP A  81     110.704  57.011  72.749  1.00 27.10      1ATN 868
ATOM    607  O   ASP A  81     110.313  55.875  72.558  1.00 28.85      1ATN 869
ATOM    608  CB  ASP A  81     110.722  57.234  75.119  1.00 30.71      1ATN 870
ATOM    609  CG  ASP A  81     111.456  56.974  76.413  1.00 32.26      1ATN 871
ATOM    610  OD1 ASP A  81     112.616  56.571  76.409  1.00 31.07      1ATN 872
ATOM    611  OD2 ASP A  81     110.836  57.190  77.450  1.00 32.24      1ATN 873
ATOM    612  N   MET A  82     110.318  57.982  71.930  1.00 26.72      1ATN 874
ATOM    613  CA  MET A  82     109.495  57.725  70.759  1.00 23.76      1ATN 875
ATOM    614  C   MET A  82     110.416  57.186  69.686  1.00 23.98      1ATN 876
ATOM    615  O   MET A  82     110.108  56.151  69.109  1.00 24.21      1ATN 877
ATOM    616  CB  MET A  82     108.869  58.984  70.285  1.00 23.05      1ATN 878
ATOM    617  CG  MET A  82     107.715  58.758  69.359  1.00 21.70      1ATN 879
ATOM    618  SD  MET A  82     106.357  57.898  70.150  1.00 18.01      1ATN 880
ATOM    619  CE  MET A  82     106.141  56.710  68.866  1.00 21.89      1ATN 881
ATOM    620  N   GLU A  83     111.580  57.788  69.449  1.00 22.89      1ATN 882
ATOM    621  CA  GLU A  83     112.530  57.330  68.435  1.00 23.58      1ATN 883
ATOM    622  C   GLU A  83     112.902  55.883  68.717  1.00 23.21      1ATN 884
ATOM    623  O   GLU A  83     113.059  55.073  67.794  1.00 25.74      1ATN 885
ATOM    624  CB  GLU A  83     113.732  58.263  68.487  1.00 23.12      1ATN 886
ATOM    625  CG  GLU A  83     114.994  57.873  67.733  1.00 25.64      1ATN 887
ATOM    626  CD  GLU A  83     116.097  58.963  67.689  1.00 29.38      1ATN 888
ATOM    627  OE1 GLU A  83     115.794  60.169  67.870  1.00 29.90      1ATN 889
ATOM    628  OE2 GLU A  83     117.263  58.583  67.449  1.00 29.39      1ATN 890
ATOM    629  N   LYS A  84     112.909  55.516  70.009  1.00 20.66      1ATN 891
ATOM    630  CA  LYS A  84     113.050  54.113  70.405  1.00 17.72      1ATN 892
ATOM    631  C   LYS A  84     111.872  53.272  69.899  1.00 17.03      1ATN 893
ATOM    632  O   LYS A  84     112.138  52.258  69.251  1.00 16.43      1ATN 894
ATOM    633  CB  LYS A  84     113.174  53.991  71.957  1.00 16.07      1ATN 895
ATOM    634  CG  LYS A  84     114.657  53.807  72.365  1.00 14.89      1ATN 896
ATOM    635  CD  LYS A  84     114.970  53.590  73.849  1.00 16.89      1ATN 897
ATOM    636  CE  LYS A  84     115.092  54.872  74.647  1.00 19.65      1ATN 898
ATOM    637  NZ  LYS A  84     116.371  55.544  74.405  1.00 20.35      1ATN 899
ATOM    638  N   ILE A  85     110.587  53.643  70.096  1.00 16.72      1ATN 900
ATOM    639  CA  ILE A  85     109.479  52.853  69.565  1.00 15.86      1ATN 901
ATOM    640  C   ILE A  85     109.511  52.783  68.053  1.00 17.16      1ATN 902
ATOM    641  O   ILE A  85     109.292  51.698  67.526  1.00 17.11      1ATN 903
ATOM    642  CB  ILE A  85     108.159  53.419  70.016  1.00 14.13      1ATN 904
ATOM    643  CG1 ILE A  85     108.162  53.308  71.524  1.00 13.76      1ATN 905
ATOM    644  CG2 ILE A  85     106.985  52.592  69.559  1.00 12.79      1ATN 906
ATOM    645  CD1 ILE A  85     106.953  53.776  72.306  1.00 13.65      1ATN 907
ATOM    646  N   TRP A  86     109.864  53.851  67.326  1.00 19.02      1ATN 908
ATOM    647  CA  TRP A  86     109.945  53.792  65.874  1.00 20.48      1ATN 909
ATOM    648  C   TRP A  86     111.008  52.827  65.437  1.00 22.72      1ATN 910
ATOM    649  O   TRP A  86     110.712  51.957  64.611  1.00 24.63      1ATN 911
ATOM    650  CB  TRP A  86     110.267  55.130  65.272  1.00 17.36      1ATN 912
ATOM    651  CG  TRP A  86     109.024  55.980  65.256  1.00 15.33      1ATN 913
ATOM    652  CD1 TRP A  86     107.782  55.457  65.047  1.00 12.95      1ATN 914
ATOM    653  CD2 TRP A  86     109.009  57.321  65.452  1.00 13.46      1ATN 915
ATOM    654  NE1 TRP A  86     106.974  56.468  65.116  1.00 12.44      1ATN 916
ATOM    655  CE2 TRP A  86     107.654  57.595  65.348  1.00 12.57      1ATN 917
ATOM    656  CE3 TRP A  86     109.918  58.327  65.690  1.00 11.51      1ATN 918
ATOM    657  CZ2 TRP A  86     107.190  58.899  65.480  1.00 12.83      1ATN 919
ATOM    658  CZ3 TRP A  86     109.435  59.630  65.821  1.00 11.67      1ATN 920
ATOM    659  CH2 TRP A  86     108.086  59.931  65.719  1.00  9.14      1ATN 921
ATOM    660  N   HIS A  87     112.181  52.914  66.077  1.00 23.27      1ATN 922
ATOM    661  CA  HIS A  87     113.287  52.028  65.744  1.00 23.17      1ATN 923
ATOM    662  C   HIS A  87     112.857  50.562  65.824  1.00 23.19      1ATN 924
ATOM    663  O   HIS A  87     113.078  49.756  64.905  1.00 24.09      1ATN 925
ATOM    664  CB  HIS A  87     114.459  52.289  66.707  1.00 24.78      1ATN 926
ATOM    665  CG  HIS A  87     115.748  51.513  66.391  1.00 26.19      1ATN 927
ATOM    666  ND1 HIS A  87     116.885  52.039  65.939  1.00 26.51      1ATN 928
ATOM    667  CD2 HIS A  87     115.913  50.144  66.486  1.00 25.53      1ATN 929
ATOM    668  CE1 HIS A  87     117.720  51.045  65.748  1.00 27.48      1ATN 930
ATOM    669  NE2 HIS A  87     117.122  49.918  66.081  1.00 27.18      1ATN 931
ATOM    670  N   HIS A  88     112.222  50.230  66.953  1.00 22.63      1ATN 932
ATOM    671  CA  HIS A  88     111.676  48.916  67.166  1.00 19.90      1ATN 933
ATOM    672  C   HIS A  88     110.698  48.561  66.068  1.00 19.28      1ATN 934
ATOM    673  O   HIS A  88     110.777  47.472  65.535  1.00 19.34      1ATN 935
ATOM    674  CB  HIS A  88     111.023  48.939  68.467  1.00 19.54      1ATN 936
ATOM    675  CG  HIS A  88     110.607  47.567  68.843  1.00 21.22      1ATN 937
ATOM    676  ND1 HIS A  88     111.400  46.600  69.224  1.00 22.86      1ATN 938
ATOM    677  CD2 HIS A  88     109.329  47.109  68.803  1.00 22.70      1ATN 939
ATOM    678  CE1 HIS A  88     110.658  45.550  69.414  1.00 22.31      1ATN 940
ATOM    679  NE2 HIS A  88     109.416  45.869  69.161  1.00 23.20      1ATN 941
ATOM    680  N   THR A  89     109.852  49.473  65.631  1.00 18.40      1ATN 942
ATOM    681  CA  THR A  89     108.852  49.163  64.630  1.00 17.69      1ATN 943
ATOM    682  C   THR A  89     109.458  48.809  63.320  1.00 18.47      1ATN 944
ATOM    683  O   THR A  89     109.100  47.815  62.720  1.00 18.53      1ATN 945
ATOM    684  CB  THR A  89     107.908  50.311  64.321  1.00 16.94      1ATN 946
ATOM    685  OG1 THR A  89     107.636  51.009  65.518  1.00 16.43      1ATN 947
ATOM    686  CG2 THR A  89     106.599  49.805  63.770  1.00 14.13      1ATN 948
ATOM    687  N   PHE A  90     110.377  49.622  62.836  1.00 21.11      1ATN 949
ATOM    688  CA  PHE A  90     110.986  49.322  61.566  1.00 22.87      1ATN 950
ATOM    689  C   PHE A  90     111.845  48.085  61.648  1.00 24.07      1ATN 951
ATOM    690  O   PHE A  90     111.568  47.098  60.974  1.00 24.66      1ATN 952
ATOM    691  CB  PHE A  90     111.899  50.397  61.075  1.00 22.87      1ATN 953
ATOM    692  CG  PHE A  90     111.316  51.760  60.970  1.00 22.62      1ATN 954
ATOM    693  CD1 PHE A  90     110.119  51.948  60.331  1.00 24.27      1ATN 955
ATOM    694  CD2 PHE A  90     112.035  52.808  61.494  1.00 22.37      1ATN 956
ATOM    695  CE1 PHE A  90     109.631  53.226  60.208  1.00 23.20      1ATN 957
ATOM    696  CE2 PHE A  90     111.532  54.077  61.362  1.00 22.00      1ATN 958
ATOM    697  CZ  PHE A  90     110.336  54.288  60.721  1.00 21.70      1ATN 959
ATOM    698  N   TYR A  91     112.815  48.097  62.549  1.00 23.29      1ATN 960
ATOM    699  CA  TYR A  91     113.806  47.073  62.508  1.00 23.06      1ATN 961
ATOM    700  C   TYR A  91     113.484  45.752  63.055  1.00 23.90      1ATN 962
ATOM    701  O   TYR A  91     114.030  44.783  62.553  1.00 25.42      1ATN 963
ATOM    702  CB  TYR A  91     115.028  47.509  63.193  1.00 23.08      1ATN 964
ATOM    703  CG  TYR A  91     115.719  48.614  62.434  1.00 24.17      1ATN 965
ATOM    704  CD1 TYR A  91     116.372  48.370  61.240  1.00 24.51      1ATN 966
ATOM    705  CD2 TYR A  91     115.744  49.867  63.002  1.00 23.71      1ATN 967
ATOM    706  CE1 TYR A  91     117.066  49.399  60.628  1.00 25.10      1ATN 968
ATOM    707  CE2 TYR A  91     116.434  50.883  62.392  1.00 25.33      1ATN 969
ATOM    708  CZ  TYR A  91     117.092  50.647  61.213  1.00 24.62      1ATN 970
ATOM    709  OH  TYR A  91     117.778  51.708  60.641  1.00 29.76      1ATN 971
ATOM    710  N   ASN A  92     112.622  45.683  64.051  1.00 26.96      1ATN 972
ATOM    711  CA  ASN A  92     112.323  44.396  64.657  1.00 29.43      1ATN 973
ATOM    712  C   ASN A  92     110.936  43.918  64.272  1.00 31.51      1ATN 974
ATOM    713  O   ASN A  92     110.749  42.797  63.790  1.00 31.97      1ATN 975
ATOM    714  CB  ASN A  92     112.436  44.512  66.158  1.00 29.50      1ATN 976
ATOM    715  CG  ASN A  92     113.625  45.386  66.568  1.00 31.59      1ATN 977
ATOM    716  OD1 ASN A  92     113.492  46.334  67.348  1.00 31.59      1ATN 978
ATOM    717  ND2 ASN A  92     114.820  45.154  66.024  1.00 32.83      1ATN 979
ATOM    718  N   GLU A  93     109.932  44.769  64.405  1.00 31.15      1ATN 980
ATOM    719  CA  GLU A  93     108.590  44.359  64.096  1.00 31.41      1ATN 981
ATOM    720  C   GLU A  93     108.380  44.142  62.609  1.00 32.85      1ATN 982
ATOM    721  O   GLU A  93     107.963  43.054  62.222  1.00 34.34      1ATN 983
ATOM    722  CB  GLU A  93     107.651  45.407  64.584  1.00 32.46      1ATN 984
ATOM    723  CG  GLU A  93     107.651  45.520  66.058  1.00 30.95      1ATN 985
ATOM    724  CD  GLU A  93     107.024  44.352  66.790  1.00 32.09      1ATN 986
ATOM    725  OE1 GLU A  93     106.126  43.681  66.277  1.00 31.12      1ATN 987
ATOM    726  OE2 GLU A  93     107.430  44.139  67.928  1.00 33.96      1ATN 988
ATOM    727  N   LEU A  94     108.658  45.122  61.734  1.00 33.85      1ATN 989
ATOM    728  CA  LEU A  94     108.403  44.949  60.315  1.00 33.41      1ATN 990
ATOM    729  C   LEU A  94     109.658  44.439  59.606  1.00 34.92      1ATN 991
ATOM    730  O   LEU A  94     109.608  44.013  58.453  1.00 36.09      1ATN 992
ATOM    731  CB  LEU A  94     107.925  46.301  59.738  1.00 31.25      1ATN 993
ATOM    732  CG  LEU A  94     106.678  47.044  60.262  1.00 29.72      1ATN 994
ATOM    733  CD1 LEU A  94     106.473  48.197  59.325  1.00 28.72      1ATN 995
ATOM    734  CD2 LEU A  94     105.392  46.239  60.249  1.00 26.90      1ATN 996
ATOM    735  N   ARG A  95     110.806  44.481  60.299  1.00 37.14      1ATN 997
ATOM    736  CA  ARG A  95     112.113  43.995  59.865  1.00 39.19      1ATN 998
ATOM    737  C   ARG A  95     112.606  44.581  58.530  1.00 40.31      1ATN 999
ATOM    738  O   ARG A  95     113.395  44.015  57.766  1.00 39.41      1ATN1000
ATOM    739  CB  ARG A  95     112.053  42.466  59.784  1.00 41.58      1ATN1001
ATOM    740  CG  ARG A  95     111.883  41.508  60.961  1.00 42.69      1ATN1002
ATOM    741  CD  ARG A  95     111.820  40.149  60.250  1.00 45.87      1ATN1003
ATOM    742  NE  ARG A  95     112.081  38.962  61.061  1.00 52.31      1ATN1004
ATOM    743  CZ  ARG A  95     111.150  37.995  61.273  1.00 55.36      1ATN1005
ATOM    744  NH1 ARG A  95     109.890  38.109  60.809  1.00 58.08      1ATN1006
ATOM    745  NH2 ARG A  95     111.479  36.882  61.965  1.00 57.32      1ATN1007
ATOM    746  N   VAL A  96     112.127  45.777  58.235  1.00 39.77      1ATN1008
ATOM    747  CA  VAL A  96     112.482  46.455  57.004  1.00 40.37      1ATN1009
ATOM    748  C   VAL A  96     113.632  47.403  57.287  1.00 40.39      1ATN1010
ATOM    749  O   VAL A  96     113.897  47.717  58.446  1.00 41.16      1ATN1011
ATOM    750  CB  VAL A  96     111.280  47.258  56.462  1.00 38.99      1ATN1012
ATOM    751  CG1 VAL A  96     110.213  46.295  56.044  1.00 39.37      1ATN1013
ATOM    752  CG2 VAL A  96     110.675  48.162  57.504  1.00 38.96      1ATN1014
ATOM    753  N   ALA A  97     114.357  47.834  56.256  1.00 41.72      1ATN1015
ATOM    754  CA  ALA A  97     115.308  48.913  56.442  1.00 42.00      1ATN1016
ATOM    755  C   ALA A  97     114.479  50.142  56.092  1.00 43.08      1ATN1017
ATOM    756  O   ALA A  97     113.848  50.139  55.036  1.00 43.26      1ATN1018
ATOM    757  CB  ALA A  97     116.464  48.829  55.471  1.00 42.43      1ATN1019
ATOM    758  N   PRO A  98     114.362  51.204  56.893  1.00 43.56      1ATN1020
ATOM    759  CA  PRO A  98     113.563  52.380  56.581  1.00 44.55      1ATN1021
ATOM    760  C   PRO A  98     114.036  53.237  55.426  1.00 44.29      1ATN1022
ATOM    761  O   PRO A  98     113.167  53.826  54.776  1.00 43.11      1ATN1023
ATOM    762  CB  PRO A  98     113.506  53.138  57.904  1.00 45.35      1ATN1024
ATOM    763  CG  PRO A  98     114.824  52.830  58.559  1.00 44.47      1ATN1025
ATOM    764  CD  PRO A  98     114.933  51.336  58.228  1.00 44.71      1ATN1026
ATOM    765  N   GLU A  99     115.366  53.263  55.155  1.00 45.95      1ATN1027
ATOM    766  CA  GLU A  99     115.899  54.115  54.094  1.00 46.70      1ATN1028
ATOM    767  C   GLU A  99     115.553  53.783  52.669  1.00 46.08      1ATN1029
ATOM    768  O   GLU A  99     116.013  54.461  51.747  1.00 46.21      1ATN1030
ATOM    769  CB  GLU A  99     117.429  54.260  54.100  1.00 49.04      1ATN1031
ATOM    770  CG  GLU A  99     118.372  53.170  54.547  1.00 52.74      1ATN1032
ATOM    771  CD  GLU A  99     118.580  53.098  56.056  1.00 54.70      1ATN1033
ATOM    772  OE1 GLU A  99     118.841  54.135  56.708  1.00 55.09      1ATN1034
ATOM    773  OE2 GLU A  99     118.483  51.970  56.559  1.00 54.00      1ATN1035
ATOM    774  N   GLU A 100     114.734  52.752  52.459  1.00 45.04      1ATN1036
ATOM    775  CA  GLU A 100     114.165  52.584  51.140  1.00 44.32      1ATN1037
ATOM    776  C   GLU A 100     112.640  52.454  51.194  1.00 42.01      1ATN1038
ATOM    777  O   GLU A 100     112.025  51.983  50.234  1.00 41.16      1ATN1039
ATOM    778  CB  GLU A 100     114.799  51.353  50.416  1.00 47.54      1ATN1040
ATOM    779  CG  GLU A 100     114.337  49.915  50.667  1.00 50.94      1ATN1041
ATOM    780  CD  GLU A 100     115.048  49.181  51.793  1.00 53.91      1ATN1042
ATOM    781  OE1 GLU A 100     116.278  49.049  51.712  1.00 54.26      1ATN1043
ATOM    782  OE2 GLU A 100     114.366  48.728  52.726  1.00 53.90      1ATN1044
ATOM    783  N   HIS A 101     111.950  52.905  52.260  1.00 39.26      1ATN1045
ATOM    784  CA  HIS A 101     110.495  52.811  52.306  1.00 35.41      1ATN1046
ATOM    785  C   HIS A 101     109.783  54.102  52.554  1.00 33.22      1ATN1047
ATOM    786  O   HIS A 101     110.179  54.729  53.524  1.00 34.36      1ATN1048
ATOM    787  CB  HIS A 101     110.032  51.927  53.388  1.00 35.66      1ATN1049
ATOM    788  CG  HIS A 101     110.245  50.495  53.039  1.00 32.38      1ATN1050
ATOM    789  ND1 HIS A 101     109.400  49.665  52.484  1.00 30.50      1ATN1051
ATOM    790  CD2 HIS A 101     111.410  49.842  53.284  1.00 33.03      1ATN1052
ATOM    791  CE1 HIS A 101     109.999  48.515  52.375  1.00 30.91      1ATN1053
ATOM    792  NE2 HIS A 101     111.212  48.637  52.859  1.00 32.25      1ATN1054
ATOM    793  N   PRO A 102     108.799  54.586  51.799  1.00 30.61      1ATN1055
ATOM    794  CA  PRO A 102     108.099  55.820  52.106  1.00 28.79      1ATN1056
ATOM    795  C   PRO A 102     107.304  55.475  53.364  1.00 28.78      1ATN1057
ATOM    796  O   PRO A 102     106.822  54.343  53.463  1.00 29.36      1ATN1058
ATOM    797  CB  PRO A 102     107.234  56.075  50.916  1.00 28.12      1ATN1059
ATOM    798  CG  PRO A 102     107.877  55.256  49.845  1.00 28.20      1ATN1060
ATOM    799  CD  PRO A 102     108.282  54.003  50.577  1.00 29.90      1ATN1061
ATOM    800  N   THR A 103     107.143  56.395  54.326  1.00 27.32      1ATN1062
ATOM    801  CA  THR A 103     106.491  56.139  55.612  1.00 23.43      1ATN1063
ATOM    802  C   THR A 103     105.289  57.062  55.857  1.00 22.81      1ATN1064
ATOM    803  O   THR A 103     105.514  58.270  55.973  1.00 21.85      1ATN1065
ATOM    804  CB  THR A 103     107.520  56.357  56.737  1.00 22.69      1ATN1066
ATOM    805  OG1 THR A 103     108.618  55.520  56.461  1.00 20.35      1ATN1067
ATOM    806  CG2 THR A 103     106.976  55.990  58.106  1.00 20.41      1ATN1068
ATOM    807  N   LEU A 104     104.023  56.594  55.940  1.00 21.37      1ATN1069
ATOM    808  CA  LEU A 104     102.897  57.456  56.269  1.00 18.83      1ATN1070
ATOM    809  C   LEU A 104     102.701  57.279  57.734  1.00 18.73      1ATN1071
ATOM    810  O   LEU A 104     102.409  56.188  58.202  1.00 19.74      1ATN1072
ATOM    811  CB  LEU A 104     101.570  57.083  55.654  1.00 16.22      1ATN1073
ATOM    812  CG  LEU A 104     100.456  58.051  56.040  1.00 15.21      1ATN1074
ATOM    813  CD1 LEU A 104      99.618  58.240  54.827  1.00 14.82      1ATN1075
ATOM    814  CD2 LEU A 104      99.582  57.543  57.186  1.00 15.20      1ATN1076
ATOM    815  N   LEU A 105     102.763  58.403  58.423  1.00 18.19      1ATN1077
ATOM    816  CA  LEU A 105     102.567  58.459  59.858  1.00 17.21      1ATN1078
ATOM    817  C   LEU A 105     101.263  59.117  60.248  1.00 16.53      1ATN1079
ATOM    818  O   LEU A 105     100.629  59.722  59.381  1.00 19.05      1ATN1080
ATOM    819  CB  LEU A 105     103.675  59.227  60.461  1.00 15.20      1ATN1081
ATOM    820  CG  LEU A 105     105.048  58.703  60.349  1.00 15.57      1ATN1082
ATOM    821  CD1 LEU A 105     105.981  59.781  60.803  1.00 14.64      1ATN1083
ATOM    822  CD2 LEU A 105     105.209  57.476  61.205  1.00 17.28      1ATN1084
ATOM    823  N   THR A 106     100.804  58.989  61.495  1.00 13.74      1ATN1085
ATOM    824  CA  THR A 106      99.631  59.719  61.854  1.00 12.61      1ATN1086
ATOM    825  C   THR A 106      99.898  60.629  63.028  1.00 13.47      1ATN1087
ATOM    826  O   THR A 106     100.784  60.414  63.853  1.00 13.64      1ATN1088
ATOM    827  CB  THR A 106      98.494  58.780  62.205  1.00 13.24      1ATN1089
ATOM    828  OG1 THR A 106      98.841  58.014  63.340  1.00 14.61      1ATN1090
ATOM    829  CG2 THR A 106      98.211  57.855  61.055  1.00 12.68      1ATN1091
ATOM    830  N   GLU A 107      99.147  61.719  63.112  1.00 14.66      1ATN1092
ATOM    831  CA  GLU A 107      99.213  62.569  64.297  1.00 15.39      1ATN1093
ATOM    832  C   GLU A 107      97.798  62.794  64.841  1.00 15.15      1ATN1094
ATOM    833  O   GLU A 107      96.788  62.420  64.259  1.00 13.12      1ATN1095
ATOM    834  CB  GLU A 107      99.846  63.908  63.949  1.00 16.31      1ATN1096
ATOM    835  CG  GLU A 107      98.977  64.778  63.068  1.00 16.08      1ATN1097
ATOM    836  CD  GLU A 107      99.510  66.163  62.819  1.00 19.64      1ATN1098
ATOM    837  OE1 GLU A 107     100.710  66.407  62.983  1.00 22.31      1ATN1099
ATOM    838  OE2 GLU A 107      98.711  67.018  62.431  1.00 22.07      1ATN1100
ATOM    839  N   ALA A 108      97.730  63.420  65.996  1.00 17.59      1ATN1101
ATOM    840  CA  ALA A 108      96.472  63.718  66.638  1.00 18.82      1ATN1102
ATOM    841  C   ALA A 108      95.817  65.000  66.163  1.00 20.08      1ATN1103
ATOM    842  O   ALA A 108      96.448  65.858  65.538  1.00 21.43      1ATN1104
ATOM    843  CB  ALA A 108      96.680  63.840  68.141  1.00 21.13      1ATN1105
ATOM    844  N   PRO A 109      94.521  65.135  66.435  1.00 20.46      1ATN1106
ATOM    845  CA  PRO A 109      93.744  66.291  66.101  1.00 20.77      1ATN1107
ATOM    846  C   PRO A 109      94.316  67.693  66.203  1.00 22.82      1ATN1108
ATOM    847  O   PRO A 109      94.347  68.394  65.189  1.00 27.03      1ATN1109
ATOM    848  CB  PRO A 109      92.543  66.021  66.938  1.00 20.94      1ATN1110
ATOM    849  CG  PRO A 109      92.242  64.663  66.360  1.00 20.35      1ATN1111
ATOM    850  CD  PRO A 109      93.587  64.003  66.525  1.00 21.11      1ATN1112
ATOM    851  N   LEU A 110      94.804  68.228  67.311  1.00 23.82      1ATN1113
ATOM    852  CA  LEU A 110      95.283  69.606  67.272  1.00 22.49      1ATN1114
ATOM    853  C   LEU A 110      96.751  69.520  67.646  1.00 23.51      1ATN1115
ATOM    854  O   LEU A 110      97.244  70.230  68.512  1.00 25.43      1ATN1116
ATOM    855  CB  LEU A 110      94.470  70.403  68.274  1.00 22.01      1ATN1117
ATOM    856  CG  LEU A 110      92.943  70.370  68.158  1.00 22.70      1ATN1118
ATOM    857  CD1 LEU A 110      92.401  70.459  69.557  1.00 21.49      1ATN1119
ATOM    858  CD2 LEU A 110      92.395  71.496  67.265  1.00 22.15      1ATN1120
ATOM    859  N   ASN A 111      97.475  68.601  66.998  1.00 23.66      1ATN1121
ATOM    860  CA  ASN A 111      98.882  68.323  67.236  1.00 22.46      1ATN1122
ATOM    861  C   ASN A 111      99.637  69.597  66.943  1.00 22.58      1ATN1123
ATOM    862  O   ASN A 111      99.463  70.225  65.895  1.00 21.86      1ATN1124
ATOM    863  CB  ASN A 111      99.371  67.208  66.318  1.00 22.20      1ATN1125
ATOM    864  CG  ASN A 111     100.761  66.730  66.651  1.00 24.11      1ATN1126
ATOM    865  OD1 ASN A 111     101.211  66.816  67.782  1.00 25.47      1ATN1127
ATOM    866  ND2 ASN A 111     101.511  66.148  65.733  1.00 25.16      1ATN1128
ATOM    867  N   PRO A 112     100.401  70.063  67.913  1.00 22.27      1ATN1129
ATOM    868  CA  PRO A 112     101.193  71.274  67.798  1.00 23.22      1ATN1130
ATOM    869  C   PRO A 112     102.115  71.288  66.599  1.00 25.02      1ATN1131
ATOM    870  O   PRO A 112     102.854  70.340  66.379  1.00 25.06      1ATN1132
ATOM    871  CB  PRO A 112     101.906  71.338  69.117  1.00 21.29      1ATN1133
ATOM    872  CG  PRO A 112     100.848  70.811  70.043  1.00 21.67      1ATN1134
ATOM    873  CD  PRO A 112     100.367  69.585  69.284  1.00 21.79      1ATN1135
ATOM    874  N   LYS A 113     102.057  72.371  65.818  1.00 29.34      1ATN1136
ATOM    875  CA  LYS A 113     102.837  72.566  64.580  1.00 32.99      1ATN1137
ATOM    876  C   LYS A 113     104.292  72.092  64.629  1.00 32.56      1ATN1138
ATOM    877  O   LYS A 113     104.823  71.471  63.704  1.00 32.97      1ATN1139
ATOM    878  CB  LYS A 113     102.892  74.074  64.146  1.00 36.88      1ATN1140
ATOM    879  CG  LYS A 113     101.659  74.966  63.788  1.00 39.76      1ATN1141
ATOM    880  CD  LYS A 113     102.093  76.308  63.124  1.00 41.44      1ATN1142
ATOM    881  CE  LYS A 113     103.221  77.152  63.852  1.00 41.41      1ATN1143
ATOM    882  NZ  LYS A 113     102.833  77.879  65.070  1.00 40.25      1ATN1144
ATOM    883  N   ALA A 114     104.847  72.378  65.803  1.00 32.32      1ATN1145
ATOM    884  CA  ALA A 114     106.218  72.096  66.142  1.00 33.69      1ATN1146
ATOM    885  C   ALA A 114     106.571  70.626  66.249  1.00 34.47      1ATN1147
ATOM    886  O   ALA A 114     107.727  70.278  66.024  1.00 35.10      1ATN1148
ATOM    887  CB  ALA A 114     106.529  72.753  67.465  1.00 35.17      1ATN1149
ATOM    888  N   ASN A 115     105.600  69.786  66.652  1.00 34.64      1ATN1150
ATOM    889  CA  ASN A 115     105.730  68.345  66.744  1.00 35.11      1ATN1151
ATOM    890  C   ASN A 115     105.756  67.733  65.366  1.00 35.65      1ATN1152
ATOM    891  O   ASN A 115     106.586  66.857  65.119  1.00 35.43      1ATN1153
ATOM    892  CB  ASN A 115     104.568  67.703  67.459  1.00 36.83      1ATN1154
ATOM    893  CG  ASN A 115     104.513  67.946  68.952  1.00 39.80      1ATN1155
ATOM    894  OD1 ASN A 115     104.960  68.964  69.477  1.00 40.23      1ATN1156
ATOM    895  ND2 ASN A 115     103.915  67.001  69.676  1.00 41.79      1ATN1157
ATOM    896  N   ARG A 116     104.843  68.186  64.466  1.00 36.89      1ATN1158
ATOM    897  CA  ARG A 116     104.721  67.649  63.102  1.00 35.80      1ATN1159
ATOM    898  C   ARG A 116     106.038  67.963  62.428  1.00 34.87      1ATN1160
ATOM    899  O   ARG A 116     106.591  67.080  61.787  1.00 34.35      1ATN1161
ATOM    900  CB  ARG A 116     103.533  68.301  62.366  1.00 36.66      1ATN1162
ATOM    901  CG  ARG A 116     103.147  67.598  61.067  1.00 37.35      1ATN1163
ATOM    902  CD  ARG A 116     102.055  68.353  60.253  1.00 41.40      1ATN1164
ATOM    903  NE  ARG A 116     100.732  67.714  60.193  1.00 42.83      1ATN1165
ATOM    904  CZ  ARG A 116      99.978  67.548  59.080  1.00 42.78      1ATN1166
ATOM    905  NH1 ARG A 116     100.339  68.000  57.879  1.00 42.98      1ATN1167
ATOM    906  NH2 ARG A 116      98.819  66.902  59.188  1.00 42.78      1ATN1168
ATOM    907  N   GLU A 117     106.601  69.153  62.650  1.00 34.16      1ATN1169
ATOM    908  CA  GLU A 117     107.965  69.441  62.203  1.00 35.28      1ATN1170
ATOM    909  C   GLU A 117     109.034  68.579  62.912  1.00 34.95      1ATN1171
ATOM    910  O   GLU A 117     110.013  68.163  62.284  1.00 36.60      1ATN1172
ATOM    911  CB  GLU A 117     108.322  70.919  62.440  1.00 35.19      1ATN1173
ATOM    912  CG  GLU A 117     107.427  71.909  61.693  1.00 35.73      1ATN1174
ATOM    913  CD  GLU A 117     107.717  73.403  61.859  1.00 35.28      1ATN1175
ATOM    914  OE1 GLU A 117     108.530  73.773  62.717  1.00 35.73      1ATN1176
ATOM    915  OE2 GLU A 117     107.108  74.196  61.120  1.00 34.56      1ATN1177
ATOM    916  N   LYS A 118     108.905  68.233  64.200  1.00 34.77      1ATN1178
ATOM    917  CA  LYS A 118     109.924  67.443  64.873  1.00 34.78      1ATN1179
ATOM    918  C   LYS A 118     109.937  66.005  64.413  1.00 35.34      1ATN1180
ATOM    919  O   LYS A 118     111.015  65.499  64.147  1.00 35.58      1ATN1181
ATOM    920  CB  LYS A 118     109.720  67.481  66.382  1.00 33.77      1ATN1182
ATOM    921  CG  LYS A 118     110.851  66.819  67.164  1.00 34.04      1ATN1183
ATOM    922  CD  LYS A 118     112.177  67.520  66.916  1.00 35.67      1ATN1184
ATOM    923  CE  LYS A 118     113.088  67.394  68.138  1.00 37.45      1ATN1185
ATOM    924  NZ  LYS A 118     113.702  66.078  68.213  1.00 39.71      1ATN1186
ATOM    925  N   MET A 119     108.811  65.302  64.294  1.00 34.85      1ATN1187
ATOM    926  CA  MET A 119     108.838  63.945  63.805  1.00 35.58      1ATN1188
ATOM    927  C   MET A 119     109.255  63.847  62.346  1.00 35.91      1ATN1189
ATOM    928  O   MET A 119     109.635  62.797  61.839  1.00 36.79      1ATN1190
ATOM    929  CB  MET A 119     107.485  63.341  63.989  1.00 36.68      1ATN1191
ATOM    930  CG  MET A 119     106.395  63.974  63.196  1.00 36.82      1ATN1192
ATOM    931  SD  MET A 119     104.880  63.619  64.092  1.00 40.09      1ATN1193
ATOM    932  CE  MET A 119     104.542  62.021  63.400  1.00 34.65      1ATN1194
ATOM    933  N   THR A 120     109.216  64.965  61.640  1.00 36.93      1ATN1195
ATOM    934  CA  THR A 120     109.670  65.000  60.275  1.00 35.90      1ATN1196
ATOM    935  C   THR A 120     111.182  65.104  60.318  1.00 35.70      1ATN1197
ATOM    936  O   THR A 120     111.874  64.395  59.603  1.00 35.16      1ATN1198
ATOM    937  CB  THR A 120     109.033  66.181  59.639  1.00 34.38      1ATN1199
ATOM    938  OG1 THR A 120     107.636  65.934  59.666  1.00 34.64      1ATN1200
ATOM    939  CG2 THR A 120     109.527  66.382  58.227  1.00 36.35      1ATN1201
ATOM    940  N   GLN A 121     111.688  65.970  61.189  1.00 34.58      1ATN1202
ATOM    941  CA  GLN A 121     113.110  66.105  61.456  1.00 34.57      1ATN1203
ATOM    942  C   GLN A 121     113.668  64.733  61.814  1.00 33.75      1ATN1204
ATOM    943  O   GLN A 121     114.654  64.348  61.218  1.00 34.76      1ATN1205
ATOM    944  CB  GLN A 121     113.284  67.108  62.608  1.00 36.30      1ATN1206
ATOM    945  CG  GLN A 121     114.675  67.450  63.143  1.00 39.57      1ATN1207
ATOM    946  CD  GLN A 121     115.320  66.505  64.189  1.00 42.75      1ATN1208
ATOM    947  OE1 GLN A 121     114.758  66.265  65.278  1.00 42.55      1ATN1209
ATOM    948  NE2 GLN A 121     116.535  65.973  63.926  1.00 42.20      1ATN1210
ATOM    949  N   ILE A 122     113.040  63.923  62.672  1.00 33.17      1ATN1211
ATOM    950  CA  ILE A 122     113.543  62.614  63.068  1.00 31.34      1ATN1212
ATOM    951  C   ILE A 122     113.325  61.579  61.982  1.00 31.45      1ATN1213
ATOM    952  O   ILE A 122     114.156  60.700  61.791  1.00 30.51      1ATN1214
ATOM    953  CB  ILE A 122     112.837  62.210  64.371  1.00 30.04      1ATN1215
ATOM    954  CG1 ILE A 122     113.260  63.108  65.524  1.00 29.76      1ATN1216
ATOM    955  CG2 ILE A 122     113.239  60.815  64.769  1.00 29.67      1ATN1217
ATOM    956  CD1 ILE A 122     112.182  63.083  66.619  1.00 27.10      1ATN1218
ATOM    957  N   MET A 123     112.238  61.652  61.219  1.00 32.59      1ATN1219
ATOM    958  CA  MET A 123     112.036  60.669  60.180  1.00 32.49      1ATN1220
ATOM    959  C   MET A 123     113.112  60.840  59.136  1.00 33.95      1ATN1221
ATOM    960  O   MET A 123     113.877  59.918  58.896  1.00 34.93      1ATN1222
ATOM    961  CB  MET A 123     110.692  60.827  59.526  1.00 29.57      1ATN1223
ATOM    962  CG  MET A 123     109.621  60.142  60.333  1.00 26.95      1ATN1224
ATOM    963  SD  MET A 123     109.953  58.398  60.604  1.00 23.92      1ATN1225
ATOM    964  CE  MET A 123     109.683  58.297  62.321  1.00 24.16      1ATN1226
ATOM    965  N   PHE A 124     113.254  62.027  58.573  1.00 35.39      1ATN1227
ATOM    966  CA  PHE A 124     114.239  62.268  57.533  1.00 36.81      1ATN1228
ATOM    967  C   PHE A 124     115.669  62.324  58.027  1.00 39.19      1ATN1229
ATOM    968  O   PHE A 124     116.541  61.741  57.373  1.00 40.15      1ATN1230
ATOM    969  CB  PHE A 124     113.972  63.593  56.781  1.00 34.68      1ATN1231
ATOM    970  CG  PHE A 124     112.818  63.524  55.794  1.00 32.20      1ATN1232
ATOM    971  CD1 PHE A 124     112.814  62.550  54.821  1.00 31.12      1ATN1233
ATOM    972  CD2 PHE A 124     111.794  64.427  55.909  1.00 30.37      1ATN1234
ATOM    973  CE1 PHE A 124     111.768  62.481  53.951  1.00 32.93      1ATN1235
ATOM    974  CE2 PHE A 124     110.749  64.360  55.040  1.00 31.94      1ATN1236
ATOM    975  CZ  PHE A 124     110.743  63.388  54.067  1.00 33.04      1ATN1237
ATOM    976  N   GLU A 125     115.940  62.998  59.154  1.00 39.89      1ATN1238
ATOM    977  CA  GLU A 125     117.324  63.110  59.587  1.00 40.75      1ATN1239
ATOM    978  C   GLU A 125     117.848  61.976  60.439  1.00 40.30      1ATN1240
ATOM    979  O   GLU A 125     119.067  61.830  60.383  1.00 41.23      1ATN1241
ATOM    980  CB  GLU A 125     117.579  64.420  60.347  1.00 42.30      1ATN1242
ATOM    981  CG  GLU A 125     117.475  65.648  59.428  1.00 42.70      1ATN1243
ATOM    982  CD  GLU A 125     117.832  67.016  60.016  1.00 44.15      1ATN1244
ATOM    983  OE1 GLU A 125     117.789  67.233  61.239  1.00 42.63      1ATN1245
ATOM    984  OE2 GLU A 125     118.159  67.880  59.200  1.00 44.43      1ATN1246
ATOM    985  N   THR A 126     117.110  61.164  61.226  1.00 40.32      1ATN1247
ATOM    986  CA  THR A 126     117.786  60.071  61.907  1.00 40.31      1ATN1248
ATOM    987  C   THR A 126     117.383  58.754  61.261  1.00 40.05      1ATN1249
ATOM    988  O   THR A 126     118.167  57.819  61.388  1.00 41.47      1ATN1250
ATOM    989  CB  THR A 126     117.493  59.964  63.467  1.00 40.72      1ATN1251
ATOM    990  OG1 THR A 126     116.147  59.566  63.559  1.00 42.31      1ATN1252
ATOM    991  CG2 THR A 126     117.748  61.243  64.280  1.00 41.07      1ATN1253
ATOM    992  N   PHE A 127     116.232  58.578  60.581  1.00 39.76      1ATN1254
ATOM    993  CA  PHE A 127     115.915  57.289  59.944  1.00 39.04      1ATN1255
ATOM    994  C   PHE A 127     116.169  57.205  58.437  1.00 40.53      1ATN1256
ATOM    995  O   PHE A 127     116.213  56.124  57.821  1.00 42.16      1ATN1257
ATOM    996  CB  PHE A 127     114.464  56.920  60.210  1.00 35.71      1ATN1258
ATOM    997  CG  PHE A 127     114.192  56.602  61.662  1.00 32.08      1ATN1259
ATOM    998  CD1 PHE A 127     114.728  55.465  62.222  1.00 30.65      1ATN1260
ATOM    999  CD2 PHE A 127     113.395  57.447  62.390  1.00 30.07      1ATN1261
ATOM   1000  CE1 PHE A 127     114.451  55.182  63.527  1.00 28.64      1ATN1262
ATOM   1001  CE2 PHE A 127     113.123  57.152  63.694  1.00 27.44      1ATN1263
ATOM   1002  CZ  PHE A 127     113.651  56.021  64.256  1.00 29.06      1ATN1264
ATOM   1003  N   ASN A 128     116.306  58.408  57.848  1.00 41.58      1ATN1265
ATOM   1004  CA  ASN A 128     116.665  58.599  56.450  1.00 41.62      1ATN1266
ATOM   1005  C   ASN A 128     115.654  57.888  55.560  1.00 40.22      1ATN1267
ATOM   1006  O   ASN A 128     116.021  57.089  54.707  1.00 41.11      1ATN1268
ATOM   1007  CB  ASN A 128     118.130  58.087  56.403  1.00 42.41      1ATN1269
ATOM   1008  CG  ASN A 128     118.837  57.909  55.079  1.00 44.54      1ATN1270
ATOM   1009  OD1 ASN A 128     118.689  58.694  54.140  1.00 44.67      1ATN1271
ATOM   1010  ND2 ASN A 128     119.640  56.841  55.021  1.00 45.07      1ATN1272
ATOM   1011  N   VAL A 129     114.355  58.109  55.794  1.00 38.37      1ATN1273
ATOM   1012  CA  VAL A 129     113.342  57.471  54.954  1.00 37.70      1ATN1274
ATOM   1013  C   VAL A 129     113.303  58.225  53.599  1.00 37.11      1ATN1275
ATOM   1014  O   VAL A 129     113.632  59.426  53.585  1.00 37.39      1ATN1276
ATOM   1015  CB  VAL A 129     111.903  57.500  55.616  1.00 37.96      1ATN1277
ATOM   1016  CG1 VAL A 129     111.874  56.532  56.765  1.00 40.08      1ATN1278
ATOM   1017  CG2 VAL A 129     111.533  58.855  56.152  1.00 38.61      1ATN1279
ATOM   1018  N   PRO A 130     112.969  57.648  52.415  1.00 35.00      1ATN1280
ATOM   1019  CA  PRO A 130     112.936  58.384  51.151  1.00 33.86      1ATN1281
ATOM   1020  C   PRO A 130     111.962  59.557  51.140  1.00 32.52      1ATN1282
ATOM   1021  O   PRO A 130     112.313  60.671  50.728  1.00 32.48      1ATN1283
ATOM   1022  CB  PRO A 130     112.622  57.319  50.108  1.00 34.00      1ATN1284
ATOM   1023  CG  PRO A 130     111.959  56.228  50.904  1.00 35.21      1ATN1285
ATOM   1024  CD  PRO A 130     112.791  56.226  52.174  1.00 34.21      1ATN1286
ATOM   1025  N   ALA A 131     110.766  59.274  51.675  1.00 31.41      1ATN1287
ATOM   1026  CA  ALA A 131     109.669  60.224  51.745  1.00 29.39      1ATN1288
ATOM   1027  C   ALA A 131     108.717  59.826  52.865  1.00 28.31      1ATN1289
ATOM   1028  O   ALA A 131     108.695  58.686  53.331  1.00 28.83      1ATN1290
ATOM   1029  CB  ALA A 131     108.897  60.232  50.438  1.00 30.40      1ATN1291
ATOM   1030  N   MET A 132     107.973  60.797  53.368  1.00 26.09      1ATN1292
ATOM   1031  CA  MET A 132     107.016  60.565  54.421  1.00 23.85      1ATN1293
ATOM   1032  C   MET A 132     105.826  61.496  54.317  1.00 23.02      1ATN1294
ATOM   1033  O   MET A 132     105.722  62.210  53.324  1.00 23.09      1ATN1295
ATOM   1034  CB  MET A 132     107.696  60.685  55.780  1.00 22.21      1ATN1296
ATOM   1035  CG  MET A 132     108.568  61.806  56.095  1.00 21.45      1ATN1297
ATOM   1036  SD  MET A 132     107.576  63.041  56.918  1.00 28.08      1ATN1298
ATOM   1037  CE  MET A 132     107.466  62.347  58.539  1.00 20.76      1ATN1299
ATOM   1038  N   TYR A 133     104.865  61.428  55.252  1.00 22.10      1ATN1300
ATOM   1039  CA  TYR A 133     103.596  62.143  55.154  1.00 18.75      1ATN1301
ATOM   1040  C   TYR A 133     102.949  61.969  56.504  1.00 17.26      1ATN1302
ATOM   1041  O   TYR A 133     102.988  60.870  57.018  1.00 17.21      1ATN1303
ATOM   1042  CB  TYR A 133     102.658  61.508  54.145  1.00 18.29      1ATN1304
ATOM   1043  CG  TYR A 133     101.380  62.319  53.884  1.00 19.33      1ATN1305
ATOM   1044  CD1 TYR A 133     101.460  63.457  53.108  1.00 18.72      1ATN1306
ATOM   1045  CD2 TYR A 133     100.150  61.927  54.388  1.00 18.62      1ATN1307
ATOM   1046  CE1 TYR A 133     100.344  64.192  52.835  1.00 18.08      1ATN1308
ATOM   1047  CE2 TYR A 133      99.019  62.673  54.114  1.00 18.69      1ATN1309
ATOM   1048  CZ  TYR A 133      99.133  63.808  53.337  1.00 18.46      1ATN1310
ATOM   1049  OH  TYR A 133      98.031  64.613  53.084  1.00 19.23      1ATN1311
ATOM   1050  N   VAL A 134     102.306  62.970  57.079  1.00 15.67      1ATN1312
ATOM   1051  CA  VAL A 134     101.662  62.829  58.373  1.00 14.51      1ATN1313
ATOM   1052  C   VAL A 134     100.147  63.020  58.138  1.00 15.16      1ATN1314
ATOM   1053  O   VAL A 134      99.735  64.131  57.784  1.00 15.06      1ATN1315
ATOM   1054  CB  VAL A 134     102.269  63.930  59.300  1.00 12.64      1ATN1316
ATOM   1055  CG1 VAL A 134     101.507  63.909  60.577  1.00  9.77      1ATN1317
ATOM   1056  CG2 VAL A 134     103.750  63.745  59.587  1.00 10.94      1ATN1318
ATOM   1057  N   ALA A 135      99.264  62.017  58.267  1.00 15.57      1ATN1319
ATOM   1058  CA  ALA A 135      97.812  62.241  58.166  1.00 15.92      1ATN1320
ATOM   1059  C   ALA A 135      97.120  62.481  59.514  1.00 15.26      1ATN1321
ATOM   1060  O   ALA A 135      97.623  62.027  60.534  1.00 17.06      1ATN1322
ATOM   1061  CB  ALA A 135      97.206  61.034  57.505  1.00 15.24      1ATN1323
ATOM   1062  N   ILE A 136      96.009  63.180  59.661  1.00 14.20      1ATN1324
ATOM   1063  CA  ILE A 136      95.395  63.379  60.980  1.00 12.71      1ATN1325
ATOM   1064  C   ILE A 136      94.549  62.158  61.180  1.00 14.56      1ATN1326
ATOM   1065  O   ILE A 136      93.881  61.712  60.247  1.00 16.49      1ATN1327
ATOM   1066  CB  ILE A 136      94.522  64.635  60.979  1.00 11.47      1ATN1328
ATOM   1067  CG1 ILE A 136      95.494  65.782  61.015  1.00 11.82      1ATN1329
ATOM   1068  CG2 ILE A 136      93.548  64.748  62.151  1.00  8.70      1ATN1330
ATOM   1069  CD1 ILE A 136      94.952  67.048  60.339  1.00 11.27      1ATN1331
ATOM   1070  N   GLN A 137      94.503  61.651  62.403  1.00 15.45      1ATN1332
ATOM   1071  CA  GLN A 137      93.841  60.381  62.631  1.00 17.17      1ATN1333
ATOM   1072  C   GLN A 137      92.378  60.327  62.288  1.00 18.80      1ATN1334
ATOM   1073  O   GLN A 137      92.067  59.491  61.427  1.00 21.23      1ATN1335
ATOM   1074  CB  GLN A 137      93.999  59.958  64.058  1.00 18.42      1ATN1336
ATOM   1075  CG  GLN A 137      95.445  59.651  64.331  1.00 20.72      1ATN1337
ATOM   1076  CD  GLN A 137      95.829  59.652  65.786  1.00 20.28      1ATN1338
ATOM   1077  OE1 GLN A 137      95.099  59.152  66.639  1.00 23.80      1ATN1339
ATOM   1078  NE2 GLN A 137      97.017  60.113  66.114  1.00 18.61      1ATN1340
ATOM   1079  N   ALA A 138      91.479  61.152  62.859  1.00 17.31      1ATN1341
ATOM   1080  CA  ALA A 138      90.065  61.149  62.453  1.00 16.59      1ATN1342
ATOM   1081  C   ALA A 138      89.782  61.227  60.942  1.00 15.92      1ATN1343
ATOM   1082  O   ALA A 138      88.855  60.631  60.371  1.00 16.52      1ATN1344
ATOM   1083  CB  ALA A 138      89.322  62.317  63.094  1.00 15.28      1ATN1345
ATOM   1084  N   VAL A 139      90.680  61.947  60.286  1.00 15.61      1ATN1346
ATOM   1085  CA  VAL A 139      90.573  62.113  58.869  1.00 14.19      1ATN1347
ATOM   1086  C   VAL A 139      90.808  60.775  58.171  1.00 13.80      1ATN1348
ATOM   1087  O   VAL A 139      90.079  60.469  57.225  1.00 14.01      1ATN1349
ATOM   1088  CB  VAL A 139      91.573  63.196  58.485  1.00 14.13      1ATN1350
ATOM   1089  CG1 VAL A 139      91.594  63.272  56.972  1.00 12.81      1ATN1351
ATOM   1090  CG2 VAL A 139      91.203  64.554  59.120  1.00 13.89      1ATN1352
ATOM   1091  N   LEU A 140      91.739  59.917  58.608  1.00 13.76      1ATN1353
ATOM   1092  CA  LEU A 140      91.925  58.601  57.991  1.00 11.22      1ATN1354
ATOM   1093  C   LEU A 140      90.797  57.668  58.366  1.00 12.96      1ATN1355
ATOM   1094  O   LEU A 140      90.393  56.784  57.616  1.00 13.40      1ATN1356
ATOM   1095  CB  LEU A 140      93.168  57.995  58.453  1.00  5.93      1ATN1357
ATOM   1096  CG  LEU A 140      94.411  58.704  58.162  1.00  5.23      1ATN1358
ATOM   1097  CD1 LEU A 140      95.571  58.043  58.900  1.00  2.00      1ATN1359
ATOM   1098  CD2 LEU A 140      94.633  58.654  56.637  1.00  4.81      1ATN1360
ATOM   1099  N   SER A 141      90.247  57.830  59.546  1.00 16.10      1ATN1361
ATOM   1100  CA  SER A 141      89.144  56.976  59.905  1.00 19.61      1ATN1362
ATOM   1101  C   SER A 141      87.971  57.232  59.007  1.00 20.81      1ATN1363
ATOM   1102  O   SER A 141      87.475  56.246  58.470  1.00 21.70      1ATN1364
ATOM   1103  CB  SER A 141      88.777  57.223  61.320  1.00 20.93      1ATN1365
ATOM   1104  OG  SER A 141      89.636  56.377  62.072  1.00 24.28      1ATN1366
ATOM   1105  N   LEU A 142      87.629  58.505  58.739  1.00 21.10      1ATN1367
ATOM   1106  CA  LEU A 142      86.486  58.856  57.909  1.00 22.57      1ATN1368
ATOM   1107  C   LEU A 142      86.520  58.323  56.486  1.00 23.67      1ATN1369
ATOM   1108  O   LEU A 142      85.574  57.779  55.885  1.00 22.25      1ATN1370
ATOM   1109  CB  LEU A 142      86.360  60.357  57.808  1.00 23.22      1ATN1371
ATOM   1110  CG  LEU A 142      84.992  60.913  57.342  1.00 23.05      1ATN1372
ATOM   1111  CD1 LEU A 142      83.922  60.715  58.431  1.00 21.77      1ATN1373
ATOM   1112  CD2 LEU A 142      85.143  62.385  57.025  1.00 20.93      1ATN1374
ATOM   1113  N   TYR A 143      87.724  58.545  55.989  1.00 25.92      1ATN1375
ATOM   1114  CA  TYR A 143      88.059  58.195  54.635  1.00 28.53      1ATN1376
ATOM   1115  C   TYR A 143      88.030  56.681  54.414  1.00 28.67      1ATN1377
ATOM   1116  O   TYR A 143      87.568  56.175  53.390  1.00 28.88      1ATN1378
ATOM   1117  CB  TYR A 143      89.411  58.835  54.392  1.00 32.08      1ATN1379
ATOM   1118  CG  TYR A 143      89.951  58.458  53.059  1.00 36.01      1ATN1380
ATOM   1119  CD1 TYR A 143      89.271  58.878  51.934  1.00 39.69      1ATN1381
ATOM   1120  CD2 TYR A 143      91.063  57.652  53.000  1.00 38.09      1ATN1382
ATOM   1121  CE1 TYR A 143      89.710  58.465  50.694  1.00 44.51      1ATN1383
ATOM   1122  CE2 TYR A 143      91.515  57.241  51.762  1.00 41.88      1ATN1384
ATOM   1123  CZ  TYR A 143      90.834  57.646  50.612  1.00 44.29      1ATN1385
ATOM   1124  OH  TYR A 143      91.266  57.223  49.351  1.00 45.62      1ATN1386
ATOM   1125  N   ALA A 144      88.485  55.925  55.397  1.00 29.09      1ATN1387
ATOM   1126  CA  ALA A 144      88.397  54.480  55.363  1.00 29.25      1ATN1388
ATOM   1127  C   ALA A 144      86.925  54.044  55.377  1.00 29.83      1ATN1389
ATOM   1128  O   ALA A 144      86.618  52.905  54.997  1.00 30.54      1ATN1390
ATOM   1129  CB  ALA A 144      89.107  53.886  56.583  1.00 30.93      1ATN1391
ATOM   1130  N   SER A 145      85.955  54.899  55.751  1.00 28.69      1ATN1392
ATOM   1131  CA  SER A 145      84.549  54.501  55.675  1.00 27.83      1ATN1393
ATOM   1132  C   SER A 145      83.929  55.040  54.397  1.00 27.20      1ATN1394
ATOM   1133  O   SER A 145      82.710  55.202  54.297  1.00 28.68      1ATN1395
ATOM   1134  CB  SER A 145      83.762  55.015  56.905  1.00 27.67      1ATN1396
ATOM   1135  OG  SER A 145      82.881  56.122  56.664  1.00 29.96      1ATN1397
ATOM   1136  N   GLY A 146      84.797  55.292  53.413  1.00 27.14      1ATN1398
ATOM   1137  CA  GLY A 146      84.432  55.799  52.121  1.00 27.02      1ATN1399
ATOM   1138  C   GLY A 146      84.327  57.318  52.081  1.00 27.16      1ATN1400
ATOM   1139  O   GLY A 146      84.892  57.932  51.170  1.00 31.27      1ATN1401
ATOM   1140  N   ARG A 147      83.708  58.006  53.043  1.00 26.77      1ATN1402
ATOM   1141  CA  ARG A 147      83.424  59.428  52.875  1.00 25.01      1ATN1403
ATOM   1142  C   ARG A 147      84.438  60.530  53.187  1.00 24.95      1ATN1404
ATOM   1143  O   ARG A 147      85.553  60.289  53.662  1.00 27.01      1ATN1405
ATOM   1144  CB  ARG A 147      82.169  59.680  53.635  1.00 25.17      1ATN1406
ATOM   1145  CG  ARG A 147      82.301  59.595  55.133  1.00 25.45      1ATN1407
ATOM   1146  CD  ARG A 147      80.946  59.135  55.615  1.00 25.41      1ATN1408
ATOM   1147  NE  ARG A 147      80.807  57.749  55.226  1.00 26.02      1ATN1409
ATOM   1148  CZ  ARG A 147      79.716  57.040  55.451  1.00 26.56      1ATN1410
ATOM   1149  NH1 ARG A 147      78.625  57.578  55.945  1.00 27.27      1ATN1411
ATOM   1150  NH2 ARG A 147      79.755  55.748  55.168  1.00 26.67      1ATN1412
ATOM   1151  N   THR A 148      84.024  61.774  52.903  1.00 22.12      1ATN1413
ATOM   1152  CA  THR A 148      84.860  62.946  53.077  1.00 20.02      1ATN1414
ATOM   1153  C   THR A 148      84.345  64.042  53.968  1.00 18.74      1ATN1415
ATOM   1154  O   THR A 148      85.093  64.946  54.330  1.00 19.78      1ATN1416
ATOM   1155  CB  THR A 148      85.161  63.579  51.750  1.00 20.46      1ATN1417
ATOM   1156  OG1 THR A 148      84.008  63.479  50.899  1.00 22.91      1ATN1418
ATOM   1157  CG2 THR A 148      86.421  62.953  51.204  1.00 19.75      1ATN1419
ATOM   1158  N   THR A 149      83.069  63.969  54.280  1.00 17.32      1ATN1420
ATOM   1159  CA  THR A 149      82.443  64.869  55.227  1.00 18.28      1ATN1421
ATOM   1160  C   THR A 149      81.696  63.906  56.126  1.00 18.89      1ATN1422
ATOM   1161  O   THR A 149      81.121  62.897  55.689  1.00 19.20      1ATN1423
ATOM   1162  CB  THR A 149      81.432  65.828  54.588  1.00 17.75      1ATN1424
ATOM   1163  OG1 THR A 149      82.195  66.399  53.528  1.00 17.17      1ATN1425
ATOM   1164  CG2 THR A 149      80.844  66.911  55.514  1.00 15.89      1ATN1426
ATOM   1165  N   GLY A 150      81.856  64.249  57.394  1.00 18.79      1ATN1427
ATOM   1166  CA  GLY A 150      81.267  63.550  58.510  1.00 19.48      1ATN1428
ATOM   1167  C   GLY A 150      81.889  64.047  59.794  1.00 20.83      1ATN1429
ATOM   1168  O   GLY A 150      82.671  64.989  59.781  1.00 22.37      1ATN1430
ATOM   1169  N   ILE A 151      81.548  63.493  60.941  1.00 20.91      1ATN1431
ATOM   1170  CA  ILE A 151      82.202  63.873  62.184  1.00 19.65      1ATN1432
ATOM   1171  C   ILE A 151      82.633  62.532  62.790  1.00 19.23      1ATN1433
ATOM   1172  O   ILE A 151      81.882  61.563  62.773  1.00 18.51      1ATN1434
ATOM   1173  CB  ILE A 151      81.154  64.738  63.014  1.00 19.11      1ATN1435
ATOM   1174  CG1 ILE A 151      81.772  65.087  64.365  1.00 20.84      1ATN1436
ATOM   1175  CG2 ILE A 151      79.811  64.031  63.169  1.00 16.95      1ATN1437
ATOM   1176  CD1 ILE A 151      80.926  65.989  65.328  1.00 19.87      1ATN1438
ATOM   1177  N   VAL A 152      83.906  62.402  63.158  1.00 18.91      1ATN1439
ATOM   1178  CA  VAL A 152      84.404  61.173  63.759  1.00 21.00      1ATN1440
ATOM   1179  C   VAL A 152      84.429  61.267  65.291  1.00 21.83      1ATN1441
ATOM   1180  O   VAL A 152      84.936  62.254  65.840  1.00 20.96      1ATN1442
ATOM   1181  CB  VAL A 152      85.835  60.873  63.259  1.00 22.67      1ATN1443
ATOM   1182  CG1 VAL A 152      86.405  59.647  63.967  1.00 23.90      1ATN1444
ATOM   1183  CG2 VAL A 152      85.819  60.590  61.764  1.00 24.55      1ATN1445
ATOM   1184  N   LEU A 153      83.843  60.292  66.000  1.00 21.45      1ATN1446
ATOM   1185  CA  LEU A 153      84.047  60.225  67.425  1.00 22.57      1ATN1447
ATOM   1186  C   LEU A 153      85.176  59.219  67.489  1.00 23.48      1ATN1448
ATOM   1187  O   LEU A 153      85.014  58.040  67.150  1.00 24.10      1ATN1449
ATOM   1188  CB  LEU A 153      82.856  59.659  68.152  1.00 24.23      1ATN1450
ATOM   1189  CG  LEU A 153      83.094  59.299  69.623  1.00 24.53      1ATN1451
ATOM   1190  CD1 LEU A 153      82.507  60.373  70.507  1.00 23.15      1ATN1452
ATOM   1191  CD2 LEU A 153      82.490  57.931  69.909  1.00 24.36      1ATN1453
ATOM   1192  N   ASP A 154      86.345  59.686  67.902  1.00 25.15      1ATN1454
ATOM   1193  CA  ASP A 154      87.500  58.811  67.944  1.00 26.09      1ATN1455
ATOM   1194  C   ASP A 154      87.920  58.615  69.378  1.00 26.03      1ATN1456
ATOM   1195  O   ASP A 154      88.110  59.624  70.050  1.00 26.91      1ATN1457
ATOM   1196  CB  ASP A 154      88.616  59.431  67.142  1.00 27.43      1ATN1458
ATOM   1197  CG  ASP A 154      89.739  58.460  66.761  1.00 30.57      1ATN1459
ATOM   1198  OD1 ASP A 154      89.635  57.263  67.050  1.00 30.35      1ATN1460
ATOM   1199  OD2 ASP A 154      90.732  58.902  66.158  1.00 30.70      1ATN1461
ATOM   1200  N   SER A 155      88.087  57.346  69.811  1.00 25.06      1ATN1462
ATOM   1201  CA  SER A 155      88.315  56.949  71.205  1.00 24.47      1ATN1463
ATOM   1202  C   SER A 155      89.190  55.721  71.399  1.00 23.28      1ATN1464
ATOM   1203  O   SER A 155      88.841  54.577  71.108  1.00 20.98      1ATN1465
ATOM   1204  CB  SER A 155      86.972  56.688  71.878  1.00 24.80      1ATN1466
ATOM   1205  OG  SER A 155      87.077  56.924  73.273  1.00 23.28      1ATN1467
ATOM   1206  N   GLY A 156      90.358  55.946  71.956  1.00 23.54      1ATN1468
ATOM   1207  CA  GLY A 156      91.275  54.839  72.059  1.00 25.03      1ATN1469
ATOM   1208  C   GLY A 156      91.692  54.545  73.462  1.00 24.74      1ATN1470
ATOM   1209  O   GLY A 156      90.863  54.304  74.337  1.00 24.82      1ATN1471
ATOM   1210  N   ASP A 157      92.991  54.637  73.683  1.00 23.87      1ATN1472
ATOM   1211  CA  ASP A 157      93.469  54.337  74.997  1.00 23.42      1ATN1473
ATOM   1212  C   ASP A 157      93.664  55.510  75.917  1.00 22.91      1ATN1474
ATOM   1213  O   ASP A 157      93.287  55.358  77.061  1.00 23.42      1ATN1475
ATOM   1214  CB  ASP A 157      94.739  53.559  74.831  1.00 25.75      1ATN1476
ATOM   1215  CG  ASP A 157      95.241  52.887  76.093  1.00 25.55      1ATN1477
ATOM   1216  OD1 ASP A 157      94.645  51.882  76.496  1.00 26.20      1ATN1478
ATOM   1217  OD2 ASP A 157      96.245  53.373  76.639  1.00 27.56      1ATN1479
ATOM   1218  N   GLY A 158      94.220  56.654  75.547  1.00 22.78      1ATN1480
ATOM   1219  CA  GLY A 158      94.337  57.786  76.442  1.00 21.56      1ATN1481
ATOM   1220  C   GLY A 158      93.395  58.951  76.060  1.00 23.29      1ATN1482
ATOM   1221  O   GLY A 158      93.057  59.719  76.957  1.00 23.65      1ATN1483
ATOM   1222  N   VAL A 159      92.916  59.178  74.806  1.00 22.24      1ATN1484
ATOM   1223  CA  VAL A 159      92.041  60.304  74.428  1.00 18.80      1ATN1485
ATOM   1224  C   VAL A 159      90.798  59.907  73.670  1.00 21.01      1ATN1486
ATOM   1225  O   VAL A 159      90.805  58.895  72.961  1.00 21.71      1ATN1487
ATOM   1226  CB  VAL A 159      92.597  61.330  73.458  1.00 16.30      1ATN1488
ATOM   1227  CG1 VAL A 159      92.908  62.609  74.182  1.00 14.87      1ATN1489
ATOM   1228  CG2 VAL A 159      93.714  60.689  72.691  1.00 14.52      1ATN1490
ATOM   1229  N   THR A 160      89.760  60.779  73.814  1.00 21.69      1ATN1491
ATOM   1230  CA  THR A 160      88.560  60.789  72.984  1.00 19.67      1ATN1492
ATOM   1231  C   THR A 160      88.475  62.126  72.259  1.00 19.54      1ATN1493
ATOM   1232  O   THR A 160      88.895  63.184  72.732  1.00 20.19      1ATN1494
ATOM   1233  CB  THR A 160      87.356  60.596  73.819  1.00 20.67      1ATN1495
ATOM   1234  OG1 THR A 160      87.479  59.270  74.304  1.00 18.75      1ATN1496
ATOM   1235  CG2 THR A 160      86.055  60.720  73.034  1.00 20.43      1ATN1497
ATOM   1236  N   HIS A 161      87.960  62.124  71.046  1.00 19.49      1ATN1498
ATOM   1237  CA  HIS A 161      87.943  63.313  70.221  1.00 17.72      1ATN1499
ATOM   1238  C   HIS A 161      86.698  63.266  69.420  1.00 17.03      1ATN1500
ATOM   1239  O   HIS A 161      86.103  62.205  69.260  1.00 16.64      1ATN1501
ATOM   1240  CB  HIS A 161      89.044  63.334  69.250  1.00 17.57      1ATN1502
ATOM   1241  CG  HIS A 161      90.345  63.869  69.795  1.00 22.55      1ATN1503
ATOM   1242  ND1 HIS A 161      91.469  63.194  70.075  1.00 22.98      1ATN1504
ATOM   1243  CD2 HIS A 161      90.596  65.209  69.998  1.00 21.68      1ATN1505
ATOM   1244  CE1 HIS A 161      92.384  64.078  70.423  1.00 21.44      1ATN1506
ATOM   1245  NE2 HIS A 161      91.849  65.277  70.371  1.00 21.42      1ATN1507
ATOM   1246  N   ASN A 162      86.334  64.449  68.938  1.00 17.38      1ATN1508
ATOM   1247  CA  ASN A 162      85.265  64.626  67.945  1.00 16.70      1ATN1509
ATOM   1248  C   ASN A 162      85.878  65.458  66.850  1.00 15.62      1ATN1510
ATOM   1249  O   ASN A 162      86.314  66.578  67.121  1.00 15.98      1ATN1511
ATOM   1250  CB  ASN A 162      84.109  65.385  68.499  1.00 19.01      1ATN1512
ATOM   1251  CG  ASN A 162      83.570  64.638  69.688  1.00 21.71      1ATN1513
ATOM   1252  OD1 ASN A 162      84.153  64.777  70.770  1.00 25.79      1ATN1514
ATOM   1253  ND2 ASN A 162      82.540  63.808  69.526  1.00 21.68      1ATN1515
ATOM   1254  N   VAL A 163      86.028  64.979  65.629  1.00 14.90      1ATN1516
ATOM   1255  CA  VAL A 163      86.695  65.838  64.658  1.00 15.52      1ATN1517
ATOM   1256  C   VAL A 163      85.761  65.947  63.485  1.00 16.79      1ATN1518
ATOM   1257  O   VAL A 163      85.639  64.975  62.725  1.00 17.23      1ATN1519
ATOM   1258  CB  VAL A 163      88.046  65.263  64.149  1.00 14.67      1ATN1520
ATOM   1259  CG1 VAL A 163      88.777  66.210  63.209  1.00 10.52      1ATN1521
ATOM   1260  CG2 VAL A 163      88.885  64.954  65.374  1.00 15.11      1ATN1522
ATOM   1261  N   PRO A 164      85.081  67.102  63.346  1.00 15.83      1ATN1523
ATOM   1262  CA  PRO A 164      84.167  67.376  62.251  1.00 15.20      1ATN1524
ATOM   1263  C   PRO A 164      85.055  67.611  61.037  1.00 15.54      1ATN1525
ATOM   1264  O   PRO A 164      86.014  68.397  61.134  1.00 15.23      1ATN1526
ATOM   1265  CB  PRO A 164      83.433  68.581  62.733  1.00 14.76      1ATN1527
ATOM   1266  CG  PRO A 164      83.728  68.699  64.189  1.00 14.75      1ATN1528
ATOM   1267  CD  PRO A 164      85.158  68.265  64.227  1.00 14.30      1ATN1529
ATOM   1268  N   ILE A 165      84.825  66.896  59.916  1.00 16.24      1ATN1530
ATOM   1269  CA  ILE A 165      85.621  67.061  58.692  1.00 15.27      1ATN1531
ATOM   1270  C   ILE A 165      84.738  67.421  57.510  1.00 15.40      1ATN1532
ATOM   1271  O   ILE A 165      83.729  66.767  57.280  1.00 15.84      1ATN1533
ATOM   1272  CB  ILE A 165      86.367  65.772  58.437  1.00 14.12      1ATN1534
ATOM   1273  CG1 ILE A 165      87.464  65.642  59.485  1.00 16.08      1ATN1535
ATOM   1274  CG2 ILE A 165      86.995  65.786  57.066  1.00 12.58      1ATN1536
ATOM   1275  CD1 ILE A 165      87.822  64.248  60.003  1.00 16.19      1ATN1537
ATOM   1276  N   TYR A 166      85.097  68.439  56.732  1.00 15.43      1ATN1538
ATOM   1277  CA  TYR A 166      84.296  68.854  55.585  1.00 16.07      1ATN1539
ATOM   1278  C   TYR A 166      85.135  68.831  54.316  1.00 16.04      1ATN1540
ATOM   1279  O   TYR A 166      86.098  69.587  54.163  1.00 15.80      1ATN1541
ATOM   1280  CB  TYR A 166      83.735  70.279  55.819  1.00 15.87      1ATN1542
ATOM   1281  CG  TYR A 166      82.759  70.714  54.726  1.00 15.67      1ATN1543
ATOM   1282  CD1 TYR A 166      81.419  70.376  54.868  1.00 15.31      1ATN1544
ATOM   1283  CD2 TYR A 166      83.239  71.326  53.564  1.00 14.18      1ATN1545
ATOM   1284  CE1 TYR A 166      80.562  70.644  53.820  1.00 13.57      1ATN1546
ATOM   1285  CE2 TYR A 166      82.388  71.577  52.514  1.00 15.34      1ATN1547
ATOM   1286  CZ  TYR A 166      81.051  71.230  52.660  1.00 15.26      1ATN1548
ATOM   1287  OH  TYR A 166      80.169  71.474  51.620  1.00 18.56      1ATN1549
ATOM   1288  N   GLU A 167      84.748  67.983  53.367  1.00 17.07      1ATN1550
ATOM   1289  CA  GLU A 167      85.491  67.771  52.137  1.00 18.58      1ATN1551
ATOM   1290  C   GLU A 167      86.995  67.639  52.299  1.00 19.06      1ATN1552
ATOM   1291  O   GLU A 167      87.829  68.070  51.493  1.00 20.72      1ATN1553
ATOM   1292  CB  GLU A 167      85.152  68.882  51.182  1.00 20.55      1ATN1554
ATOM   1293  CG  GLU A 167      83.708  68.756  50.748  1.00 22.52      1ATN1555
ATOM   1294  CD  GLU A 167      83.388  67.463  50.001  1.00 26.43      1ATN1556
ATOM   1295  OE1 GLU A 167      84.214  67.019  49.182  1.00 26.19      1ATN1557
ATOM   1296  OE2 GLU A 167      82.298  66.907  50.236  1.00 27.51      1ATN1558
ATOM   1297  N   GLY A 168      87.267  67.010  53.450  1.00 18.76      1ATN1559
ATOM   1298  CA  GLY A 168      88.575  66.564  53.827  1.00 18.09      1ATN1560
ATOM   1299  C   GLY A 168      89.294  67.396  54.840  1.00 19.07      1ATN1561
ATOM   1300  O   GLY A 168      90.268  66.917  55.418  1.00 20.73      1ATN1562
ATOM   1301  N   TYR A 169      88.884  68.649  55.023  1.00 19.06      1ATN1563
ATOM   1302  CA  TYR A 169      89.563  69.531  55.949  1.00 17.82      1ATN1564
ATOM   1303  C   TYR A 169      88.916  69.438  57.317  1.00 19.03      1ATN1565
ATOM   1304  O   TYR A 169      87.764  69.831  57.455  1.00 18.99      1ATN1566
ATOM   1305  CB  TYR A 169      89.500  70.937  55.368  1.00 15.72      1ATN1567
ATOM   1306  CG  TYR A 169      89.794  72.069  56.321  1.00 15.24      1ATN1568
ATOM   1307  CD1 TYR A 169      91.072  72.331  56.777  1.00 15.41      1ATN1569
ATOM   1308  CD2 TYR A 169      88.731  72.830  56.735  1.00 16.98      1ATN1570
ATOM   1309  CE1 TYR A 169      91.287  73.362  57.648  1.00 14.34      1ATN1571
ATOM   1310  CE2 TYR A 169      88.940  73.859  57.612  1.00 15.85      1ATN1572
ATOM   1311  CZ  TYR A 169      90.213  74.098  58.041  1.00 15.28      1ATN1573
ATOM   1312  OH  TYR A 169      90.388  75.152  58.898  1.00 21.57      1ATN1574
ATOM   1313  N   ALA A 170      89.668  68.894  58.292  1.00 19.02      1ATN1575
ATOM   1314  CA  ALA A 170      89.244  68.795  59.675  1.00 18.38      1ATN1576
ATOM   1315  C   ALA A 170      89.069  70.196  60.205  1.00 18.05      1ATN1577
ATOM   1316  O   ALA A 170      89.916  71.051  59.934  1.00 19.22      1ATN1578
ATOM   1317  CB  ALA A 170      90.291  68.093  60.486  1.00 19.37      1ATN1579
ATOM   1318  N   LEU A 171      87.974  70.448  60.925  1.00 15.83      1ATN1580
ATOM   1319  CA  LEU A 171      87.606  71.803  61.314  1.00 15.56      1ATN1581
ATOM   1320  C   LEU A 171      88.141  72.187  62.691  1.00 17.25      1ATN1582
ATOM   1321  O   LEU A 171      87.447  72.133  63.697  1.00 17.09      1ATN1583
ATOM   1322  CB  LEU A 171      86.051  71.903  61.222  1.00 13.12      1ATN1584
ATOM   1323  CG  LEU A 171      85.398  71.768  59.839  1.00 10.90      1ATN1585
ATOM   1324  CD1 LEU A 171      83.971  71.319  59.954  1.00  9.29      1ATN1586
ATOM   1325  CD2 LEU A 171      85.459  73.087  59.129  1.00 11.03      1ATN1587
ATOM   1326  N   PRO A 172      89.323  72.783  62.752  1.00 18.69      1ATN1588
ATOM   1327  CA  PRO A 172      90.005  73.139  64.011  1.00 20.42      1ATN1589
ATOM   1328  C   PRO A 172      89.206  73.666  65.197  1.00 21.31      1ATN1590
ATOM   1329  O   PRO A 172      89.233  73.178  66.328  1.00 22.19      1ATN1591
ATOM   1330  CB  PRO A 172      91.077  74.095  63.540  1.00 19.37      1ATN1592
ATOM   1331  CG  PRO A 172      90.508  74.749  62.313  1.00 17.64      1ATN1593
ATOM   1332  CD  PRO A 172      89.825  73.590  61.642  1.00 17.06      1ATN1594
ATOM   1333  N   HIS A 173      88.364  74.630  64.918  1.00 20.96      1ATN1595
ATOM   1334  CA  HIS A 173      87.555  75.242  65.970  1.00 20.81      1ATN1596
ATOM   1335  C   HIS A 173      86.351  74.407  66.363  1.00 20.91      1ATN1597
ATOM   1336  O   HIS A 173      85.533  74.861  67.152  1.00 23.96      1ATN1598
ATOM   1337  CB  HIS A 173      87.088  76.624  65.505  1.00 20.80      1ATN1599
ATOM   1338  CG  HIS A 173      86.576  76.448  64.097  1.00 21.85      1ATN1600
ATOM   1339  ND1 HIS A 173      87.364  76.347  62.998  1.00 22.28      1ATN1601
ATOM   1340  CD2 HIS A 173      85.260  76.180  63.762  1.00 19.40      1ATN1602
ATOM   1341  CE1 HIS A 173      86.569  75.997  62.008  1.00 20.63      1ATN1603
ATOM   1342  NE2 HIS A 173      85.326  75.904  62.484  1.00 18.71      1ATN1604
ATOM   1343  N   ALA A 174      86.128  73.205  65.890  1.00 20.57      1ATN1605
ATOM   1344  CA  ALA A 174      84.915  72.518  66.301  1.00 21.69      1ATN1606
ATOM   1345  C   ALA A 174      85.244  71.204  66.970  1.00 21.64      1ATN1607
ATOM   1346  O   ALA A 174      84.350  70.581  67.535  1.00 20.68      1ATN1608
ATOM   1347  CB  ALA A 174      84.052  72.310  65.067  1.00 20.57      1ATN1609
ATOM   1348  N   ILE A 175      86.550  70.826  66.894  1.00 24.29      1ATN1610
ATOM   1349  CA  ILE A 175      87.174  69.627  67.510  1.00 25.39      1ATN1611
ATOM   1350  C   ILE A 175      87.088  69.669  69.039  1.00 27.76      1ATN1612
ATOM   1351  O   ILE A 175      87.432  70.693  69.646  1.00 29.59      1ATN1613
ATOM   1352  CB  ILE A 175      88.672  69.525  67.158  1.00 22.74      1ATN1614
ATOM   1353  CG1 ILE A 175      88.773  69.254  65.693  1.00 22.59      1ATN1615
ATOM   1354  CG2 ILE A 175      89.390  68.408  67.956  1.00 22.86      1ATN1616
ATOM   1355  CD1 ILE A 175      90.212  69.395  65.181  1.00 21.76      1ATN1617
ATOM   1356  N   MET A 176      86.709  68.560  69.688  1.00 29.04      1ATN1618
ATOM   1357  CA  MET A 176      86.591  68.472  71.148  1.00 28.92      1ATN1619
ATOM   1358  C   MET A 176      87.386  67.262  71.565  1.00 28.80      1ATN1620
ATOM   1359  O   MET A 176      87.394  66.216  70.931  1.00 28.70      1ATN1621
ATOM   1360  CB  MET A 176      85.162  68.228  71.619  1.00 28.68      1ATN1622
ATOM   1361  CG  MET A 176      84.093  69.171  71.056  1.00 29.09      1ATN1623
ATOM   1362  SD  MET A 176      83.742  70.610  72.081  1.00 32.32      1ATN1624
ATOM   1363  CE  MET A 176      84.353  72.070  71.247  1.00 28.66      1ATN1625
ATOM   1364  N   ARG A 177      88.042  67.437  72.679  1.00 30.55      1ATN1626
ATOM   1365  CA  ARG A 177      88.864  66.413  73.266  1.00 32.57      1ATN1627
ATOM   1366  C   ARG A 177      88.383  66.134  74.684  1.00 33.57      1ATN1628
ATOM   1367  O   ARG A 177      88.162  67.032  75.504  1.00 33.21      1ATN1629
ATOM   1368  CB  ARG A 177      90.268  66.936  73.224  1.00 33.98      1ATN1630
ATOM   1369  CG  ARG A 177      91.309  66.226  74.031  1.00 36.74      1ATN1631
ATOM   1370  CD  ARG A 177      92.597  66.899  73.687  1.00 38.29      1ATN1632
ATOM   1371  NE  ARG A 177      93.462  66.653  74.805  1.00 43.45      1ATN1633
ATOM   1372  CZ  ARG A 177      94.782  66.597  74.697  1.00 46.25      1ATN1634
ATOM   1373  NH1 ARG A 177      95.401  66.704  73.505  1.00 47.95      1ATN1635
ATOM   1374  NH2 ARG A 177      95.457  66.426  75.837  1.00 47.74      1ATN1636
ATOM   1375  N   LEU A 178      88.203  64.856  74.978  1.00 33.48      1ATN1637
ATOM   1376  CA  LEU A 178      87.746  64.432  76.275  1.00 33.83      1ATN1638
ATOM   1377  C   LEU A 178      88.801  63.432  76.715  1.00 33.99      1ATN1639
ATOM   1378  O   LEU A 178      88.894  62.359  76.118  1.00 35.94      1ATN1640
ATOM   1379  CB  LEU A 178      86.350  63.794  76.104  1.00 33.71      1ATN1641
ATOM   1380  CG  LEU A 178      85.673  63.279  77.362  1.00 35.15      1ATN1642
ATOM   1381  CD1 LEU A 178      85.392  64.502  78.203  1.00 36.96      1ATN1643
ATOM   1382  CD2 LEU A 178      84.399  62.496  77.085  1.00 34.82      1ATN1644
ATOM   1383  N   ASP A 179      89.617  63.770  77.721  1.00 34.37      1ATN1645
ATOM   1384  CA  ASP A 179      90.624  62.863  78.267  1.00 33.75      1ATN1646
ATOM   1385  C   ASP A 179      90.064  61.748  79.179  1.00 33.41      1ATN1647
ATOM   1386  O   ASP A 179      90.341  61.710  80.383  1.00 33.23      1ATN1648
ATOM   1387  CB  ASP A 179      91.677  63.683  79.051  1.00 35.19      1ATN1649
ATOM   1388  CG  ASP A 179      92.643  64.639  78.333  1.00 36.13      1ATN1650
ATOM   1389  OD1 ASP A 179      92.616  64.765  77.101  1.00 38.69      1ATN1651
ATOM   1390  OD2 ASP A 179      93.459  65.265  79.021  1.00 36.75      1ATN1652
ATOM   1391  N   LEU A 180      89.205  60.849  78.655  1.00 33.37      1ATN1653
ATOM   1392  CA  LEU A 180      88.745  59.675  79.383  1.00 32.85      1ATN1654
ATOM   1393  C   LEU A 180      88.565  58.652  78.294  1.00 33.59      1ATN1655
ATOM   1394  O   LEU A 180      87.812  58.861  77.358  1.00 34.78      1ATN1656
ATOM   1395  CB  LEU A 180      87.401  59.870  80.139  1.00 31.67      1ATN1657
ATOM   1396  CG  LEU A 180      85.935  59.776  79.681  1.00 31.53      1ATN1658
ATOM   1397  CD1 LEU A 180      85.450  58.351  79.555  1.00 29.81      1ATN1659
ATOM   1398  CD2 LEU A 180      85.044  60.322  80.790  1.00 30.07      1ATN1660
ATOM   1399  N   ALA A 181      89.284  57.541  78.373  1.00 33.42      1ATN1661
ATOM   1400  CA  ALA A 181      89.233  56.536  77.349  1.00 34.27      1ATN1662
ATOM   1401  C   ALA A 181      89.350  55.126  77.909  1.00 35.04      1ATN1663
ATOM   1402  O   ALA A 181      89.058  54.941  79.088  1.00 35.82      1ATN1664
ATOM   1403  CB  ALA A 181      90.350  56.850  76.375  1.00 33.54      1ATN1665
ATOM   1404  N   GLY A 182      89.775  54.124  77.123  1.00 36.49      1ATN1666
ATOM   1405  CA  GLY A 182      89.819  52.724  77.522  1.00 37.16      1ATN1667
ATOM   1406  C   GLY A 182      90.675  52.383  78.722  1.00 38.85      1ATN1668
ATOM   1407  O   GLY A 182      90.370  51.406  79.399  1.00 39.24      1ATN1669
ATOM   1408  N   ARG A 183      91.722  53.180  78.963  1.00 40.30      1ATN1670
ATOM   1409  CA  ARG A 183      92.676  53.064  80.071  1.00 42.63      1ATN1671
ATOM   1410  C   ARG A 183      91.927  53.398  81.346  1.00 43.42      1ATN1672
ATOM   1411  O   ARG A 183      91.914  52.564  82.246  1.00 45.18      1ATN1673
ATOM   1412  CB  ARG A 183      93.826  54.058  79.881  1.00 42.94      1ATN1674
ATOM   1413  CG  ARG A 183      95.039  53.998  80.779  1.00 44.37      1ATN1675
ATOM   1414  CD  ARG A 183      96.036  55.100  80.341  1.00 46.46      1ATN1676
ATOM   1415  NE  ARG A 183      96.821  54.759  79.152  1.00 46.82      1ATN1677
ATOM   1416  CZ  ARG A 183      97.658  55.606  78.532  1.00 46.69      1ATN1678
ATOM   1417  NH1 ARG A 183      97.822  56.867  78.944  1.00 46.33      1ATN1679
ATOM   1418  NH2 ARG A 183      98.336  55.169  77.475  1.00 44.45      1ATN1680
ATOM   1419  N   ASP A 184      91.272  54.573  81.384  1.00 43.73      1ATN1681
ATOM   1420  CA  ASP A 184      90.426  55.046  82.466  1.00 42.90      1ATN1682
ATOM   1421  C   ASP A 184      89.340  54.021  82.748  1.00 43.04      1ATN1683
ATOM   1422  O   ASP A 184      89.098  53.654  83.896  1.00 42.80      1ATN1684
ATOM   1423  CB  ASP A 184      89.789  56.353  82.058  1.00 44.40      1ATN1685
ATOM   1424  CG  ASP A 184      90.771  57.471  81.708  1.00 48.12      1ATN1686
ATOM   1425  OD1 ASP A 184      91.475  57.373  80.696  1.00 51.19      1ATN1687
ATOM   1426  OD2 ASP A 184      90.833  58.469  82.429  1.00 50.51      1ATN1688
ATOM   1427  N   LEU A 185      88.750  53.496  81.668  1.00 43.46      1ATN1689
ATOM   1428  CA  LEU A 185      87.683  52.504  81.710  1.00 45.34      1ATN1690
ATOM   1429  C   LEU A 185      87.998  51.123  82.276  1.00 46.93      1ATN1691
ATOM   1430  O   LEU A 185      87.119  50.440  82.820  1.00 46.30      1ATN1692
ATOM   1431  CB  LEU A 185      87.113  52.316  80.303  1.00 44.75      1ATN1693
ATOM   1432  CG  LEU A 185      85.862  53.104  79.991  1.00 44.29      1ATN1694
ATOM   1433  CD1 LEU A 185      85.970  54.553  80.399  1.00 43.64      1ATN1695
ATOM   1434  CD2 LEU A 185      85.658  53.047  78.520  1.00 46.48      1ATN1696
ATOM   1435  N   THR A 186      89.255  50.682  82.128  1.00 47.82      1ATN1697
ATOM   1436  CA  THR A 186      89.704  49.410  82.688  1.00 47.61      1ATN1698
ATOM   1437  C   THR A 186      89.896  49.630  84.189  1.00 47.49      1ATN1699
ATOM   1438  O   THR A 186      89.634  48.720  84.974  1.00 48.97      1ATN1700
ATOM   1439  CB  THR A 186      91.047  48.983  82.041  1.00 48.33      1ATN1701
ATOM   1440  OG1 THR A 186      90.801  48.745  80.666  1.00 47.68      1ATN1702
ATOM   1441  CG2 THR A 186      91.622  47.715  82.641  1.00 50.85      1ATN1703
ATOM   1442  N   ASP A 187      90.319  50.823  84.623  1.00 46.98      1ATN1704
ATOM   1443  CA  ASP A 187      90.594  51.031  86.015  1.00 47.86      1ATN1705
ATOM   1444  C   ASP A 187      89.326  51.237  86.799  1.00 47.89      1ATN1706
ATOM   1445  O   ASP A 187      89.251  50.905  87.980  1.00 47.08      1ATN1707
ATOM   1446  CB  ASP A 187      91.569  52.197  86.097  1.00 48.83      1ATN1708
ATOM   1447  CG  ASP A 187      92.989  51.822  85.580  1.00 52.97      1ATN1709
ATOM   1448  OD1 ASP A 187      93.161  50.823  84.859  1.00 52.90      1ATN1710
ATOM   1449  OD2 ASP A 187      93.965  52.529  85.886  1.00 54.49      1ATN1711
ATOM   1450  N   TYR A 188      88.275  51.701  86.135  1.00 47.21      1ATN1712
ATOM   1451  CA  TYR A 188      87.005  51.859  86.796  1.00 46.48      1ATN1713
ATOM   1452  C   TYR A 188      86.376  50.483  86.922  1.00 45.94      1ATN1714
ATOM   1453  O   TYR A 188      85.784  50.198  87.956  1.00 46.44      1ATN1715
ATOM   1454  CB  TYR A 188      86.122  52.797  85.976  1.00 47.36      1ATN1716
ATOM   1455  CG  TYR A 188      84.671  52.846  86.432  1.00 47.07      1ATN1717
ATOM   1456  CD1 TYR A 188      84.364  53.431  87.646  1.00 46.83      1ATN1718
ATOM   1457  CD2 TYR A 188      83.678  52.278  85.640  1.00 47.20      1ATN1719
ATOM   1458  CE1 TYR A 188      83.045  53.443  88.075  1.00 48.99      1ATN1720
ATOM   1459  CE2 TYR A 188      82.362  52.289  86.067  1.00 47.85      1ATN1721
ATOM   1460  CZ  TYR A 188      82.057  52.873  87.288  1.00 48.76      1ATN1722
ATOM   1461  OH  TYR A 188      80.754  52.886  87.749  1.00 47.44      1ATN1723
ATOM   1462  N   LEU A 189      86.483  49.609  85.922  1.00 46.01      1ATN1724
ATOM   1463  CA  LEU A 189      85.887  48.283  86.024  1.00 46.00      1ATN1725
ATOM   1464  C   LEU A 189      86.498  47.577  87.196  1.00 46.08      1ATN1726
ATOM   1465  O   LEU A 189      85.775  46.977  87.979  1.00 47.33      1ATN1727
ATOM   1466  CB  LEU A 189      86.132  47.393  84.789  1.00 44.82      1ATN1728
ATOM   1467  CG  LEU A 189      85.857  45.865  84.808  1.00 45.09      1ATN1729
ATOM   1468  CD1 LEU A 189      84.415  45.562  85.165  1.00 44.35      1ATN1730
ATOM   1469  CD2 LEU A 189      86.147  45.286  83.426  1.00 45.77      1ATN1731
ATOM   1470  N   MET A 190      87.822  47.718  87.281  1.00 45.85      1ATN1732
ATOM   1471  CA  MET A 190      88.662  47.177  88.329  1.00 45.05      1ATN1733
ATOM   1472  C   MET A 190      88.061  47.400  89.708  1.00 44.88      1ATN1734
ATOM   1473  O   MET A 190      87.814  46.439  90.441  1.00 43.50      1ATN1735
ATOM   1474  CB  MET A 190      89.984  47.861  88.235  1.00 46.24      1ATN1736
ATOM   1475  CG  MET A 190      91.045  47.137  88.979  1.00 48.27      1ATN1737
ATOM   1476  SD  MET A 190      91.395  45.578  88.132  1.00 52.62      1ATN1738
ATOM   1477  CE  MET A 190      93.103  45.498  88.618  1.00 50.73      1ATN1739
ATOM   1478  N   LYS A 191      87.779  48.681  90.003  1.00 43.59      1ATN1740
ATOM   1479  CA  LYS A 191      87.170  49.034  91.248  1.00 42.94      1ATN1741
ATOM   1480  C   LYS A 191      85.768  48.473  91.237  1.00 41.96      1ATN1742
ATOM   1481  O   LYS A 191      85.553  47.680  92.134  1.00 42.93      1ATN1743
ATOM   1482  CB  LYS A 191      87.186  50.548  91.422  1.00 44.73      1ATN1744
ATOM   1483  CG  LYS A 191      86.128  51.475  90.843  1.00 46.16      1ATN1745
ATOM   1484  CD  LYS A 191      85.072  51.835  91.890  1.00 47.67      1ATN1746
ATOM   1485  CE  LYS A 191      83.900  52.665  91.293  1.00 48.28      1ATN1747
ATOM   1486  NZ  LYS A 191      82.705  52.774  92.140  1.00 49.82      1ATN1748
ATOM   1487  N   ILE A 192      84.813  48.637  90.308  1.00 42.38      1ATN1749
ATOM   1488  CA  ILE A 192      83.485  48.039  90.504  1.00 42.77      1ATN1750
ATOM   1489  C   ILE A 192      83.442  46.515  90.597  1.00 44.12      1ATN1751
ATOM   1490  O   ILE A 192      82.440  45.924  91.017  1.00 45.71      1ATN1752
ATOM   1491  CB  ILE A 192      82.444  48.462  89.389  1.00 42.46      1ATN1753
ATOM   1492  CG1 ILE A 192      82.901  48.325  87.936  1.00 42.92      1ATN1754
ATOM   1493  CG2 ILE A 192      82.111  49.905  89.732  1.00 42.48      1ATN1755
ATOM   1494  CD1 ILE A 192      81.885  48.797  86.874  1.00 42.15      1ATN1756
ATOM   1495  N   LEU A 193      84.557  45.877  90.262  1.00 43.81      1ATN1757
ATOM   1496  CA  LEU A 193      84.679  44.445  90.313  1.00 45.10      1ATN1758
ATOM   1497  C   LEU A 193      85.323  44.038  91.640  1.00 46.70      1ATN1759
ATOM   1498  O   LEU A 193      84.969  42.992  92.191  1.00 46.94      1ATN1760
ATOM   1499  CB  LEU A 193      85.495  44.035  89.099  1.00 43.90      1ATN1761
ATOM   1500  CG  LEU A 193      85.362  42.625  88.568  1.00 42.99      1ATN1762
ATOM   1501  CD1 LEU A 193      83.911  42.228  88.509  1.00 43.95      1ATN1763
ATOM   1502  CD2 LEU A 193      85.981  42.560  87.197  1.00 43.31      1ATN1764
ATOM   1503  N   THR A 194      86.241  44.830  92.225  1.00 48.34      1ATN1765
ATOM   1504  CA  THR A 194      86.746  44.528  93.564  1.00 49.30      1ATN1766
ATOM   1505  C   THR A 194      85.640  44.824  94.571  1.00 50.02      1ATN1767
ATOM   1506  O   THR A 194      85.516  44.168  95.612  1.00 51.70      1ATN1768
ATOM   1507  CB  THR A 194      87.957  45.383  94.010  1.00 49.51      1ATN1769
ATOM   1508  OG1 THR A 194      87.573  46.754  94.151  1.00 50.83      1ATN1770
ATOM   1509  CG2 THR A 194      89.083  45.221  93.013  1.00 49.84      1ATN1771
ATOM   1510  N   GLU A 195      84.873  45.868  94.223  1.00 49.52      1ATN1772
ATOM   1511  CA  GLU A 195      83.708  46.358  94.945  1.00 50.25      1ATN1773
ATOM   1512  C   GLU A 195      82.581  45.309  94.864  1.00 50.39      1ATN1774
ATOM   1513  O   GLU A 195      81.751  45.220  95.766  1.00 50.39      1ATN1775
ATOM   1514  CB  GLU A 195      83.359  47.698  94.295  1.00 49.71      1ATN1776
ATOM   1515  CG  GLU A 195      82.286  48.611  94.854  1.00 49.95      1ATN1777
ATOM   1516  CD  GLU A 195      81.930  49.774  93.925  1.00 50.06      1ATN1778
ATOM   1517  OE1 GLU A 195      81.093  49.599  93.017  1.00 50.15      1ATN1779
ATOM   1518  OE2 GLU A 195      82.482  50.864  94.126  1.00 50.17      1ATN1780
ATOM   1519  N   ARG A 196      82.545  44.437  93.844  1.00 50.79      1ATN1781
ATOM   1520  CA  ARG A 196      81.624  43.293  93.781  1.00 51.69      1ATN1782
ATOM   1521  C   ARG A 196      82.065  42.207  94.784  1.00 52.67      1ATN1783
ATOM   1522  O   ARG A 196      81.432  41.151  94.930  1.00 54.28      1ATN1784
ATOM   1523  CB  ARG A 196      81.638  42.737  92.350  1.00 51.89      1ATN1785
ATOM   1524  CG  ARG A 196      80.416  42.064  91.739  1.00 52.10      1ATN1786
ATOM   1525  CD  ARG A 196      80.109  40.618  92.110  1.00 51.30      1ATN1787
ATOM   1526  NE  ARG A 196      79.634  39.855  90.959  1.00 53.52      1ATN1788
ATOM   1527  CZ  ARG A 196      78.458  40.071  90.311  1.00 55.28      1ATN1789
ATOM   1528  NH1 ARG A 196      77.583  41.049  90.653  1.00 56.26      1ATN1790
ATOM   1529  NH2 ARG A 196      78.151  39.274  89.275  1.00 55.18      1ATN1791
ATOM   1530  N   GLY A 197      83.178  42.446  95.495  1.00 53.02      1ATN1792
ATOM   1531  CA  GLY A 197      83.712  41.556  96.506  1.00 53.16      1ATN1793
ATOM   1532  C   GLY A 197      84.797  40.710  95.884  1.00 52.49      1ATN1794
ATOM   1533  O   GLY A 197      84.629  39.491  95.885  1.00 53.09      1ATN1795
ATOM   1534  N   TYR A 198      85.871  41.311  95.336  1.00 51.61      1ATN1796
ATOM   1535  CA  TYR A 198      86.937  40.557  94.677  1.00 51.40      1ATN1797
ATOM   1536  C   TYR A 198      88.301  41.162  94.929  1.00 51.29      1ATN1798
ATOM   1537  O   TYR A 198      88.447  42.223  95.560  1.00 50.90      1ATN1799
ATOM   1538  CB  TYR A 198      86.787  40.478  93.136  1.00 51.49      1ATN1800
ATOM   1539  CG  TYR A 198      85.653  39.615  92.594  1.00 51.80      1ATN1801
ATOM   1540  CD1 TYR A 198      85.539  38.280  92.929  1.00 51.54      1ATN1802
ATOM   1541  CD2 TYR A 198      84.700  40.196  91.781  1.00 52.38      1ATN1803
ATOM   1542  CE1 TYR A 198      84.466  37.539  92.460  1.00 52.65      1ATN1804
ATOM   1543  CE2 TYR A 198      83.629  39.468  91.302  1.00 52.73      1ATN1805
ATOM   1544  CZ  TYR A 198      83.515  38.138  91.648  1.00 53.43      1ATN1806
ATOM   1545  OH  TYR A 198      82.436  37.416  91.170  1.00 52.57      1ATN1807
ATOM   1546  N   SER A 199      89.296  40.418  94.411  1.00 51.00      1ATN1808
ATOM   1547  CA  SER A 199      90.687  40.821  94.524  1.00 51.17      1ATN1809
ATOM   1548  C   SER A 199      91.569  40.463  93.342  1.00 50.27      1ATN1810
ATOM   1549  O   SER A 199      91.807  39.321  92.938  1.00 50.81      1ATN1811
ATOM   1550  CB  SER A 199      91.340  40.222  95.772  1.00 51.36      1ATN1812
ATOM   1551  OG  SER A 199      92.049  41.265  96.449  1.00 52.86      1ATN1813
ATOM   1552  N   PHE A 200      92.049  41.568  92.794  1.00 50.23      1ATN1814
ATOM   1553  CA  PHE A 200      92.975  41.514  91.686  1.00 49.96      1ATN1815
ATOM   1554  C   PHE A 200      94.221  42.020  92.389  1.00 50.64      1ATN1816
ATOM   1555  O   PHE A 200      94.512  43.196  92.673  1.00 50.93      1ATN1817
ATOM   1556  CB  PHE A 200      92.437  42.422  90.583  1.00 48.17      1ATN1818
ATOM   1557  CG  PHE A 200      91.020  41.990  90.205  1.00 46.36      1ATN1819
ATOM   1558  CD1 PHE A 200      90.816  40.856  89.433  1.00 45.62      1ATN1820
ATOM   1559  CD2 PHE A 200      89.937  42.712  90.679  1.00 45.64      1ATN1821
ATOM   1560  CE1 PHE A 200      89.532  40.450  89.144  1.00 44.28      1ATN1822
ATOM   1561  CE2 PHE A 200      88.650  42.297  90.386  1.00 45.10      1ATN1823
ATOM   1562  CZ  PHE A 200      88.451  41.166  89.621  1.00 44.79      1ATN1824
ATOM   1563  N   VAL A 201      94.814  40.922  92.836  1.00 50.70      1ATN1825
ATOM   1564  CA  VAL A 201      95.937  41.045  93.725  1.00 51.32      1ATN1826
ATOM   1565  C   VAL A 201      97.256  40.913  92.987  1.00 50.96      1ATN1827
ATOM   1566  O   VAL A 201      97.978  41.908  92.924  1.00 50.20      1ATN1828
ATOM   1567  CB  VAL A 201      95.792  39.988  94.885  1.00 52.94      1ATN1829
ATOM   1568  CG1 VAL A 201      95.173  40.733  96.087  1.00 52.28      1ATN1830
ATOM   1569  CG2 VAL A 201      94.911  38.770  94.515  1.00 52.36      1ATN1831
ATOM   1570  N   THR A 202      97.594  39.754  92.389  1.00 51.59      1ATN1832
ATOM   1571  CA  THR A 202      98.855  39.615  91.647  1.00 51.63      1ATN1833
ATOM   1572  C   THR A 202      98.728  40.259  90.275  1.00 51.91      1ATN1834
ATOM   1573  O   THR A 202      97.599  40.585  89.864  1.00 52.70      1ATN1835
ATOM   1574  CB  THR A 202      99.291  38.135  91.425  1.00 50.99      1ATN1836
ATOM   1575  OG1 THR A 202      98.245  37.377  90.827  1.00 51.04      1ATN1837
ATOM   1576  CG2 THR A 202      99.677  37.526  92.752  1.00 51.82      1ATN1838
ATOM   1577  N   THR A 203      99.850  40.431  89.545  1.00 52.16      1ATN1839
ATOM   1578  CA  THR A 203      99.823  41.094  88.249  1.00 52.31      1ATN1840
ATOM   1579  C   THR A 203      99.081  40.267  87.192  1.00 52.67      1ATN1841
ATOM   1580  O   THR A 203      98.540  40.804  86.229  1.00 51.56      1ATN1842
ATOM   1581  CB  THR A 203     101.306  41.422  87.922  1.00 51.67      1ATN1843
ATOM   1582  OG1 THR A 203     101.236  42.424  86.927  1.00 53.32      1ATN1844
ATOM   1583  CG2 THR A 203     102.131  40.269  87.436  1.00 51.61      1ATN1845
ATOM   1584  N   ALA A 204      98.945  38.959  87.407  1.00 53.69      1ATN1846
ATOM   1585  CA  ALA A 204      98.135  38.105  86.546  1.00 55.97      1ATN1847
ATOM   1586  C   ALA A 204      96.620  38.232  86.794  1.00 56.53      1ATN1848
ATOM   1587  O   ALA A 204      95.788  37.623  86.115  1.00 57.24      1ATN1849
ATOM   1588  CB  ALA A 204      98.542  36.657  86.764  1.00 57.40      1ATN1850
ATOM   1589  N   GLU A 205      96.263  39.001  87.819  1.00 57.48      1ATN1851
ATOM   1590  CA  GLU A 205      94.893  39.300  88.125  1.00 58.13      1ATN1852
ATOM   1591  C   GLU A 205      94.658  40.671  87.520  1.00 58.24      1ATN1853
ATOM   1592  O   GLU A 205      93.684  40.845  86.791  1.00 57.75      1ATN1854
ATOM   1593  CB  GLU A 205      94.663  39.363  89.623  1.00 60.46      1ATN1855
ATOM   1594  CG  GLU A 205      95.255  38.285  90.527  1.00 63.01      1ATN1856
ATOM   1595  CD  GLU A 205      94.765  36.835  90.438  1.00 64.85      1ATN1857
ATOM   1596  OE1 GLU A 205      94.742  36.211  89.362  1.00 65.29      1ATN1858
ATOM   1597  OE2 GLU A 205      94.451  36.316  91.509  1.00 64.04      1ATN1859
ATOM   1598  N   ARG A 206      95.521  41.667  87.790  1.00 58.80      1ATN1860
ATOM   1599  CA  ARG A 206      95.421  43.008  87.184  1.00 60.30      1ATN1861
ATOM   1600  C   ARG A 206      95.144  43.020  85.656  1.00 59.42      1ATN1862
ATOM   1601  O   ARG A 206      94.126  43.537  85.187  1.00 58.76      1ATN1863
ATOM   1602  CB  ARG A 206      96.760  43.816  87.517  1.00 63.03      1ATN1864
ATOM   1603  CG  ARG A 206      97.375  44.909  86.554  1.00 66.02      1ATN1865
ATOM   1604  CD  ARG A 206      96.700  46.327  86.590  1.00 68.82      1ATN1866
ATOM   1605  NE  ARG A 206      96.391  47.006  85.304  1.00 69.94      1ATN1867
ATOM   1606  CZ  ARG A 206      96.236  48.365  85.173  1.00 70.81      1ATN1868
ATOM   1607  NH1 ARG A 206      96.471  49.249  86.169  1.00 70.33      1ATN1869
ATOM   1608  NH2 ARG A 206      95.828  48.887  84.004  1.00 71.39      1ATN1870
ATOM   1609  N   GLU A 207      96.021  42.375  84.878  1.00 58.17      1ATN1871
ATOM   1610  CA  GLU A 207      96.019  42.435  83.423  1.00 57.54      1ATN1872
ATOM   1611  C   GLU A 207      94.739  41.943  82.766  1.00 55.10      1ATN1873
ATOM   1612  O   GLU A 207      94.209  42.572  81.849  1.00 55.96      1ATN1874
ATOM   1613  CB  GLU A 207      97.267  41.639  82.942  1.00 58.73      1ATN1875
ATOM   1614  CG  GLU A 207      97.701  41.729  81.454  1.00 60.26      1ATN1876
ATOM   1615  CD  GLU A 207      99.209  41.513  81.214  1.00 60.59      1ATN1877
ATOM   1616  OE1 GLU A 207      99.685  40.380  81.351  1.00 60.36      1ATN1878
ATOM   1617  OE2 GLU A 207      99.918  42.485  80.897  1.00 60.54      1ATN1879
ATOM   1618  N   ILE A 208      94.208  40.860  83.319  1.00 53.14      1ATN1880
ATOM   1619  CA  ILE A 208      93.017  40.233  82.792  1.00 50.82      1ATN1881
ATOM   1620  C   ILE A 208      91.701  40.993  83.058  1.00 49.76      1ATN1882
ATOM   1621  O   ILE A 208      90.693  40.663  82.429  1.00 48.31      1ATN1883
ATOM   1622  CB  ILE A 208      93.063  38.779  83.365  1.00 50.23      1ATN1884
ATOM   1623  CG1 ILE A 208      92.165  37.907  82.531  1.00 50.95      1ATN1885
ATOM   1624  CG2 ILE A 208      92.602  38.717  84.814  1.00 48.65      1ATN1886
ATOM   1625  CD1 ILE A 208      92.397  36.409  82.795  1.00 52.69      1ATN1887
ATOM   1626  N   VAL A 209      91.658  42.026  83.936  1.00 48.43      1ATN1888
ATOM   1627  CA  VAL A 209      90.454  42.832  84.128  1.00 47.00      1ATN1889
ATOM   1628  C   VAL A 209      90.198  43.551  82.804  1.00 46.57      1ATN1890
ATOM   1629  O   VAL A 209      89.071  43.706  82.357  1.00 47.92      1ATN1891
ATOM   1630  CB  VAL A 209      90.674  43.822  85.316  1.00 46.16      1ATN1892
ATOM   1631  CG1 VAL A 209      91.494  45.036  84.973  1.00 47.27      1ATN1893
ATOM   1632  CG2 VAL A 209      89.346  44.368  85.713  1.00 45.88      1ATN1894
ATOM   1633  N   ARG A 210      91.278  43.883  82.111  1.00 45.70      1ATN1895
ATOM   1634  CA  ARG A 210      91.225  44.505  80.820  1.00 45.55      1ATN1896
ATOM   1635  C   ARG A 210      90.645  43.532  79.788  1.00 44.55      1ATN1897
ATOM   1636  O   ARG A 210      89.919  43.947  78.889  1.00 43.28      1ATN1898
ATOM   1637  CB  ARG A 210      92.638  44.923  80.476  1.00 46.66      1ATN1899
ATOM   1638  CG  ARG A 210      92.670  45.795  79.242  1.00 49.22      1ATN1900
ATOM   1639  CD  ARG A 210      94.062  45.853  78.630  1.00 50.31      1ATN1901
ATOM   1640  NE  ARG A 210      94.539  44.556  78.155  1.00 52.04      1ATN1902
ATOM   1641  CZ  ARG A 210      94.429  44.138  76.882  1.00 52.38      1ATN1903
ATOM   1642  NH1 ARG A 210      93.844  44.878  75.940  1.00 54.06      1ATN1904
ATOM   1643  NH2 ARG A 210      94.924  42.945  76.542  1.00 54.61      1ATN1905
ATOM   1644  N   ASP A 211      90.919  42.225  79.883  1.00 43.96      1ATN1906
ATOM   1645  CA  ASP A 211      90.387  41.230  78.952  1.00 42.63      1ATN1907
ATOM   1646  C   ASP A 211      88.939  40.896  79.273  1.00 42.06      1ATN1908
ATOM   1647  O   ASP A 211      88.209  40.386  78.418  1.00 40.04      1ATN1909
ATOM   1648  CB  ASP A 211      91.240  39.972  79.019  1.00 43.97      1ATN1910
ATOM   1649  CG  ASP A 211      90.877  38.862  78.032  1.00 45.54      1ATN1911
ATOM   1650  OD1 ASP A 211      89.848  38.203  78.204  1.00 45.25      1ATN1912
ATOM   1651  OD2 ASP A 211      91.644  38.634  77.091  1.00 46.53      1ATN1913
ATOM   1652  N   ILE A 212      88.531  41.173  80.525  1.00 42.50      1ATN1914
ATOM   1653  CA  ILE A 212      87.127  41.068  80.932  1.00 42.74      1ATN1915
ATOM   1654  C   ILE A 212      86.379  42.218  80.258  1.00 43.10      1ATN1916
ATOM   1655  O   ILE A 212      85.420  41.934  79.542  1.00 42.92      1ATN1917
ATOM   1656  CB  ILE A 212      87.037  41.149  82.468  1.00 42.79      1ATN1918
ATOM   1657  CG1 ILE A 212      87.399  39.762  82.998  1.00 42.63      1ATN1919
ATOM   1658  CG2 ILE A 212      85.663  41.610  82.949  1.00 41.49      1ATN1920
ATOM   1659  CD1 ILE A 212      87.565  39.699  84.539  1.00 42.19      1ATN1921
ATOM   1660  N   LYS A 213      86.825  43.481  80.457  1.00 41.98      1ATN1922
ATOM   1661  CA  LYS A 213      86.301  44.682  79.810  1.00 40.70      1ATN1923
ATOM   1662  C   LYS A 213      86.113  44.462  78.332  1.00 40.42      1ATN1924
ATOM   1663  O   LYS A 213      85.010  44.629  77.844  1.00 41.10      1ATN1925
ATOM   1664  CB  LYS A 213      87.267  45.831  80.015  1.00 39.72      1ATN1926
ATOM   1665  CG  LYS A 213      86.814  47.167  79.472  1.00 38.24      1ATN1927
ATOM   1666  CD  LYS A 213      87.960  48.167  79.457  1.00 36.50      1ATN1928
ATOM   1667  CE  LYS A 213      88.844  47.967  78.230  1.00 35.12      1ATN1929
ATOM   1668  NZ  LYS A 213      89.885  48.979  78.106  1.00 35.43      1ATN1930
ATOM   1669  N   GLU A 214      87.132  44.018  77.602  1.00 41.24      1ATN1931
ATOM   1670  CA  GLU A 214      87.002  43.794  76.159  1.00 42.92      1ATN1932
ATOM   1671  C   GLU A 214      85.966  42.710  75.846  1.00 44.37      1ATN1933
ATOM   1672  O   GLU A 214      84.989  43.010  75.172  1.00 45.29      1ATN1934
ATOM   1673  CB  GLU A 214      88.417  43.420  75.496  1.00 41.62      1ATN1935
ATOM   1674  CG  GLU A 214      89.523  44.553  75.511  1.00 41.05      1ATN1936
ATOM   1675  CD  GLU A 214      90.962  44.371  74.955  1.00 39.64      1ATN1937
ATOM   1676  OE1 GLU A 214      91.520  43.296  75.083  1.00 42.27      1ATN1938
ATOM   1677  OE2 GLU A 214      91.584  45.302  74.421  1.00 38.54      1ATN1939
ATOM   1678  N   LYS A 215      86.044  41.491  76.394  1.00 47.29      1ATN1940
ATOM   1679  CA  LYS A 215      85.136  40.386  76.048  1.00 48.90      1ATN1941
ATOM   1680  C   LYS A 215      83.662  40.462  76.483  1.00 49.52      1ATN1942
ATOM   1681  O   LYS A 215      82.725  40.235  75.698  1.00 50.46      1ATN1943
ATOM   1682  CB  LYS A 215      85.745  39.056  76.578  1.00 49.52      1ATN1944
ATOM   1683  CG  LYS A 215      87.107  38.647  75.962  1.00 50.47      1ATN1945
ATOM   1684  CD  LYS A 215      87.429  37.212  76.376  1.00 51.49      1ATN1946
ATOM   1685  CE  LYS A 215      88.489  36.508  75.506  1.00 53.40      1ATN1947
ATOM   1686  NZ  LYS A 215      89.848  36.714  75.966  1.00 53.99      1ATN1948
ATOM   1687  N   LEU A 216      83.457  40.806  77.758  1.00 49.15      1ATN1949
ATOM   1688  CA  LEU A 216      82.140  40.826  78.360  1.00 48.29      1ATN1950
ATOM   1689  C   LEU A 216      81.471  42.168  78.453  1.00 48.05      1ATN1951
ATOM   1690  O   LEU A 216      80.253  42.132  78.587  1.00 46.98      1ATN1952
ATOM   1691  CB  LEU A 216      82.199  40.212  79.765  1.00 48.46      1ATN1953
ATOM   1692  CG  LEU A 216      82.800  38.789  79.969  1.00 49.15      1ATN1954
ATOM   1693  CD1 LEU A 216      82.626  38.385  81.432  1.00 49.67      1ATN1955
ATOM   1694  CD2 LEU A 216      82.134  37.765  79.058  1.00 48.34      1ATN1956
ATOM   1695  N   CYS A 217      82.141  43.330  78.380  1.00 48.83      1ATN1957
ATOM   1696  CA  CYS A 217      81.428  44.608  78.441  1.00 49.54      1ATN1958
ATOM   1697  C   CYS A 217      80.603  45.064  77.247  1.00 51.06      1ATN1959
ATOM   1698  O   CYS A 217      80.875  44.808  76.058  1.00 51.59      1ATN1960
ATOM   1699  CB  CYS A 217      82.357  45.719  78.749  1.00 48.42      1ATN1961
ATOM   1700  SG  CYS A 217      82.639  45.520  80.504  1.00 49.09      1ATN1962
ATOM   1701  N   TYR A 218      79.516  45.715  77.712  1.00 53.02      1ATN1963
ATOM   1702  CA  TYR A 218      78.358  46.134  76.915  1.00 53.87      1ATN1964
ATOM   1703  C   TYR A 218      77.990  47.588  77.090  1.00 53.36      1ATN1965
ATOM   1704  O   TYR A 218      78.308  48.159  78.134  1.00 52.22      1ATN1966
ATOM   1705  CB  TYR A 218      77.112  45.276  77.301  1.00 55.80      1ATN1967
ATOM   1706  CG  TYR A 218      77.063  43.921  76.602  1.00 58.86      1ATN1968
ATOM   1707  CD1 TYR A 218      78.243  43.269  76.257  1.00 59.78      1ATN1969
ATOM   1708  CD2 TYR A 218      75.854  43.359  76.231  1.00 60.00      1ATN1970
ATOM   1709  CE1 TYR A 218      78.265  42.089  75.548  1.00 61.28      1ATN1971
ATOM   1710  CE2 TYR A 218      75.853  42.161  75.509  1.00 61.43      1ATN1972
ATOM   1711  CZ  TYR A 218      77.059  41.537  75.175  1.00 61.90      1ATN1973
ATOM   1712  OH  TYR A 218      77.095  40.343  74.476  1.00 62.73      1ATN1974
ATOM   1713  N   VAL A 219      77.352  48.197  76.083  1.00 52.44      1ATN1975
ATOM   1714  CA  VAL A 219      76.764  49.521  76.274  1.00 52.99      1ATN1976
ATOM   1715  C   VAL A 219      75.323  49.255  75.973  1.00 52.23      1ATN1977
ATOM   1716  O   VAL A 219      74.873  49.015  74.858  1.00 52.16      1ATN1978
ATOM   1717  CB  VAL A 219      77.117  50.656  75.300  1.00 53.03      1ATN1979
ATOM   1718  CG1 VAL A 219      76.266  51.882  75.612  1.00 52.40      1ATN1980
ATOM   1719  CG2 VAL A 219      78.569  51.006  75.413  1.00 52.50      1ATN1981
ATOM   1720  N   ALA A 220      74.626  49.273  77.072  1.00 53.19      1ATN1982
ATOM   1721  CA  ALA A 220      73.210  49.142  76.972  1.00 52.73      1ATN1983
ATOM   1722  C   ALA A 220      72.553  50.476  76.657  1.00 53.41      1ATN1984
ATOM   1723  O   ALA A 220      73.001  51.579  76.968  1.00 52.24      1ATN1985
ATOM   1724  CB  ALA A 220      72.667  48.595  78.278  1.00 52.12      1ATN1986
ATOM   1725  N   LEU A 221      71.520  50.259  75.863  1.00 54.71      1ATN1987
ATOM   1726  CA  LEU A 221      70.543  51.265  75.528  1.00 56.37      1ATN1988
ATOM   1727  C   LEU A 221      69.492  51.044  76.602  1.00 58.16      1ATN1989
ATOM   1728  O   LEU A 221      69.084  49.914  76.927  1.00 58.25      1ATN1990
ATOM   1729  CB  LEU A 221      69.933  51.037  74.142  1.00 55.98      1ATN1991
ATOM   1730  CG  LEU A 221      69.501  49.663  73.602  1.00 55.34      1ATN1992
ATOM   1731  CD1 LEU A 221      68.272  49.925  72.740  1.00 55.56      1ATN1993
ATOM   1732  CD2 LEU A 221      70.642  48.931  72.841  1.00 54.46      1ATN1994
ATOM   1733  N   ASP A 222      69.097  52.194  77.156  1.00 59.40      1ATN1995
ATOM   1734  CA  ASP A 222      68.228  52.270  78.324  1.00 60.10      1ATN1996
ATOM   1735  C   ASP A 222      68.900  51.520  79.470  1.00 59.89      1ATN1997
ATOM   1736  O   ASP A 222      68.560  50.421  79.909  1.00 59.83      1ATN1998
ATOM   1737  CB  ASP A 222      66.814  51.681  78.037  1.00 61.00      1ATN1999
ATOM   1738  CG  ASP A 222      65.850  51.941  79.191  1.00 61.94      1ATN2000
ATOM   1739  OD1 ASP A 222      66.015  52.927  79.925  1.00 60.96      1ATN2001
ATOM   1740  OD2 ASP A 222      64.942  51.131  79.359  1.00 62.45      1ATN2002
ATOM   1741  N   PHE A 223      69.964  52.231  79.870  1.00 60.81      1ATN2003
ATOM   1742  CA  PHE A 223      70.875  51.828  80.937  1.00 61.58      1ATN2004
ATOM   1743  C   PHE A 223      70.178  51.938  82.282  1.00 61.58      1ATN2005
ATOM   1744  O   PHE A 223      70.614  51.331  83.256  1.00 60.57      1ATN2006
ATOM   1745  CB  PHE A 223      72.145  52.725  80.895  1.00 61.78      1ATN2007
ATOM   1746  CG  PHE A 223      73.482  52.213  80.270  1.00 60.90      1ATN2008
ATOM   1747  CD1 PHE A 223      73.978  50.944  80.478  1.00 60.61      1ATN2009
ATOM   1748  CD2 PHE A 223      74.270  53.048  79.496  1.00 60.93      1ATN2010
ATOM   1749  CE1 PHE A 223      75.191  50.560  79.934  1.00 58.66      1ATN2011
ATOM   1750  CE2 PHE A 223      75.478  52.658  78.957  1.00 60.34      1ATN2012
ATOM   1751  CZ  PHE A 223      75.953  51.398  79.174  1.00 59.73      1ATN2013
ATOM   1752  N   GLU A 224      69.052  52.685  82.232  1.00 61.64      1ATN2014
ATOM   1753  CA  GLU A 224      68.077  52.943  83.291  1.00 61.25      1ATN2015
ATOM   1754  C   GLU A 224      67.387  51.659  83.776  1.00 60.78      1ATN2016
ATOM   1755  O   GLU A 224      67.591  51.157  84.898  1.00 60.45      1ATN2017
ATOM   1756  CB  GLU A 224      67.078  53.963  82.695  1.00 62.31      1ATN2018
ATOM   1757  CG  GLU A 224      65.717  54.167  83.391  1.00 61.95      1ATN2019
ATOM   1758  CD  GLU A 224      64.681  54.980  82.603  1.00 62.77      1ATN2020
ATOM   1759  OE1 GLU A 224      64.085  54.444  81.660  1.00 62.81      1ATN2021
ATOM   1760  OE2 GLU A 224      64.449  56.148  82.942  1.00 62.51      1ATN2022
ATOM   1761  N   ASN A 225      66.587  51.116  82.845  1.00 60.65      1ATN2023
ATOM   1762  CA  ASN A 225      65.866  49.889  83.065  1.00 60.63      1ATN2024
ATOM   1763  C   ASN A 225      66.697  48.725  82.578  1.00 60.90      1ATN2025
ATOM   1764  O   ASN A 225      66.230  47.844  81.870  1.00 61.01      1ATN2026
ATOM   1765  CB  ASN A 225      64.524  49.897  82.323  1.00 61.59      1ATN2027
ATOM   1766  CG  ASN A 225      63.395  50.727  82.945  1.00 63.11      1ATN2028
ATOM   1767  OD1 ASN A 225      62.685  50.295  83.873  1.00 62.74      1ATN2029
ATOM   1768  ND2 ASN A 225      63.195  51.927  82.391  1.00 62.59      1ATN2030
ATOM   1769  N   GLU A 226      67.979  48.759  82.931  1.00 61.69      1ATN2031
ATOM   1770  CA  GLU A 226      68.920  47.670  82.700  1.00 62.08      1ATN2032
ATOM   1771  C   GLU A 226      69.523  47.286  84.068  1.00 62.23      1ATN2033
ATOM   1772  O   GLU A 226      69.836  46.125  84.369  1.00 62.15      1ATN2034
ATOM   1773  CB  GLU A 226      69.975  48.153  81.695  1.00 61.37      1ATN2035
ATOM   1774  CG  GLU A 226      70.817  47.029  81.101  1.00 59.12      1ATN2036
ATOM   1775  CD  GLU A 226      70.130  45.888  80.353  1.00 59.15      1ATN2037
ATOM   1776  OE1 GLU A 226      68.913  45.904  80.108  1.00 59.19      1ATN2038
ATOM   1777  OE2 GLU A 226      70.862  44.961  80.007  1.00 58.34      1ATN2039
ATOM   1778  N   MET A 227      69.668  48.332  84.899  1.00 63.13      1ATN2040
ATOM   1779  CA  MET A 227      69.962  48.220  86.314  1.00 63.65      1ATN2041
ATOM   1780  C   MET A 227      68.725  47.576  86.944  1.00 64.67      1ATN2042
ATOM   1781  O   MET A 227      68.849  46.588  87.671  1.00 64.44      1ATN2043
ATOM   1782  CB  MET A 227      70.177  49.603  86.898  1.00 63.44      1ATN2044
ATOM   1783  CG  MET A 227      71.428  50.236  86.333  1.00 63.97      1ATN2045
ATOM   1784  SD  MET A 227      72.909  49.344  86.868  1.00 64.67      1ATN2046
ATOM   1785  CE  MET A 227      73.732  50.762  87.552  1.00 63.82      1ATN2047
ATOM   1786  N   ALA A 228      67.521  48.124  86.639  1.00 64.75      1ATN2048
ATOM   1787  CA  ALA A 228      66.237  47.570  87.076  1.00 65.29      1ATN2049
ATOM   1788  C   ALA A 228      66.121  46.084  86.717  1.00 65.39      1ATN2050
ATOM   1789  O   ALA A 228      65.754  45.244  87.547  1.00 65.31      1ATN2051
ATOM   1790  CB  ALA A 228      65.095  48.311  86.406  1.00 64.63      1ATN2052
ATOM   1791  N   THR A 229      66.509  45.755  85.481  1.00 65.51      1ATN2053
ATOM   1792  CA  THR A 229      66.570  44.371  85.026  1.00 66.12      1ATN2054
ATOM   1793  C   THR A 229      67.543  43.527  85.859  1.00 66.61      1ATN2055
ATOM   1794  O   THR A 229      67.259  42.358  86.173  1.00 67.06      1ATN2056
ATOM   1795  CB  THR A 229      67.041  44.260  83.545  1.00 66.57      1ATN2057
ATOM   1796  OG1 THR A 229      66.727  45.501  82.930  1.00 65.76      1ATN2058
ATOM   1797  CG2 THR A 229      66.408  43.064  82.800  1.00 66.30      1ATN2059
ATOM   1798  N   ALA A 230      68.701  44.133  86.203  1.00 66.98      1ATN2060
ATOM   1799  CA  ALA A 230      69.761  43.467  86.958  1.00 67.72      1ATN2061
ATOM   1800  C   ALA A 230      69.255  42.880  88.261  1.00 67.73      1ATN2062
ATOM   1801  O   ALA A 230      69.562  41.726  88.571  1.00 67.59      1ATN2063
ATOM   1802  CB  ALA A 230      70.887  44.441  87.294  1.00 66.52      1ATN2064
ATOM   1803  N   ALA A 231      68.402  43.700  88.914  1.00 68.43      1ATN2065
ATOM   1804  CA  ALA A 231      67.741  43.425  90.196  1.00 68.38      1ATN2066
ATOM   1805  C   ALA A 231      66.734  42.255  90.241  1.00 68.87      1ATN2067
ATOM   1806  O   ALA A 231      66.749  41.430  91.162  1.00 68.35      1ATN2068
ATOM   1807  CB  ALA A 231      67.032  44.718  90.652  1.00 69.48      1ATN2069
ATOM   1808  N   SER A 232      65.845  42.166  89.236  1.00 69.20      1ATN2070
ATOM   1809  CA  SER A 232      64.934  41.037  89.057  1.00 68.93      1ATN2071
ATOM   1810  C   SER A 232      65.728  39.738  88.865  1.00 68.98      1ATN2072
ATOM   1811  O   SER A 232      65.206  38.641  89.089  1.00 68.28      1ATN2073
ATOM   1812  CB  SER A 232      64.053  41.267  87.824  1.00 68.76      1ATN2074
ATOM   1813  OG  SER A 232      63.280  42.469  87.855  1.00 68.49      1ATN2075
ATOM   1814  N   SER A 233      67.000  39.937  88.433  1.00 69.29      1ATN2076
ATOM   1815  CA  SER A 233      68.026  38.940  88.140  1.00 70.40      1ATN2077
ATOM   1816  C   SER A 233      67.546  37.795  87.275  1.00 71.17      1ATN2078
ATOM   1817  O   SER A 233      66.909  36.778  87.607  1.00 70.81      1ATN2079
ATOM   1818  CB  SER A 233      68.651  38.372  89.430  1.00 69.96      1ATN2080
ATOM   1819  OG  SER A 233      69.748  39.179  89.855  1.00 70.85      1ATN2081
ATOM   1820  N   SER A 234      67.805  38.269  86.060  1.00 71.87      1ATN2082
ATOM   1821  CA  SER A 234      67.616  37.488  84.866  1.00 71.41      1ATN2083
ATOM   1822  C   SER A 234      68.930  36.749  84.650  1.00 70.96      1ATN2084
ATOM   1823  O   SER A 234      69.920  36.870  85.404  1.00 70.89      1ATN2085
ATOM   1824  CB  SER A 234      67.331  38.419  83.690  1.00 72.13      1ATN2086
ATOM   1825  OG  SER A 234      68.357  39.391  83.513  1.00 71.29      1ATN2087
ATOM   1826  N   SER A 235      68.929  36.008  83.536  1.00 70.93      1ATN2088
ATOM   1827  CA  SER A 235      70.130  35.341  83.079  1.00 69.93      1ATN2089
ATOM   1828  C   SER A 235      70.923  36.391  82.262  1.00 70.03      1ATN2090
ATOM   1829  O   SER A 235      71.278  36.169  81.093  1.00 69.21      1ATN2091
ATOM   1830  CB  SER A 235      69.692  34.080  82.263  1.00 69.19      1ATN2092
ATOM   1831  OG  SER A 235      68.561  34.205  81.389  1.00 67.59      1ATN2093
ATOM   1832  N   LEU A 236      71.165  37.575  82.902  1.00 68.14      1ATN2094
ATOM   1833  CA  LEU A 236      71.958  38.670  82.359  1.00 67.22      1ATN2095
ATOM   1834  C   LEU A 236      73.420  38.486  82.802  1.00 66.18      1ATN2096
ATOM   1835  O   LEU A 236      74.328  38.922  82.091  1.00 66.32      1ATN2097
ATOM   1836  CB  LEU A 236      71.454  40.020  82.868  1.00 66.74      1ATN2098
ATOM   1837  CG  LEU A 236      71.814  40.489  84.286  1.00 67.94      1ATN2099
ATOM   1838  CD1 LEU A 236      71.876  42.002  84.200  1.00 66.55      1ATN2100
ATOM   1839  CD2 LEU A 236      70.873  39.943  85.366  1.00 66.05      1ATN2101
ATOM   1840  N   GLU A 237      73.654  37.854  83.976  1.00 66.38      1ATN2102
ATOM   1841  CA  GLU A 237      74.986  37.568  84.543  1.00 66.65      1ATN2103
ATOM   1842  C   GLU A 237      76.011  36.881  83.622  1.00 67.06      1ATN2104
ATOM   1843  O   GLU A 237      75.644  36.124  82.705  1.00 67.76      1ATN2105
ATOM   1844  CB  GLU A 237      74.876  36.672  85.834  1.00 66.31      1ATN2106
ATOM   1845  CG  GLU A 237      74.395  37.230  87.208  1.00 64.72      1ATN2107
ATOM   1846  CD  GLU A 237      75.446  37.670  88.244  1.00 64.77      1ATN2108
ATOM   1847  OE1 GLU A 237      76.385  36.913  88.534  1.00 63.70      1ATN2109
ATOM   1848  OE2 GLU A 237      75.310  38.783  88.773  1.00 63.85      1ATN2110
ATOM   1849  N   LYS A 238      77.315  37.069  83.875  1.00 66.11      1ATN2111
ATOM   1850  CA  LYS A 238      78.311  36.426  83.039  1.00 65.77      1ATN2112
ATOM   1851  C   LYS A 238      79.615  36.114  83.750  1.00 65.42      1ATN2113
ATOM   1852  O   LYS A 238      80.373  37.001  84.141  1.00 65.22      1ATN2114
ATOM   1853  CB  LYS A 238      78.577  37.301  81.809  1.00 66.30      1ATN2115
ATOM   1854  CG  LYS A 238      78.979  36.454  80.614  1.00 66.31      1ATN2116
ATOM   1855  CD  LYS A 238      77.926  35.373  80.302  1.00 67.36      1ATN2117
ATOM   1856  CE  LYS A 238      78.489  33.933  80.324  1.00 66.57      1ATN2118
ATOM   1857  NZ  LYS A 238      78.972  33.483  81.628  1.00 68.27      1ATN2119
ATOM   1858  N   SER A 239      79.850  34.813  83.939  1.00 64.97      1ATN2120
ATOM   1859  CA  SER A 239      81.082  34.346  84.561  1.00 65.48      1ATN2121
ATOM   1860  C   SER A 239      82.189  33.962  83.593  1.00 64.95      1ATN2122
ATOM   1861  O   SER A 239      81.978  33.196  82.642  1.00 65.19      1ATN2123
ATOM   1862  CB  SER A 239      80.827  33.130  85.456  1.00 66.67      1ATN2124
ATOM   1863  OG  SER A 239      81.027  33.450  86.839  1.00 67.21      1ATN2125
ATOM   1864  N   TYR A 240      83.351  34.547  83.914  1.00 64.29      1ATN2126
ATOM   1865  CA  TYR A 240      84.607  34.406  83.196  1.00 63.14      1ATN2127
ATOM   1866  C   TYR A 240      85.529  33.512  84.025  1.00 63.55      1ATN2128
ATOM   1867  O   TYR A 240      85.622  33.714  85.237  1.00 63.47      1ATN2129
ATOM   1868  CB  TYR A 240      85.177  35.831  83.015  1.00 62.88      1ATN2130
ATOM   1869  CG  TYR A 240      86.541  35.996  82.333  1.00 63.30      1ATN2131
ATOM   1870  CD1 TYR A 240      87.717  35.766  83.031  1.00 63.38      1ATN2132
ATOM   1871  CD2 TYR A 240      86.604  36.365  81.004  1.00 63.41      1ATN2133
ATOM   1872  CE1 TYR A 240      88.939  35.895  82.413  1.00 63.29      1ATN2134
ATOM   1873  CE2 TYR A 240      87.823  36.498  80.373  1.00 63.61      1ATN2135
ATOM   1874  CZ  TYR A 240      88.976  36.256  81.086  1.00 64.11      1ATN2136
ATOM   1875  OH  TYR A 240      90.192  36.348  80.452  1.00 65.39      1ATN2137
ATOM   1876  N   GLU A 241      86.238  32.530  83.435  1.00 64.72      1ATN2138
ATOM   1877  CA  GLU A 241      87.220  31.719  84.181  1.00 65.64      1ATN2139
ATOM   1878  C   GLU A 241      88.611  32.347  84.089  1.00 65.17      1ATN2140
ATOM   1879  O   GLU A 241      89.129  32.572  82.984  1.00 65.59      1ATN2141
ATOM   1880  CB  GLU A 241      87.264  30.293  83.626  1.00 66.15      1ATN2142
ATOM   1881  CG  GLU A 241      88.235  29.403  84.414  1.00 67.23      1ATN2143
ATOM   1882  CD  GLU A 241      88.022  27.880  84.355  1.00 67.93      1ATN2144
ATOM   1883  OE1 GLU A 241      87.118  27.367  85.046  1.00 67.25      1ATN2145
ATOM   1884  OE2 GLU A 241      88.792  27.211  83.649  1.00 66.67      1ATN2146
ATOM   1885  N   LEU A 242      89.191  32.640  85.266  1.00 64.40      1ATN2147
ATOM   1886  CA  LEU A 242      90.470  33.339  85.391  1.00 64.00      1ATN2148
ATOM   1887  C   LEU A 242      91.717  32.596  84.843  1.00 65.37      1ATN2149
ATOM   1888  O   LEU A 242      91.473  31.576  84.177  1.00 65.78      1ATN2150
ATOM   1889  CB  LEU A 242      90.595  33.676  86.874  1.00 62.73      1ATN2151
ATOM   1890  CG  LEU A 242      90.521  35.169  87.202  1.00 62.45      1ATN2152
ATOM   1891  CD1 LEU A 242      89.079  35.557  87.269  1.00 61.41      1ATN2153
ATOM   1892  CD2 LEU A 242      91.170  35.500  88.539  1.00 61.98      1ATN2154
ATOM   1893  N   PRO A 243      93.048  32.956  84.986  1.00 66.37      1ATN2155
ATOM   1894  CA  PRO A 243      94.180  32.170  84.440  1.00 67.47      1ATN2156
ATOM   1895  C   PRO A 243      94.150  30.689  84.884  1.00 68.36      1ATN2157
ATOM   1896  O   PRO A 243      94.555  29.767  84.160  1.00 68.95      1ATN2158
ATOM   1897  CB  PRO A 243      95.431  32.935  84.920  1.00 66.85      1ATN2159
ATOM   1898  CG  PRO A 243      95.000  34.377  85.057  1.00 65.27      1ATN2160
ATOM   1899  CD  PRO A 243      93.620  34.143  85.676  1.00 66.19      1ATN2161
ATOM   1900  N   ASP A 244      93.646  30.542  86.124  1.00 68.20      1ATN2162
ATOM   1901  CA  ASP A 244      93.318  29.282  86.803  1.00 68.32      1ATN2163
ATOM   1902  C   ASP A 244      91.772  29.053  86.808  1.00 67.74      1ATN2164
ATOM   1903  O   ASP A 244      91.036  29.684  86.036  1.00 68.14      1ATN2165
ATOM   1904  CB  ASP A 244      93.868  29.347  88.263  1.00 68.97      1ATN2166
ATOM   1905  CG  ASP A 244      93.029  30.229  89.206  1.00 68.77      1ATN2167
ATOM   1906  OD1 ASP A 244      93.051  31.457  89.047  1.00 68.17      1ATN2168
ATOM   1907  OD2 ASP A 244      92.332  29.676  90.071  1.00 69.44      1ATN2169
ATOM   1908  N   GLY A 245      91.246  28.192  87.715  1.00 66.52      1ATN2170
ATOM   1909  CA  GLY A 245      89.826  27.851  87.825  1.00 64.92      1ATN2171
ATOM   1910  C   GLY A 245      88.931  29.007  88.245  1.00 62.40      1ATN2172
ATOM   1911  O   GLY A 245      87.917  29.248  87.601  1.00 61.30      1ATN2173
ATOM   1912  N   GLN A 246      89.325  29.686  89.332  1.00 62.26      1ATN2174
ATOM   1913  CA  GLN A 246      88.668  30.854  89.930  1.00 61.98      1ATN2175
ATOM   1914  C   GLN A 246      87.672  31.653  89.064  1.00 61.90      1ATN2176
ATOM   1915  O   GLN A 246      87.880  32.759  88.542  1.00 61.93      1ATN2177
ATOM   1916  CB  GLN A 246      89.801  31.757  90.436  1.00 61.96      1ATN2178
ATOM   1917  CG  GLN A 246      89.829  32.210  91.897  1.00 62.34      1ATN2179
ATOM   1918  CD  GLN A 246      88.882  33.362  92.260  1.00 63.21      1ATN2180
ATOM   1919  OE1 GLN A 246      89.308  34.425  92.746  1.00 62.02      1ATN2181
ATOM   1920  NE2 GLN A 246      87.566  33.188  92.057  1.00 63.52      1ATN2182
ATOM   1921  N   VAL A 247      86.531  30.999  88.900  1.00 60.48      1ATN2183
ATOM   1922  CA  VAL A 247      85.445  31.544  88.108  1.00 59.03      1ATN2184
ATOM   1923  C   VAL A 247      84.822  32.759  88.785  1.00 58.85      1ATN2185
ATOM   1924  O   VAL A 247      84.202  32.733  89.860  1.00 59.29      1ATN2186
ATOM   1925  CB  VAL A 247      84.379  30.435  87.859  1.00 58.61      1ATN2187
ATOM   1926  CG1 VAL A 247      84.874  29.547  86.718  1.00 57.61      1ATN2188
ATOM   1927  CG2 VAL A 247      84.109  29.612  89.131  1.00 57.90      1ATN2189
ATOM   1928  N   ILE A 248      85.106  33.868  88.129  1.00 58.08      1ATN2190
ATOM   1929  CA  ILE A 248      84.598  35.130  88.600  1.00 57.08      1ATN2191
ATOM   1930  C   ILE A 248      83.290  35.445  87.876  1.00 56.87      1ATN2192
ATOM   1931  O   ILE A 248      83.144  35.141  86.694  1.00 55.75      1ATN2193
ATOM   1932  CB  ILE A 248      85.768  36.100  88.358  1.00 56.82      1ATN2194
ATOM   1933  CG1 ILE A 248      85.585  37.305  89.204  1.00 55.95      1ATN2195
ATOM   1934  CG2 ILE A 248      85.848  36.541  86.910  1.00 55.26      1ATN2196
ATOM   1935  CD1 ILE A 248      86.944  37.781  89.722  1.00 57.49      1ATN2197
ATOM   1936  N   THR A 249      82.291  35.993  88.576  1.00 56.91      1ATN2198
ATOM   1937  CA  THR A 249      81.028  36.368  87.943  1.00 57.02      1ATN2199
ATOM   1938  C   THR A 249      80.843  37.902  87.921  1.00 57.11      1ATN2200
ATOM   1939  O   THR A 249      81.187  38.676  88.835  1.00 56.65      1ATN2201
ATOM   1940  CB  THR A 249      79.843  35.622  88.689  1.00 57.50      1ATN2202
ATOM   1941  OG1 THR A 249      78.723  35.699  87.808  1.00 57.32      1ATN2203
ATOM   1942  CG2 THR A 249      79.471  36.202  90.061  1.00 57.80      1ATN2204
ATOM   1943  N   ILE A 250      80.326  38.316  86.758  1.00 57.26      1ATN2205
ATOM   1944  CA  ILE A 250      80.090  39.703  86.418  1.00 57.07      1ATN2206
ATOM   1945  C   ILE A 250      78.738  39.664  85.765  1.00 56.56      1ATN2207
ATOM   1946  O   ILE A 250      78.566  39.165  84.656  1.00 56.94      1ATN2208
ATOM   1947  CB  ILE A 250      81.126  40.257  85.392  1.00 57.07      1ATN2209
ATOM   1948  CG1 ILE A 250      82.464  40.519  86.067  1.00 57.51      1ATN2210
ATOM   1949  CG2 ILE A 250      80.636  41.585  84.806  1.00 57.25      1ATN2211
ATOM   1950  CD1 ILE A 250      83.437  39.332  86.236  1.00 56.71      1ATN2212
ATOM   1951  N   GLY A 251      77.778  40.218  86.466  1.00 56.34      1ATN2213
ATOM   1952  CA  GLY A 251      76.466  40.256  85.891  1.00 55.50      1ATN2214
ATOM   1953  C   GLY A 251      76.210  41.582  85.242  1.00 55.99      1ATN2215
ATOM   1954  O   GLY A 251      76.284  41.790  84.036  1.00 55.82      1ATN2216
ATOM   1955  N   ASN A 252      76.067  42.440  86.238  1.00 56.19      1ATN2217
ATOM   1956  CA  ASN A 252      75.586  43.806  86.151  1.00 57.92      1ATN2218
ATOM   1957  C   ASN A 252      76.675  44.812  85.680  1.00 58.60      1ATN2219
ATOM   1958  O   ASN A 252      76.558  45.380  84.584  1.00 59.01      1ATN2220
ATOM   1959  CB  ASN A 252      74.969  44.105  87.592  1.00 58.49      1ATN2221
ATOM   1960  CG  ASN A 252      74.266  42.923  88.372  1.00 60.21      1ATN2222
ATOM   1961  OD1 ASN A 252      74.637  42.609  89.515  1.00 58.15      1ATN2223
ATOM   1962  ND2 ASN A 252      73.262  42.176  87.871  1.00 60.02      1ATN2224
ATOM   1963  N   GLU A 253      77.773  45.052  86.438  1.00 58.88      1ATN2225
ATOM   1964  CA  GLU A 253      78.932  45.934  86.121  1.00 57.29      1ATN2226
ATOM   1965  C   GLU A 253      79.502  45.959  84.711  1.00 56.00      1ATN2227
ATOM   1966  O   GLU A 253      80.088  46.934  84.224  1.00 55.60      1ATN2228
ATOM   1967  CB  GLU A 253      80.120  45.650  87.103  1.00 59.12      1ATN2229
ATOM   1968  CG  GLU A 253      80.484  44.235  87.609  1.00 58.09      1ATN2230
ATOM   1969  CD  GLU A 253      79.391  43.585  88.456  1.00 59.20      1ATN2231
ATOM   1970  OE1 GLU A 253      79.011  44.172  89.484  1.00 58.43      1ATN2232
ATOM   1971  OE2 GLU A 253      78.874  42.536  88.037  1.00 58.24      1ATN2233
ATOM   1972  N   ARG A 254      79.258  44.812  84.103  1.00 54.71      1ATN2234
ATOM   1973  CA  ARG A 254      79.406  44.547  82.694  1.00 54.39      1ATN2235
ATOM   1974  C   ARG A 254      79.064  45.777  81.781  1.00 54.80      1ATN2236
ATOM   1975  O   ARG A 254      79.773  46.097  80.811  1.00 54.61      1ATN2237
ATOM   1976  CB  ARG A 254      78.499  43.341  82.538  1.00 52.69      1ATN2238
ATOM   1977  CG  ARG A 254      78.671  42.555  81.313  1.00 51.62      1ATN2239
ATOM   1978  CD  ARG A 254      77.532  41.599  81.073  1.00 51.92      1ATN2240
ATOM   1979  NE  ARG A 254      77.835  41.091  79.749  1.00 53.31      1ATN2241
ATOM   1980  CZ  ARG A 254      77.355  39.978  79.193  1.00 53.98      1ATN2242
ATOM   1981  NH1 ARG A 254      76.413  39.222  79.765  1.00 54.01      1ATN2243
ATOM   1982  NH2 ARG A 254      77.869  39.628  78.008  1.00 54.78      1ATN2244
ATOM   1983  N   PHE A 255      77.980  46.521  82.112  1.00 53.49      1ATN2245
ATOM   1984  CA  PHE A 255      77.554  47.717  81.383  1.00 51.85      1ATN2246
ATOM   1985  C   PHE A 255      77.720  49.003  82.201  1.00 50.93      1ATN2247
ATOM   1986  O   PHE A 255      77.612  50.117  81.683  1.00 50.86      1ATN2248
ATOM   1987  CB  PHE A 255      76.073  47.548  80.931  1.00 51.79      1ATN2249
ATOM   1988  CG  PHE A 255      74.989  47.429  82.014  1.00 51.42      1ATN2250
ATOM   1989  CD1 PHE A 255      74.624  48.524  82.794  1.00 50.44      1ATN2251
ATOM   1990  CD2 PHE A 255      74.372  46.203  82.223  1.00 51.24      1ATN2252
ATOM   1991  CE1 PHE A 255      73.660  48.398  83.770  1.00 50.02      1ATN2253
ATOM   1992  CE2 PHE A 255      73.409  46.085  83.202  1.00 50.52      1ATN2254
ATOM   1993  CZ  PHE A 255      73.054  47.176  83.974  1.00 49.81      1ATN2255
ATOM   1994  N   ARG A 256      77.973  48.889  83.503  1.00 49.71      1ATN2256
ATOM   1995  CA  ARG A 256      78.201  50.056  84.340  1.00 48.62      1ATN2257
ATOM   1996  C   ARG A 256      79.516  50.731  83.936  1.00 47.14      1ATN2258
ATOM   1997  O   ARG A 256      79.752  51.919  84.155  1.00 45.49      1ATN2259
ATOM   1998  CB  ARG A 256      78.239  49.609  85.830  1.00 50.17      1ATN2260
ATOM   1999  CG  ARG A 256      77.050  48.725  86.249  1.00 50.90      1ATN2261
ATOM   2000  CD  ARG A 256      76.736  48.612  87.760  1.00 54.01      1ATN2262
ATOM   2001  NE  ARG A 256      77.686  47.938  88.634  1.00 54.62      1ATN2263
ATOM   2002  CZ  ARG A 256      78.248  48.559  89.689  1.00 56.02      1ATN2264
ATOM   2003  NH1 ARG A 256      78.015  49.861  89.943  1.00 55.11      1ATN2265
ATOM   2004  NH2 ARG A 256      79.059  47.864  90.510  1.00 55.59      1ATN2266
ATOM   2005  N   CYS A 257      80.405  49.935  83.339  1.00 47.16      1ATN2267
ATOM   2006  CA  CYS A 257      81.706  50.404  82.849  1.00 48.14      1ATN2268
ATOM   2007  C   CYS A 257      81.538  51.298  81.588  1.00 47.66      1ATN2269
ATOM   2008  O   CYS A 257      82.003  52.444  81.622  1.00 47.07      1ATN2270
ATOM   2009  CB  CYS A 257      82.562  49.109  82.646  1.00 48.86      1ATN2271
ATOM   2010  SG  CYS A 257      84.279  49.268  82.066  1.00 47.85      1ATN2272
ATOM   2011  N   PRO A 258      80.935  50.933  80.439  1.00 46.84      1ATN2273
ATOM   2012  CA  PRO A 258      80.744  51.843  79.321  1.00 46.44      1ATN2274
ATOM   2013  C   PRO A 258      79.690  52.931  79.635  1.00 47.05      1ATN2275
ATOM   2014  O   PRO A 258      79.749  53.986  79.006  1.00 47.39      1ATN2276
ATOM   2015  CB  PRO A 258      80.373  50.922  78.213  1.00 46.29      1ATN2277
ATOM   2016  CG  PRO A 258      81.119  49.661  78.498  1.00 46.26      1ATN2278
ATOM   2017  CD  PRO A 258      80.756  49.565  79.952  1.00 47.63      1ATN2279
ATOM   2018  N   GLU A 259      78.728  52.809  80.591  1.00 47.21      1ATN2280
ATOM   2019  CA  GLU A 259      77.848  53.919  80.993  1.00 47.36      1ATN2281
ATOM   2020  C   GLU A 259      78.822  55.017  81.478  1.00 45.30      1ATN2282
ATOM   2021  O   GLU A 259      78.431  56.178  81.477  1.00 44.78      1ATN2283
ATOM   2022  CB  GLU A 259      76.811  53.405  82.128  1.00 50.49      1ATN2284
ATOM   2023  CG  GLU A 259      75.373  54.042  82.485  1.00 53.88      1ATN2285
ATOM   2024  CD  GLU A 259      74.279  53.355  83.443  1.00 56.77      1ATN2286
ATOM   2025  OE1 GLU A 259      74.483  52.260  84.014  1.00 57.92      1ATN2287
ATOM   2026  OE2 GLU A 259      73.159  53.906  83.602  1.00 54.79      1ATN2288
ATOM   2027  N   THR A 260      80.115  54.768  81.801  1.00 42.36      1ATN2289
ATOM   2028  CA  THR A 260      81.027  55.830  82.193  1.00 40.00      1ATN2290
ATOM   2029  C   THR A 260      81.245  56.773  81.022  1.00 39.22      1ATN2291
ATOM   2030  O   THR A 260      81.302  57.988  81.216  1.00 38.87      1ATN2292
ATOM   2031  CB  THR A 260      82.395  55.311  82.621  1.00 39.29      1ATN2293
ATOM   2032  OG1 THR A 260      82.176  54.236  83.504  1.00 39.53      1ATN2294
ATOM   2033  CG2 THR A 260      83.203  56.376  83.345  1.00 37.15      1ATN2295
ATOM   2034  N   LEU A 261      81.367  56.262  79.795  1.00 38.47      1ATN2296
ATOM   2035  CA  LEU A 261      81.482  57.138  78.623  1.00 38.40      1ATN2297
ATOM   2036  C   LEU A 261      80.327  58.146  78.406  1.00 39.31      1ATN2298
ATOM   2037  O   LEU A 261      80.559  59.195  77.802  1.00 39.81      1ATN2299
ATOM   2038  CB  LEU A 261      81.596  56.318  77.378  1.00 34.77      1ATN2300
ATOM   2039  CG  LEU A 261      82.877  55.592  77.144  1.00 34.02      1ATN2301
ATOM   2040  CD1 LEU A 261      82.705  54.702  75.935  1.00 32.51      1ATN2302
ATOM   2041  CD2 LEU A 261      83.997  56.581  76.926  1.00 31.87      1ATN2303
ATOM   2042  N   PHE A 262      79.087  57.898  78.879  1.00 39.20      1ATN2304
ATOM   2043  CA  PHE A 262      77.972  58.847  78.783  1.00 39.83      1ATN2305
ATOM   2044  C   PHE A 262      77.818  59.678  80.047  1.00 41.13      1ATN2306
ATOM   2045  O   PHE A 262      77.311  60.799  80.016  1.00 42.56      1ATN2307
ATOM   2046  CB  PHE A 262      76.669  58.113  78.542  1.00 38.16      1ATN2308
ATOM   2047  CG  PHE A 262      76.804  57.321  77.267  1.00 38.25      1ATN2309
ATOM   2048  CD1 PHE A 262      76.838  57.985  76.046  1.00 37.92      1ATN2310
ATOM   2049  CD2 PHE A 262      76.934  55.948  77.338  1.00 37.70      1ATN2311
ATOM   2050  CE1 PHE A 262      77.010  57.262  74.880  1.00 38.04      1ATN2312
ATOM   2051  CE2 PHE A 262      77.103  55.231  76.167  1.00 37.53      1ATN2313
ATOM   2052  CZ  PHE A 262      77.142  55.885  74.941  1.00 38.79      1ATN2314
ATOM   2053  N   GLN A 263      78.244  59.097  81.172  1.00 42.97      1ATN2315
ATOM   2054  CA  GLN A 263      78.240  59.729  82.479  1.00 43.96      1ATN2316
ATOM   2055  C   GLN A 263      79.671  59.702  83.026  1.00 44.59      1ATN2317
ATOM   2056  O   GLN A 263      80.119  58.668  83.531  1.00 43.68      1ATN2318
ATOM   2057  CB  GLN A 263      77.332  58.988  83.475  1.00 43.84      1ATN2319
ATOM   2058  CG  GLN A 263      75.829  58.938  83.231  1.00 46.65      1ATN2320
ATOM   2059  CD  GLN A 263      75.281  57.679  82.552  1.00 46.61      1ATN2321
ATOM   2060  OE1 GLN A 263      74.198  57.218  82.900  1.00 47.14      1ATN2322
ATOM   2061  NE2 GLN A 263      75.915  57.049  81.574  1.00 48.40      1ATN2323
ATOM   2062  N   PRO A 264      80.455  60.779  82.870  1.00 45.57      1ATN2324
ATOM   2063  CA  PRO A 264      81.816  60.913  83.369  1.00 47.04      1ATN2325
ATOM   2064  C   PRO A 264      81.776  61.073  84.889  1.00 48.29      1ATN2326
ATOM   2065  O   PRO A 264      82.784  60.909  85.584  1.00 48.80      1ATN2327
ATOM   2066  CB  PRO A 264      82.358  62.128  82.663  1.00 47.00      1ATN2328
ATOM   2067  CG  PRO A 264      81.567  62.114  81.400  1.00 46.71      1ATN2329
ATOM   2068  CD  PRO A 264      80.190  61.878  81.963  1.00 46.41      1ATN2330
ATOM   2069  N   SER A 265      80.585  61.432  85.417  1.00 49.68      1ATN2331
ATOM   2070  CA  SER A 265      80.288  61.573  86.859  1.00 48.97      1ATN2332
ATOM   2071  C   SER A 265      80.489  60.290  87.708  1.00 47.41      1ATN2333
ATOM   2072  O   SER A 265      80.694  60.357  88.929  1.00 48.43      1ATN2334
ATOM   2073  CB  SER A 265      78.838  62.096  86.986  1.00 48.85      1ATN2335
ATOM   2074  OG  SER A 265      77.961  61.404  86.095  1.00 49.57      1ATN2336
ATOM   2075  N   PHE A 266      80.471  59.129  87.013  1.00 45.85      1ATN2337
ATOM   2076  CA  PHE A 266      80.784  57.814  87.558  1.00 43.87      1ATN2338
ATOM   2077  C   PHE A 266      82.221  57.732  88.013  1.00 44.86      1ATN2339
ATOM   2078  O   PHE A 266      82.601  56.832  88.773  1.00 45.48      1ATN2340
ATOM   2079  CB  PHE A 266      80.646  56.690  86.545  1.00 42.32      1ATN2341
ATOM   2080  CG  PHE A 266      79.257  56.129  86.254  1.00 40.50      1ATN2342
ATOM   2081  CD1 PHE A 266      78.113  56.901  86.377  1.00 38.93      1ATN2343
ATOM   2082  CD2 PHE A 266      79.167  54.812  85.840  1.00 40.16      1ATN2344
ATOM   2083  CE1 PHE A 266      76.886  56.344  86.081  1.00 39.01      1ATN2345
ATOM   2084  CE2 PHE A 266      77.938  54.266  85.548  1.00 39.30      1ATN2346
ATOM   2085  CZ  PHE A 266      76.792  55.029  85.667  1.00 39.14      1ATN2347
ATOM   2086  N   ILE A 267      83.035  58.637  87.472  1.00 44.20      1ATN2348
ATOM   2087  CA  ILE A 267      84.440  58.638  87.792  1.00 46.07      1ATN2349
ATOM   2088  C   ILE A 267      84.951  59.993  88.248  1.00 45.86      1ATN2350
ATOM   2089  O   ILE A 267      86.121  60.330  88.044  1.00 47.58      1ATN2351
ATOM   2090  CB  ILE A 267      85.266  58.139  86.556  1.00 46.99      1ATN2352
ATOM   2091  CG1 ILE A 267      84.964  58.931  85.256  1.00 47.33      1ATN2353
ATOM   2092  CG2 ILE A 267      84.966  56.625  86.430  1.00 46.59      1ATN2354
ATOM   2093  CD1 ILE A 267      86.043  58.891  84.143  1.00 48.01      1ATN2355
ATOM   2094  N   GLY A 268      84.098  60.800  88.868  1.00 46.83      1ATN2356
ATOM   2095  CA  GLY A 268      84.578  62.067  89.363  1.00 47.01      1ATN2357
ATOM   2096  C   GLY A 268      85.040  63.008  88.258  1.00 49.40      1ATN2358
ATOM   2097  O   GLY A 268      85.868  63.911  88.460  1.00 48.91      1ATN2359
ATOM   2098  N   MET A 269      84.532  62.753  87.049  1.00 50.51      1ATN2360
ATOM   2099  CA  MET A 269      84.757  63.707  85.985  1.00 52.00      1ATN2361
ATOM   2100  C   MET A 269      83.542  64.616  85.873  1.00 51.93      1ATN2362
ATOM   2101  O   MET A 269      82.395  64.160  85.881  1.00 52.87      1ATN2363
ATOM   2102  CB  MET A 269      84.975  63.024  84.650  1.00 52.07      1ATN2364
ATOM   2103  CG  MET A 269      86.362  62.445  84.498  1.00 52.80      1ATN2365
ATOM   2104  SD  MET A 269      86.879  62.412  82.762  1.00 53.70      1ATN2366
ATOM   2105  CE  MET A 269      87.513  64.072  82.829  1.00 51.47      1ATN2367
ATOM   2106  N   GLU A 270      83.841  65.923  85.811  1.00 52.41      1ATN2368
ATOM   2107  CA  GLU A 270      82.837  66.979  85.630  1.00 52.38      1ATN2369
ATOM   2108  C   GLU A 270      82.545  67.388  84.174  1.00 52.35      1ATN2370
ATOM   2109  O   GLU A 270      81.586  68.114  83.883  1.00 52.52      1ATN2371
ATOM   2110  CB  GLU A 270      83.282  68.211  86.456  1.00 52.22      1ATN2372
ATOM   2111  CG  GLU A 270      83.178  68.033  87.995  1.00 54.03      1ATN2373
ATOM   2112  CD  GLU A 270      81.763  67.684  88.480  1.00 54.61      1ATN2374
ATOM   2113  OE1 GLU A 270      80.937  68.588  88.682  1.00 54.26      1ATN2375
ATOM   2114  OE2 GLU A 270      81.488  66.491  88.640  1.00 56.31      1ATN2376
ATOM   2115  N   SER A 271      83.369  66.896  83.234  1.00 51.30      1ATN2377
ATOM   2116  CA  SER A 271      83.203  67.096  81.801  1.00 50.14      1ATN2378
ATOM   2117  C   SER A 271      81.907  66.462  81.319  1.00 49.16      1ATN2379
ATOM   2118  O   SER A 271      81.342  65.569  81.967  1.00 50.12      1ATN2380
ATOM   2119  CB  SER A 271      84.346  66.449  81.017  1.00 50.67      1ATN2381
ATOM   2120  OG  SER A 271      84.353  65.024  81.118  1.00 50.03      1ATN2382
ATOM   2121  N   ALA A 272      81.476  66.930  80.143  1.00 48.92      1ATN2383
ATOM   2122  CA  ALA A 272      80.294  66.383  79.484  1.00 47.30      1ATN2384
ATOM   2123  C   ALA A 272      80.597  65.001  78.876  1.00 47.15      1ATN2385
ATOM   2124  O   ALA A 272      81.765  64.588  78.827  1.00 47.58      1ATN2386
ATOM   2125  CB  ALA A 272      79.877  67.373  78.406  1.00 47.22      1ATN2387
ATOM   2126  N   GLY A 273      79.622  64.243  78.390  1.00 44.18      1ATN2388
ATOM   2127  CA  GLY A 273      79.924  62.920  77.869  1.00 44.68      1ATN2389
ATOM   2128  C   GLY A 273      79.825  62.823  76.354  1.00 44.90      1ATN2390
ATOM   2129  O   GLY A 273      79.163  63.657  75.725  1.00 46.33      1ATN2391
ATOM   2130  N   ILE A 274      80.448  61.757  75.809  1.00 43.86      1ATN2392
ATOM   2131  CA  ILE A 274      80.487  61.411  74.391  1.00 42.34      1ATN2393
ATOM   2132  C   ILE A 274      79.378  61.953  73.473  1.00 42.61      1ATN2394
ATOM   2133  O   ILE A 274      79.669  62.692  72.530  1.00 42.14      1ATN2395
ATOM   2134  CB  ILE A 274      80.632  59.835  74.423  1.00 41.00      1ATN2396
ATOM   2135  CG1 ILE A 274      82.044  59.568  74.019  1.00 40.87      1ATN2397
ATOM   2136  CG2 ILE A 274      79.776  59.026  73.471  1.00 40.48      1ATN2398
ATOM   2137  CD1 ILE A 274      83.061  60.247  74.927  1.00 39.05      1ATN2399
ATOM   2138  N   HIS A 275      78.103  61.711  73.801  1.00 42.66      1ATN2400
ATOM   2139  CA  HIS A 275      76.967  62.111  72.979  1.00 42.08      1ATN2401
ATOM   2140  C   HIS A 275      76.670  63.596  72.971  1.00 40.68      1ATN2402
ATOM   2141  O   HIS A 275      76.271  64.159  71.960  1.00 38.55      1ATN2403
ATOM   2142  CB  HIS A 275      75.733  61.343  73.446  1.00 44.72      1ATN2404
ATOM   2143  CG  HIS A 275      75.389  61.683  74.869  1.00 44.60      1ATN2405
ATOM   2144  ND1 HIS A 275      76.029  61.272  75.945  1.00 45.78      1ATN2406
ATOM   2145  CD2 HIS A 275      74.418  62.570  75.229  1.00 45.03      1ATN2407
ATOM   2146  CE1 HIS A 275      75.494  61.891  76.964  1.00 46.20      1ATN2408
ATOM   2147  NE2 HIS A 275      74.533  62.664  76.516  1.00 45.90      1ATN2409
ATOM   2148  N   GLU A 276      76.844  64.224  74.128  1.00 40.00      1ATN2410
ATOM   2149  CA  GLU A 276      76.648  65.640  74.246  1.00 39.61      1ATN2411
ATOM   2150  C   GLU A 276      77.749  66.313  73.533  1.00 38.60      1ATN2412
ATOM   2151  O   GLU A 276      77.515  67.308  72.888  1.00 40.29      1ATN2413
ATOM   2152  CB  GLU A 276      76.756  66.133  75.607  1.00 42.31      1ATN2414
ATOM   2153  CG  GLU A 276      75.458  66.148  76.355  1.00 46.23      1ATN2415
ATOM   2154  CD  GLU A 276      75.632  67.043  77.570  1.00 48.28      1ATN2416
ATOM   2155  OE1 GLU A 276      75.955  68.228  77.389  1.00 47.39      1ATN2417
ATOM   2156  OE2 GLU A 276      75.474  66.532  78.685  1.00 49.82      1ATN2418
ATOM   2157  N   THR A 277      78.930  65.736  73.612  1.00 37.28      1ATN2419
ATOM   2158  CA  THR A 277      80.103  66.309  73.007  1.00 36.17      1ATN2420
ATOM   2159  C   THR A 277      79.993  66.170  71.505  1.00 34.57      1ATN2421
ATOM   2160  O   THR A 277      80.321  67.127  70.831  1.00 34.75      1ATN2422
ATOM   2161  CB  THR A 277      81.298  65.580  73.674  1.00 36.23      1ATN2423
ATOM   2162  OG1 THR A 277      81.457  66.250  74.923  1.00 36.92      1ATN2424
ATOM   2163  CG2 THR A 277      82.629  65.711  73.015  1.00 38.72      1ATN2425
ATOM   2164  N   THR A 278      79.477  65.073  70.947  1.00 33.88      1ATN2426
ATOM   2165  CA  THR A 278      79.222  64.912  69.509  1.00 32.58      1ATN2427
ATOM   2166  C   THR A 278      78.389  66.097  68.979  1.00 33.46      1ATN2428
ATOM   2167  O   THR A 278      78.661  66.772  67.989  1.00 32.10      1ATN2429
ATOM   2168  CB  THR A 278      78.449  63.613  69.313  1.00 30.88      1ATN2430
ATOM   2169  OG1 THR A 278      79.338  62.568  69.663  1.00 28.62      1ATN2431
ATOM   2170  CG2 THR A 278      77.903  63.459  67.911  1.00 29.97      1ATN2432
ATOM   2171  N   TYR A 279      77.372  66.346  69.796  1.00 34.46      1ATN2433
ATOM   2172  CA  TYR A 279      76.412  67.365  69.555  1.00 35.03      1ATN2434
ATOM   2173  C   TYR A 279      77.058  68.699  69.680  1.00 33.85      1ATN2435
ATOM   2174  O   TYR A 279      76.868  69.483  68.767  1.00 33.92      1ATN2436
ATOM   2175  CB  TYR A 279      75.267  67.246  70.555  1.00 38.18      1ATN2437
ATOM   2176  CG  TYR A 279      74.203  68.336  70.403  1.00 41.07      1ATN2438
ATOM   2177  CD1 TYR A 279      73.144  68.195  69.518  1.00 41.90      1ATN2439
ATOM   2178  CD2 TYR A 279      74.338  69.477  71.174  1.00 41.18      1ATN2440
ATOM   2179  CE1 TYR A 279      72.224  69.215  69.422  1.00 44.31      1ATN2441
ATOM   2180  CE2 TYR A 279      73.427  70.497  71.074  1.00 43.40      1ATN2442
ATOM   2181  CZ  TYR A 279      72.368  70.362  70.203  1.00 45.61      1ATN2443
ATOM   2182  OH  TYR A 279      71.445  71.411  70.157  1.00 46.28      1ATN2444
ATOM   2183  N   ASN A 280      77.805  68.995  70.731  1.00 32.61      1ATN2445
ATOM   2184  CA  ASN A 280      78.293  70.347  70.891  1.00 33.53      1ATN2446
ATOM   2185  C   ASN A 280      79.247  70.748  69.787  1.00 34.60      1ATN2447
ATOM   2186  O   ASN A 280      79.196  71.893  69.332  1.00 35.94      1ATN2448
ATOM   2187  CB  ASN A 280      78.988  70.535  72.237  1.00 33.57      1ATN2449
ATOM   2188  CG  ASN A 280      78.029  70.409  73.425  1.00 34.22      1ATN2450
ATOM   2189  OD1 ASN A 280      78.390  69.836  74.456  1.00 32.97      1ATN2451
ATOM   2190  ND2 ASN A 280      76.782  70.885  73.353  1.00 33.61      1ATN2452
ATOM   2191  N   SER A 281      79.993  69.754  69.272  1.00 34.19      1ATN2453
ATOM   2192  CA  SER A 281      80.949  69.920  68.187  1.00 33.11      1ATN2454
ATOM   2193  C   SER A 281      80.156  70.449  67.017  1.00 33.03      1ATN2455
ATOM   2194  O   SER A 281      80.520  71.439  66.379  1.00 31.58      1ATN2456
ATOM   2195  CB  SER A 281      81.548  68.578  67.819  1.00 32.59      1ATN2457
ATOM   2196  OG  SER A 281      82.921  68.613  67.500  1.00 30.54      1ATN2458
ATOM   2197  N   ILE A 282      79.003  69.771  66.860  1.00 32.69      1ATN2459
ATOM   2198  CA  ILE A 282      78.075  70.027  65.770  1.00 31.19      1ATN2460
ATOM   2199  C   ILE A 282      77.438  71.379  65.968  1.00 30.70      1ATN2461
ATOM   2200  O   ILE A 282      77.473  72.094  64.981  1.00 30.72      1ATN2462
ATOM   2201  CB  ILE A 282      76.989  68.929  65.698  1.00 29.62      1ATN2463
ATOM   2202  CG1 ILE A 282      77.594  67.619  65.274  1.00 27.57      1ATN2464
ATOM   2203  CG2 ILE A 282      75.920  69.341  64.683  1.00 28.49      1ATN2465
ATOM   2204  CD1 ILE A 282      76.625  66.435  65.346  1.00 28.66      1ATN2466
ATOM   2205  N   MET A 283      76.917  71.847  67.113  1.00 32.32      1ATN2467
ATOM   2206  CA  MET A 283      76.391  73.207  67.112  1.00 33.75      1ATN2468
ATOM   2207  C   MET A 283      77.481  74.309  67.187  1.00 34.64      1ATN2469
ATOM   2208  O   MET A 283      77.145  75.497  67.319  1.00 35.02      1ATN2470
ATOM   2209  CB  MET A 283      75.331  73.370  68.251  1.00 34.47      1ATN2471
ATOM   2210  CG  MET A 283      73.814  73.318  67.842  1.00 34.99      1ATN2472
ATOM   2211  SD  MET A 283      73.185  71.675  67.328  1.00 42.59      1ATN2473
ATOM   2212  CE  MET A 283      71.634  71.838  66.464  1.00 37.02      1ATN2474
ATOM   2213  N   LYS A 284      78.778  73.925  67.016  1.00 34.86      1ATN2475
ATOM   2214  CA  LYS A 284      79.935  74.830  66.860  1.00 35.51      1ATN2476
ATOM   2215  C   LYS A 284      80.389  75.006  65.408  1.00 35.01      1ATN2477
ATOM   2216  O   LYS A 284      81.295  75.789  65.101  1.00 34.08      1ATN2478
ATOM   2217  CB  LYS A 284      81.197  74.357  67.611  1.00 37.31      1ATN2479
ATOM   2218  CG  LYS A 284      81.416  75.206  68.844  1.00 39.32      1ATN2480
ATOM   2219  CD  LYS A 284      82.839  75.238  69.336  1.00 40.30      1ATN2481
ATOM   2220  CE  LYS A 284      82.833  76.175  70.555  1.00 42.76      1ATN2482
ATOM   2221  NZ  LYS A 284      84.166  76.430  71.085  1.00 43.40      1ATN2483
ATOM   2222  N   CYS A 285      79.786  74.231  64.504  1.00 33.73      1ATN2484
ATOM   2223  CA  CYS A 285      80.095  74.237  63.087  1.00 32.85      1ATN2485
ATOM   2224  C   CYS A 285      79.163  75.109  62.285  1.00 33.86      1ATN2486
ATOM   2225  O   CYS A 285      78.173  75.596  62.809  1.00 34.59      1ATN2487
ATOM   2226  CB  CYS A 285      80.020  72.828  62.553  1.00 32.39      1ATN2488
ATOM   2227  SG  CYS A 285      81.531  71.910  62.912  1.00 27.18      1ATN2489
ATOM   2228  N   ASP A 286      79.458  75.380  61.012  1.00 35.09      1ATN2490
ATOM   2229  CA  ASP A 286      78.546  76.133  60.185  1.00 34.37      1ATN2491
ATOM   2230  C   ASP A 286      77.270  75.316  60.089  1.00 34.93      1ATN2492
ATOM   2231  O   ASP A 286      77.278  74.082  60.105  1.00 34.80      1ATN2493
ATOM   2232  CB  ASP A 286      79.251  76.315  58.875  1.00 35.44      1ATN2494
ATOM   2233  CG  ASP A 286      78.466  76.667  57.620  1.00 35.46      1ATN2495
ATOM   2234  OD1 ASP A 286      77.359  77.183  57.703  1.00 34.49      1ATN2496
ATOM   2235  OD2 ASP A 286      78.994  76.413  56.545  1.00 33.55      1ATN2497
ATOM   2236  N   ILE A 287      76.213  76.127  60.029  1.00 34.96      1ATN2498
ATOM   2237  CA  ILE A 287      74.763  75.785  59.952  1.00 34.99      1ATN2499
ATOM   2238  C   ILE A 287      74.296  74.922  58.768  1.00 35.18      1ATN2500
ATOM   2239  O   ILE A 287      73.433  74.032  58.856  1.00 35.81      1ATN2501
ATOM   2240  CB  ILE A 287      73.823  77.031  59.864  1.00 34.86      1ATN2502
ATOM   2241  CG1 ILE A 287      74.452  78.278  60.506  1.00 35.85      1ATN2503
ATOM   2242  CG2 ILE A 287      72.461  76.619  60.469  1.00 33.59      1ATN2504
ATOM   2243  CD1 ILE A 287      75.511  79.114  59.693  1.00 38.32      1ATN2505
ATOM   2244  N   ASP A 288      74.831  75.326  57.610  1.00 33.93      1ATN2506
ATOM   2245  CA  ASP A 288      74.570  74.656  56.374  1.00 32.33      1ATN2507
ATOM   2246  C   ASP A 288      75.259  73.297  56.405  1.00 30.06      1ATN2508
ATOM   2247  O   ASP A 288      74.752  72.398  55.725  1.00 31.02      1ATN2509
ATOM   2248  CB  ASP A 288      75.099  75.537  55.223  1.00 33.99      1ATN2510
ATOM   2249  CG  ASP A 288      74.396  76.877  55.024  1.00 34.66      1ATN2511
ATOM   2250  OD1 ASP A 288      73.201  76.870  54.712  1.00 34.39      1ATN2512
ATOM   2251  OD2 ASP A 288      75.050  77.916  55.158  1.00 35.16      1ATN2513
ATOM   2252  N   ILE A 289      76.370  73.073  57.165  1.00 27.45      1ATN2514
ATOM   2253  CA  ILE A 289      77.013  71.755  57.147  1.00 24.79      1ATN2515
ATOM   2254  C   ILE A 289      76.475  70.835  58.210  1.00 23.28      1ATN2516
ATOM   2255  O   ILE A 289      76.724  69.644  58.137  1.00 21.50      1ATN2517
ATOM   2256  CB  ILE A 289      78.591  71.776  57.313  1.00 24.43      1ATN2518
ATOM   2257  CG1 ILE A 289      79.131  72.023  58.695  1.00 23.56      1ATN2519
ATOM   2258  CG2 ILE A 289      79.062  72.890  56.407  1.00 22.20      1ATN2520
ATOM   2259  CD1 ILE A 289      80.658  71.913  58.704  1.00 21.85      1ATN2521
ATOM   2260  N   ARG A 290      75.683  71.326  59.163  1.00 23.77      1ATN2522
ATOM   2261  CA  ARG A 290      75.178  70.471  60.208  1.00 25.08      1ATN2523
ATOM   2262  C   ARG A 290      74.270  69.363  59.659  1.00 28.14      1ATN2524
ATOM   2263  O   ARG A 290      74.272  68.318  60.313  1.00 29.86      1ATN2525
ATOM   2264  CB  ARG A 290      74.387  71.241  61.263  1.00 24.38      1ATN2526
ATOM   2265  CG  ARG A 290      74.997  72.416  61.999  1.00 23.27      1ATN2527
ATOM   2266  CD  ARG A 290      74.369  72.488  63.416  1.00 25.76      1ATN2528
ATOM   2267  NE  ARG A 290      73.945  73.802  63.933  1.00 25.96      1ATN2529
ATOM   2268  CZ  ARG A 290      74.757  74.866  63.999  1.00 23.73      1ATN2530
ATOM   2269  NH1 ARG A 290      76.019  74.804  63.601  1.00 24.92      1ATN2531
ATOM   2270  NH2 ARG A 290      74.312  76.026  64.474  1.00 24.99      1ATN2532
ATOM   2271  N   LYS A 291      73.515  69.370  58.537  1.00 28.50      1ATN2533
ATOM   2272  CA  LYS A 291      72.788  68.134  58.220  1.00 31.11      1ATN2534
ATOM   2273  C   LYS A 291      73.743  67.000  57.830  1.00 30.11      1ATN2535
ATOM   2274  O   LYS A 291      73.438  65.829  58.096  1.00 31.55      1ATN2536
ATOM   2275  CB  LYS A 291      71.759  68.289  57.058  1.00 35.80      1ATN2537
ATOM   2276  CG  LYS A 291      72.233  68.596  55.624  1.00 41.26      1ATN2538
ATOM   2277  CD  LYS A 291      72.489  70.083  55.401  1.00 44.20      1ATN2539
ATOM   2278  CE  LYS A 291      73.181  70.253  54.046  1.00 45.67      1ATN2540
ATOM   2279  NZ  LYS A 291      74.599  69.917  54.126  1.00 48.80      1ATN2541
ATOM   2280  N   ASP A 292      74.915  67.371  57.255  1.00 27.63      1ATN2542
ATOM   2281  CA  ASP A 292      75.904  66.427  56.767  1.00 24.77      1ATN2543
ATOM   2282  C   ASP A 292      76.564  65.683  57.906  1.00 23.30      1ATN2544
ATOM   2283  O   ASP A 292      76.558  64.454  57.967  1.00 23.44      1ATN2545
ATOM   2284  CB  ASP A 292      76.995  67.145  55.959  1.00 26.26      1ATN2546
ATOM   2285  CG  ASP A 292      76.669  67.522  54.507  1.00 28.98      1ATN2547
ATOM   2286  OD1 ASP A 292      75.938  66.815  53.811  1.00 30.54      1ATN2548
ATOM   2287  OD2 ASP A 292      77.154  68.557  54.045  1.00 32.05      1ATN2549
ATOM   2288  N   LEU A 293      77.112  66.438  58.846  1.00 20.65      1ATN2550
ATOM   2289  CA  LEU A 293      77.697  65.869  60.022  1.00 18.76      1ATN2551
ATOM   2290  C   LEU A 293      76.727  64.935  60.741  1.00 18.80      1ATN2552
ATOM   2291  O   LEU A 293      77.112  63.818  61.091  1.00 17.23      1ATN2553
ATOM   2292  CB  LEU A 293      78.126  67.036  60.861  1.00 17.72      1ATN2554
ATOM   2293  CG  LEU A 293      79.474  67.643  60.623  1.00 17.61      1ATN2555
ATOM   2294  CD1 LEU A 293      79.921  67.541  59.178  1.00 18.19      1ATN2556
ATOM   2295  CD2 LEU A 293      79.374  69.036  61.145  1.00 17.38      1ATN2557
ATOM   2296  N   TYR A 294      75.438  65.301  60.842  1.00 19.45      1ATN2558
ATOM   2297  CA  TYR A 294      74.496  64.450  61.545  1.00 20.81      1ATN2559
ATOM   2298  C   TYR A 294      74.226  63.136  60.884  1.00 21.18      1ATN2560
ATOM   2299  O   TYR A 294      73.944  62.143  61.545  1.00 22.68      1ATN2561
ATOM   2300  CB  TYR A 294      73.108  65.093  61.756  1.00 21.80      1ATN2562
ATOM   2301  CG  TYR A 294      72.991  65.983  62.974  1.00 21.87      1ATN2563
ATOM   2302  CD1 TYR A 294      73.098  65.471  64.261  1.00 22.77      1ATN2564
ATOM   2303  CD2 TYR A 294      72.751  67.323  62.767  1.00 20.91      1ATN2565
ATOM   2304  CE1 TYR A 294      72.959  66.334  65.343  1.00 23.10      1ATN2566
ATOM   2305  CE2 TYR A 294      72.606  68.180  63.839  1.00 23.63      1ATN2567
ATOM   2306  CZ  TYR A 294      72.717  67.679  65.108  1.00 23.26      1ATN2568
ATOM   2307  OH  TYR A 294      72.636  68.578  66.135  1.00 26.24      1ATN2569
ATOM   2308  N   ALA A 295      74.273  63.078  59.576  1.00 22.92      1ATN2570
ATOM   2309  CA  ALA A 295      74.028  61.799  58.934  1.00 24.44      1ATN2571
ATOM   2310  C   ALA A 295      75.332  61.024  58.754  1.00 25.47      1ATN2572
ATOM   2311  O   ALA A 295      75.367  60.023  58.009  1.00 27.16      1ATN2573
ATOM   2312  CB  ALA A 295      73.378  62.030  57.575  1.00 24.96      1ATN2574
ATOM   2313  N   ASN A 296      76.433  61.474  59.392  1.00 24.32      1ATN2575
ATOM   2314  CA  ASN A 296      77.714  60.831  59.199  1.00 23.53      1ATN2576
ATOM   2315  C   ASN A 296      78.598  60.899  60.408  1.00 23.78      1ATN2577
ATOM   2316  O   ASN A 296      79.675  61.493  60.400  1.00 23.88      1ATN2578
ATOM   2317  CB  ASN A 296      78.484  61.452  58.060  1.00 24.37      1ATN2579
ATOM   2318  CG  ASN A 296      77.861  61.191  56.722  1.00 25.91      1ATN2580
ATOM   2319  OD1 ASN A 296      78.163  60.253  56.001  1.00 27.79      1ATN2581
ATOM   2320  ND2 ASN A 296      76.923  62.034  56.375  1.00 24.69      1ATN2582
ATOM   2321  N   ASN A 297      78.128  60.237  61.451  1.00 23.76      1ATN2583
ATOM   2322  CA  ASN A 297      78.842  60.110  62.704  1.00 22.98      1ATN2584
ATOM   2323  C   ASN A 297      79.608  58.818  62.560  1.00 21.67      1ATN2585
ATOM   2324  O   ASN A 297      79.061  57.729  62.622  1.00 22.68      1ATN2586
ATOM   2325  CB  ASN A 297      77.832  60.020  63.774  1.00 24.90      1ATN2587
ATOM   2326  CG  ASN A 297      78.124  60.840  64.995  1.00 26.13      1ATN2588
ATOM   2327  OD1 ASN A 297      77.553  61.919  65.128  1.00 27.70      1ATN2589
ATOM   2328  ND2 ASN A 297      78.971  60.367  65.919  1.00 27.93      1ATN2590
ATOM   2329  N   VAL A 298      80.873  58.903  62.252  1.00 21.13      1ATN2591
ATOM   2330  CA  VAL A 298      81.667  57.718  62.036  1.00 20.80      1ATN2592
ATOM   2331  C   VAL A 298      82.368  57.527  63.353  1.00 23.51      1ATN2593
ATOM   2332  O   VAL A 298      82.871  58.487  63.964  1.00 23.97      1ATN2594
ATOM   2333  CB  VAL A 298      82.659  57.973  60.896  1.00 19.76      1ATN2595
ATOM   2334  CG1 VAL A 298      83.819  56.995  60.913  1.00 21.62      1ATN2596
ATOM   2335  CG2 VAL A 298      81.915  57.823  59.592  1.00 18.52      1ATN2597
ATOM   2336  N   MET A 299      82.360  56.261  63.771  1.00 23.23      1ATN2598
ATOM   2337  CA  MET A 299      83.058  55.888  64.978  1.00 23.53      1ATN2599
ATOM   2338  C   MET A 299      84.359  55.131  64.708  1.00 21.65      1ATN2600
ATOM   2339  O   MET A 299      84.451  54.245  63.839  1.00 20.81      1ATN2601
ATOM   2340  CB  MET A 299      82.139  55.030  65.823  1.00 26.36      1ATN2602
ATOM   2341  CG  MET A 299      81.843  55.635  67.168  1.00 27.96      1ATN2603
ATOM   2342  SD  MET A 299      80.074  55.924  67.316  1.00 30.91      1ATN2604
ATOM   2343  CE  MET A 299      79.560  54.285  66.948  1.00 30.81      1ATN2605
ATOM   2344  N   SER A 300      85.408  55.494  65.430  1.00 20.15      1ATN2606
ATOM   2345  CA  SER A 300      86.596  54.679  65.345  1.00 20.16      1ATN2607
ATOM   2346  C   SER A 300      87.291  54.647  66.691  1.00 21.85      1ATN2608
ATOM   2347  O   SER A 300      87.092  55.543  67.515  1.00 20.64      1ATN2609
ATOM   2348  CB  SER A 300      87.535  55.229  64.310  1.00 18.80      1ATN2610
ATOM   2349  OG  SER A 300      88.058  56.491  64.678  1.00 16.05      1ATN2611
ATOM   2350  N   GLY A 301      88.112  53.609  66.886  1.00 23.14      1ATN2612
ATOM   2351  CA  GLY A 301      88.881  53.454  68.104  1.00 25.04      1ATN2613
ATOM   2352  C   GLY A 301      88.500  52.238  68.960  1.00 26.43      1ATN2614
ATOM   2353  O   GLY A 301      87.331  51.858  69.078  1.00 26.01      1ATN2615
ATOM   2354  N   GLY A 302      89.500  51.662  69.640  1.00 26.85      1ATN2616
ATOM   2355  CA  GLY A 302      89.295  50.487  70.462  1.00 26.78      1ATN2617
ATOM   2356  C   GLY A 302      88.155  50.660  71.456  1.00 27.77      1ATN2618
ATOM   2357  O   GLY A 302      87.294  49.803  71.562  1.00 28.53      1ATN2619
ATOM   2358  N   THR A 303      88.030  51.794  72.122  1.00 27.71      1ATN2620
ATOM   2359  CA  THR A 303      87.009  51.948  73.122  1.00 28.32      1ATN2621
ATOM   2360  C   THR A 303      85.628  52.137  72.520  1.00 28.61      1ATN2622
ATOM   2361  O   THR A 303      84.657  52.087  73.251  1.00 29.52      1ATN2623
ATOM   2362  CB  THR A 303      87.531  53.105  73.958  1.00 28.51      1ATN2624
ATOM   2363  OG1 THR A 303      88.578  52.509  74.702  1.00 27.72      1ATN2625
ATOM   2364  CG2 THR A 303      86.572  53.737  74.924  1.00 30.21      1ATN2626
ATOM   2365  N   THR A 304      85.431  52.319  71.208  1.00 29.37      1ATN2627
ATOM   2366  CA  THR A 304      84.075  52.450  70.641  1.00 27.32      1ATN2628
ATOM   2367  C   THR A 304      83.540  51.104  70.179  1.00 28.61      1ATN2629
ATOM   2368  O   THR A 304      82.553  51.029  69.444  1.00 27.58      1ATN2630
ATOM   2369  CB  THR A 304      84.046  53.424  69.419  1.00 26.34      1ATN2631
ATOM   2370  OG1 THR A 304      84.600  52.766  68.274  1.00 21.08      1ATN2632
ATOM   2371  CG2 THR A 304      84.792  54.720  69.747  1.00 23.95      1ATN2633
ATOM   2372  N   MET A 305      84.249  50.027  70.550  1.00 29.16      1ATN2634
ATOM   2373  CA  MET A 305      83.901  48.677  70.131  1.00 29.47      1ATN2635
ATOM   2374  C   MET A 305      82.887  47.998  71.040  1.00 29.95      1ATN2636
ATOM   2375  O   MET A 305      82.303  47.005  70.584  1.00 30.04      1ATN2637
ATOM   2376  CB  MET A 305      85.129  47.780  70.074  1.00 30.16      1ATN2638
ATOM   2377  CG  MET A 305      86.262  48.112  69.092  1.00 30.25      1ATN2639
ATOM   2378  SD  MET A 305      86.081  47.507  67.400  1.00 35.88      1ATN2640
ATOM   2379  CE  MET A 305      84.871  46.205  67.467  1.00 29.98      1ATN2641
ATOM   2380  N   TYR A 306      82.649  48.504  72.280  1.00 30.12      1ATN2642
ATOM   2381  CA  TYR A 306      81.656  47.964  73.214  1.00 30.42      1ATN2643
ATOM   2382  C   TYR A 306      80.345  47.734  72.491  1.00 32.73      1ATN2644
ATOM   2383  O   TYR A 306      79.807  48.739  72.029  1.00 33.37      1ATN2645
ATOM   2384  CB  TYR A 306      81.313  48.913  74.333  1.00 28.92      1ATN2646
ATOM   2385  CG  TYR A 306      82.497  49.293  75.155  1.00 30.52      1ATN2647
ATOM   2386  CD1 TYR A 306      83.172  48.327  75.856  1.00 32.26      1ATN2648
ATOM   2387  CD2 TYR A 306      82.902  50.598  75.181  1.00 30.45      1ATN2649
ATOM   2388  CE1 TYR A 306      84.277  48.673  76.592  1.00 33.98      1ATN2650
ATOM   2389  CE2 TYR A 306      84.015  50.944  75.918  1.00 33.93      1ATN2651
ATOM   2390  CZ  TYR A 306      84.704  49.978  76.617  1.00 34.65      1ATN2652
ATOM   2391  OH  TYR A 306      85.869  50.297  77.285  1.00 36.00      1ATN2653
ATOM   2392  N   PRO A 307      79.778  46.535  72.264  1.00 34.21      1ATN2654
ATOM   2393  CA  PRO A 307      78.496  46.372  71.572  1.00 35.22      1ATN2655
ATOM   2394  C   PRO A 307      77.384  47.310  72.098  1.00 36.12      1ATN2656
ATOM   2395  O   PRO A 307      77.359  47.687  73.283  1.00 36.53      1ATN2657
ATOM   2396  CB  PRO A 307      78.202  44.892  71.755  1.00 35.07      1ATN2658
ATOM   2397  CG  PRO A 307      79.571  44.254  71.807  1.00 34.86      1ATN2659
ATOM   2398  CD  PRO A 307      80.311  45.243  72.696  1.00 34.69      1ATN2660
ATOM   2399  N   GLY A 308      76.526  47.783  71.174  1.00 37.10      1ATN2661
ATOM   2400  CA  GLY A 308      75.377  48.622  71.507  1.00 36.64      1ATN2662
ATOM   2401  C   GLY A 308      75.707  50.064  71.804  1.00 37.03      1ATN2663
ATOM   2402  O   GLY A 308      74.910  50.803  72.394  1.00 37.67      1ATN2664
ATOM   2403  N   ILE A 309      76.917  50.423  71.367  1.00 36.27      1ATN2665
ATOM   2404  CA  ILE A 309      77.459  51.767  71.536  1.00 36.83      1ATN2666
ATOM   2405  C   ILE A 309      76.829  52.714  70.555  1.00 36.80      1ATN2667
ATOM   2406  O   ILE A 309      76.558  53.875  70.864  1.00 37.42      1ATN2668
ATOM   2407  CB  ILE A 309      79.019  51.744  71.352  1.00 36.68      1ATN2669
ATOM   2408  CG1 ILE A 309      79.579  53.123  71.642  1.00 35.86      1ATN2670
ATOM   2409  CG2 ILE A 309      79.404  51.256  69.935  1.00 38.45      1ATN2671
ATOM   2410  CD1 ILE A 309      80.916  53.007  72.401  1.00 37.92      1ATN2672
ATOM   2411  N   ALA A 310      76.624  52.127  69.369  1.00 38.05      1ATN2673
ATOM   2412  CA  ALA A 310      76.064  52.808  68.228  1.00 38.46      1ATN2674
ATOM   2413  C   ALA A 310      74.588  53.060  68.503  1.00 39.60      1ATN2675
ATOM   2414  O   ALA A 310      74.211  54.225  68.370  1.00 41.00      1ATN2676
ATOM   2415  CB  ALA A 310      76.235  51.936  66.998  1.00 38.02      1ATN2677
ATOM   2416  N   ASP A 311      73.779  52.058  68.965  1.00 40.15      1ATN2678
ATOM   2417  CA  ASP A 311      72.349  52.232  69.266  1.00 40.17      1ATN2679
ATOM   2418  C   ASP A 311      72.111  53.291  70.342  1.00 40.75      1ATN2680
ATOM   2419  O   ASP A 311      71.280  54.186  70.180  1.00 39.64      1ATN2681
ATOM   2420  CB  ASP A 311      71.743  50.905  69.726  1.00 40.71      1ATN2682
ATOM   2421  CG  ASP A 311      71.788  49.757  68.709  1.00 42.32      1ATN2683
ATOM   2422  OD1 ASP A 311      71.463  49.978  67.537  1.00 41.25      1ATN2684
ATOM   2423  OD2 ASP A 311      72.143  48.634  69.100  1.00 43.16      1ATN2685
ATOM   2424  N   ARG A 312      72.897  53.247  71.425  1.00 40.66      1ATN2686
ATOM   2425  CA  ARG A 312      72.830  54.245  72.480  1.00 41.32      1ATN2687
ATOM   2426  C   ARG A 312      73.159  55.587  71.849  1.00 41.75      1ATN2688
ATOM   2427  O   ARG A 312      72.375  56.507  72.061  1.00 43.36      1ATN2689
ATOM   2428  CB  ARG A 312      73.841  53.943  73.593  1.00 40.71      1ATN2690
ATOM   2429  CG  ARG A 312      73.314  53.837  75.020  1.00 41.01      1ATN2691
ATOM   2430  CD  ARG A 312      73.026  55.137  75.795  1.00 40.75      1ATN2692
ATOM   2431  NE  ARG A 312      73.114  54.970  77.260  1.00 40.50      1ATN2693
ATOM   2432  CZ  ARG A 312      73.409  56.008  78.095  1.00 42.00      1ATN2694
ATOM   2433  NH1 ARG A 312      73.498  57.256  77.639  1.00 42.55      1ATN2695
ATOM   2434  NH2 ARG A 312      73.626  55.875  79.415  1.00 41.02      1ATN2696
ATOM   2435  N   MET A 313      74.208  55.737  71.026  1.00 42.43      1ATN2697
ATOM   2436  CA  MET A 313      74.559  57.032  70.445  1.00 43.94      1ATN2698
ATOM   2437  C   MET A 313      73.538  57.573  69.464  1.00 45.58      1ATN2699
ATOM   2438  O   MET A 313      73.310  58.780  69.392  1.00 45.11      1ATN2700
ATOM   2439  CB  MET A 313      75.903  56.954  69.733  1.00 42.34      1ATN2701
ATOM   2440  CG  MET A 313      77.012  57.434  70.638  1.00 41.23      1ATN2702
ATOM   2441  SD  MET A 313      76.731  59.167  71.070  1.00 38.75      1ATN2703
ATOM   2442  CE  MET A 313      78.038  59.896  70.146  1.00 38.92      1ATN2704
ATOM   2443  N   GLN A 314      72.885  56.627  68.786  1.00 46.19      1ATN2705
ATOM   2444  CA  GLN A 314      71.840  56.837  67.805  1.00 47.63      1ATN2706
ATOM   2445  C   GLN A 314      70.697  57.567  68.441  1.00 48.47      1ATN2707
ATOM   2446  O   GLN A 314      70.257  58.612  67.983  1.00 50.05      1ATN2708
ATOM   2447  CB  GLN A 314      71.359  55.503  67.320  1.00 49.30      1ATN2709
ATOM   2448  CG  GLN A 314      71.499  55.223  65.850  1.00 51.09      1ATN2710
ATOM   2449  CD  GLN A 314      70.489  55.977  65.008  1.00 51.94      1ATN2711
ATOM   2450  OE1 GLN A 314      69.542  56.608  65.504  1.00 51.55      1ATN2712
ATOM   2451  NE2 GLN A 314      70.721  55.859  63.697  1.00 51.41      1ATN2713
ATOM   2452  N   LYS A 315      70.265  56.984  69.553  1.00 50.73      1ATN2714
ATOM   2453  CA  LYS A 315      69.192  57.546  70.330  1.00 51.67      1ATN2715
ATOM   2454  C   LYS A 315      69.613  58.687  71.214  1.00 51.95      1ATN2716
ATOM   2455  O   LYS A 315      68.798  59.521  71.614  1.00 51.43      1ATN2717
ATOM   2456  CB  LYS A 315      68.517  56.474  71.199  1.00 51.61      1ATN2718
ATOM   2457  CG  LYS A 315      67.390  55.786  70.394  1.00 53.28      1ATN2719
ATOM   2458  CD  LYS A 315      66.315  56.732  69.770  1.00 52.79      1ATN2720
ATOM   2459  CE  LYS A 315      65.403  57.452  70.785  1.00 52.01      1ATN2721
ATOM   2460  NZ  LYS A 315      65.316  58.889  70.516  1.00 53.33      1ATN2722
ATOM   2461  N   GLU A 316      70.895  58.758  71.505  1.00 52.06      1ATN2723
ATOM   2462  CA  GLU A 316      71.351  59.840  72.329  1.00 52.95      1ATN2724
ATOM   2463  C   GLU A 316      71.323  61.146  71.539  1.00 52.11      1ATN2725
ATOM   2464  O   GLU A 316      70.808  62.165  72.035  1.00 50.81      1ATN2726
ATOM   2465  CB  GLU A 316      72.751  59.477  72.842  1.00 55.30      1ATN2727
ATOM   2466  CG  GLU A 316      72.695  58.818  74.225  1.00 56.09      1ATN2728
ATOM   2467  CD  GLU A 316      72.493  59.792  75.396  1.00 58.51      1ATN2729
ATOM   2468  OE1 GLU A 316      71.659  60.703  75.343  1.00 58.51      1ATN2730
ATOM   2469  OE2 GLU A 316      73.213  59.662  76.390  1.00 59.31      1ATN2731
ATOM   2470  N   ILE A 317      71.783  61.118  70.275  1.00 51.57      1ATN2732
ATOM   2471  CA  ILE A 317      71.764  62.371  69.554  1.00 51.58      1ATN2733
ATOM   2472  C   ILE A 317      70.445  62.584  68.831  1.00 50.59      1ATN2734
ATOM   2473  O   ILE A 317      70.146  63.745  68.614  1.00 50.47      1ATN2735
ATOM   2474  CB  ILE A 317      72.948  62.504  68.532  1.00 51.50      1ATN2736
ATOM   2475  CG1 ILE A 317      72.942  61.478  67.426  1.00 53.29      1ATN2737
ATOM   2476  CG2 ILE A 317      74.238  62.359  69.339  1.00 50.90      1ATN2738
ATOM   2477  CD1 ILE A 317      73.771  62.030  66.228  1.00 54.12      1ATN2739
ATOM   2478  N   THR A 318      69.607  61.604  68.465  1.00 49.87      1ATN2740
ATOM   2479  CA  THR A 318      68.306  61.887  67.852  1.00 50.27      1ATN2741
ATOM   2480  C   THR A 318      67.504  62.809  68.759  1.00 50.63      1ATN2742
ATOM   2481  O   THR A 318      67.014  63.882  68.382  1.00 51.22      1ATN2743
ATOM   2482  CB  THR A 318      67.416  60.646  67.641  1.00 50.09      1ATN2744
ATOM   2483  OG1 THR A 318      67.766  59.733  68.659  1.00 50.42      1ATN2745
ATOM   2484  CG2 THR A 318      67.550  60.023  66.275  1.00 49.93      1ATN2746
ATOM   2485  N   ALA A 319      67.496  62.388  70.017  1.00 50.47      1ATN2747
ATOM   2486  CA  ALA A 319      66.819  63.131  71.050  1.00 52.32      1ATN2748
ATOM   2487  C   ALA A 319      67.491  64.430  71.527  1.00 52.66      1ATN2749
ATOM   2488  O   ALA A 319      67.090  64.995  72.551  1.00 52.62      1ATN2750
ATOM   2489  CB  ALA A 319      66.615  62.183  72.218  1.00 52.11      1ATN2751
ATOM   2490  N   LEU A 320      68.543  64.915  70.852  1.00 53.50      1ATN2752
ATOM   2491  CA  LEU A 320      69.098  66.236  71.142  1.00 53.57      1ATN2753
ATOM   2492  C   LEU A 320      69.070  67.120  69.900  1.00 54.23      1ATN2754
ATOM   2493  O   LEU A 320      69.081  68.358  69.966  1.00 55.08      1ATN2755
ATOM   2494  CB  LEU A 320      70.540  66.163  71.616  1.00 53.49      1ATN2756
ATOM   2495  CG  LEU A 320      70.794  66.815  72.977  1.00 54.04      1ATN2757
ATOM   2496  CD1 LEU A 320      72.272  66.694  73.279  1.00 52.73      1ATN2758
ATOM   2497  CD2 LEU A 320      70.321  68.267  72.993  1.00 51.72      1ATN2759
ATOM   2498  N   ALA A 321      69.034  66.434  68.755  1.00 54.75      1ATN2760
ATOM   2499  CA  ALA A 321      68.998  67.059  67.448  1.00 55.85      1ATN2761
ATOM   2500  C   ALA A 321      67.590  67.495  67.030  1.00 56.42      1ATN2762
ATOM   2501  O   ALA A 321      66.617  66.842  67.427  1.00 56.17      1ATN2763
ATOM   2502  CB  ALA A 321      69.520  66.081  66.419  1.00 55.82      1ATN2764
ATOM   2503  N   PRO A 322      67.412  68.579  66.237  1.00 56.49      1ATN2765
ATOM   2504  CA  PRO A 322      66.095  69.061  65.782  1.00 56.12      1ATN2766
ATOM   2505  C   PRO A 322      65.385  67.960  64.980  1.00 55.19      1ATN2767
ATOM   2506  O   PRO A 322      66.018  67.444  64.062  1.00 55.59      1ATN2768
ATOM   2507  CB  PRO A 322      66.462  70.305  64.976  1.00 56.90      1ATN2769
ATOM   2508  CG  PRO A 322      67.855  70.744  65.432  1.00 56.49      1ATN2770
ATOM   2509  CD  PRO A 322      68.506  69.399  65.673  1.00 56.73      1ATN2771
ATOM   2510  N   SER A 323      64.121  67.558  65.205  1.00 55.63      1ATN2772
ATOM   2511  CA  SER A 323      63.493  66.422  64.490  1.00 56.28      1ATN2773
ATOM   2512  C   SER A 323      63.456  66.358  62.961  1.00 56.18      1ATN2774
ATOM   2513  O   SER A 323      63.239  65.308  62.335  1.00 55.28      1ATN2775
ATOM   2514  CB  SER A 323      62.059  66.259  64.969  1.00 58.28      1ATN2776
ATOM   2515  OG  SER A 323      62.027  65.987  66.366  1.00 59.02      1ATN2777
ATOM   2516  N   THR A 324      63.704  67.532  62.383  1.00 55.85      1ATN2778
ATOM   2517  CA  THR A 324      63.816  67.721  60.944  1.00 57.05      1ATN2779
ATOM   2518  C   THR A 324      65.094  67.041  60.414  1.00 56.96      1ATN2780
ATOM   2519  O   THR A 324      65.323  66.942  59.202  1.00 58.86      1ATN2781
ATOM   2520  CB  THR A 324      63.853  69.265  60.606  1.00 58.16      1ATN2782
ATOM   2521  OG1 THR A 324      64.653  69.926  61.603  1.00 57.67      1ATN2783
ATOM   2522  CG2 THR A 324      62.456  69.886  60.567  1.00 58.56      1ATN2784
ATOM   2523  N   MET A 325      65.939  66.553  61.325  1.00 54.91      1ATN2785
ATOM   2524  CA  MET A 325      67.238  66.026  61.001  1.00 53.32      1ATN2786
ATOM   2525  C   MET A 325      67.285  64.525  60.902  1.00 51.76      1ATN2787
ATOM   2526  O   MET A 325      66.558  63.792  61.567  1.00 51.63      1ATN2788
ATOM   2527  CB  MET A 325      68.196  66.474  62.063  1.00 52.55      1ATN2789
ATOM   2528  CG  MET A 325      69.614  66.509  61.595  1.00 52.16      1ATN2790
ATOM   2529  SD  MET A 325      69.865  67.863  60.429  1.00 51.93      1ATN2791
ATOM   2530  CE  MET A 325      69.599  69.293  61.453  1.00 49.98      1ATN2792
ATOM   2531  N   LYS A 326      68.202  64.118  60.043  1.00 50.20      1ATN2793
ATOM   2532  CA  LYS A 326      68.527  62.724  59.890  1.00 49.01      1ATN2794
ATOM   2533  C   LYS A 326      69.813  62.484  60.688  1.00 47.75      1ATN2795
ATOM   2534  O   LYS A 326      70.832  63.168  60.536  1.00 48.09      1ATN2796
ATOM   2535  CB  LYS A 326      68.715  62.418  58.395  1.00 50.59      1ATN2797
ATOM   2536  CG  LYS A 326      69.045  60.957  58.083  1.00 52.15      1ATN2798
ATOM   2537  CD  LYS A 326      68.922  60.686  56.593  1.00 54.46      1ATN2799
ATOM   2538  CE  LYS A 326      69.297  59.247  56.254  1.00 55.92      1ATN2800
ATOM   2539  NZ  LYS A 326      70.738  59.040  56.286  1.00 58.84      1ATN2801
ATOM   2540  N   ILE A 327      69.727  61.512  61.594  1.00 45.86      1ATN2802
ATOM   2541  CA  ILE A 327      70.841  61.089  62.429  1.00 43.84      1ATN2803
ATOM   2542  C   ILE A 327      71.412  59.845  61.734  1.00 44.16      1ATN2804
ATOM   2543  O   ILE A 327      70.652  59.131  61.063  1.00 45.42      1ATN2805
ATOM   2544  CB  ILE A 327      70.210  60.861  63.872  1.00 41.95      1ATN2806
ATOM   2545  CG1 ILE A 327      70.350  62.118  64.758  1.00 40.49      1ATN2807
ATOM   2546  CG2 ILE A 327      70.932  59.734  64.612  1.00 41.26      1ATN2808
ATOM   2547  CD1 ILE A 327      70.072  63.523  64.207  1.00 38.06      1ATN2809
ATOM   2548  N   LYS A 328      72.729  59.584  61.759  1.00 42.49      1ATN2810
ATOM   2549  CA  LYS A 328      73.246  58.314  61.263  1.00 42.20      1ATN2811
ATOM   2550  C   LYS A 328      74.640  58.032  61.813  1.00 41.05      1ATN2812
ATOM   2551  O   LYS A 328      75.632  58.689  61.485  1.00 40.86      1ATN2813
ATOM   2552  CB  LYS A 328      73.280  58.309  59.742  1.00 43.66      1ATN2814
ATOM   2553  CG  LYS A 328      73.666  56.976  59.115  1.00 45.48      1ATN2815
ATOM   2554  CD  LYS A 328      73.520  57.054  57.600  1.00 48.93      1ATN2816
ATOM   2555  CE  LYS A 328      73.915  55.754  56.910  1.00 49.47      1ATN2817
ATOM   2556  NZ  LYS A 328      73.088  54.659  57.397  1.00 53.36      1ATN2818
ATOM   2557  N   ILE A 329      74.649  57.010  62.696  1.00 39.37      1ATN2819
ATOM   2558  CA  ILE A 329      75.843  56.568  63.424  1.00 36.49      1ATN2820
ATOM   2559  C   ILE A 329      76.480  55.350  62.757  1.00 35.29      1ATN2821
ATOM   2560  O   ILE A 329      75.996  54.228  62.881  1.00 35.49      1ATN2822
ATOM   2561  CB  ILE A 329      75.492  56.207  64.895  1.00 34.63      1ATN2823
ATOM   2562  CG1 ILE A 329      74.488  57.147  65.503  1.00 31.80      1ATN2824
ATOM   2563  CG2 ILE A 329      76.779  56.288  65.708  1.00 35.62      1ATN2825
ATOM   2564  CD1 ILE A 329      74.827  58.639  65.506  1.00 32.78      1ATN2826
ATOM   2565  N   ILE A 330      77.539  55.582  61.986  1.00 33.90      1ATN2827
ATOM   2566  CA  ILE A 330      78.270  54.524  61.326  1.00 32.25      1ATN2828
ATOM   2567  C   ILE A 330      79.368  54.072  62.309  1.00 33.30      1ATN2829
ATOM   2568  O   ILE A 330      80.165  54.856  62.840  1.00 33.00      1ATN2830
ATOM   2569  CB  ILE A 330      78.916  55.031  59.980  1.00 30.65      1ATN2831
ATOM   2570  CG1 ILE A 330      77.940  55.592  58.923  1.00 29.43      1ATN2832
ATOM   2571  CG2 ILE A 330      79.567  53.807  59.357  1.00 29.23      1ATN2833
ATOM   2572  CD1 ILE A 330      77.594  57.088  59.020  1.00 26.95      1ATN2834
ATOM   2573  N   ALA A 331      79.363  52.757  62.552  1.00 33.28      1ATN2835
ATOM   2574  CA  ALA A 331      80.321  52.061  63.397  1.00 33.93      1ATN2836
ATOM   2575  C   ALA A 331      80.745  50.790  62.665  1.00 34.34      1ATN2837
ATOM   2576  O   ALA A 331      80.100  49.757  62.800  1.00 35.53      1ATN2838
ATOM   2577  CB  ALA A 331      79.705  51.641  64.745  1.00 31.31      1ATN2839
ATOM   2578  N   PRO A 332      81.788  50.758  61.847  1.00 35.64      1ATN2840
ATOM   2579  CA  PRO A 332      82.209  49.549  61.150  1.00 35.97      1ATN2841
ATOM   2580  C   PRO A 332      82.851  48.532  62.101  1.00 36.67      1ATN2842
ATOM   2581  O   PRO A 332      83.259  48.875  63.222  1.00 35.13      1ATN2843
ATOM   2582  CB  PRO A 332      83.127  50.087  60.071  1.00 36.75      1ATN2844
ATOM   2583  CG  PRO A 332      82.671  51.524  59.875  1.00 37.41      1ATN2845
ATOM   2584  CD  PRO A 332      82.476  51.928  61.325  1.00 36.84      1ATN2846
ATOM   2585  N   PRO A 333      82.949  47.251  61.687  1.00 37.97      1ATN2847
ATOM   2586  CA  PRO A 333      83.509  46.169  62.478  1.00 38.35      1ATN2848
ATOM   2587  C   PRO A 333      85.006  46.272  62.651  1.00 39.50      1ATN2849
ATOM   2588  O   PRO A 333      85.518  45.967  63.729  1.00 42.03      1ATN2850
ATOM   2589  CB  PRO A 333      83.068  44.923  61.733  1.00 38.35      1ATN2851
ATOM   2590  CG  PRO A 333      83.116  45.326  60.277  1.00 36.33      1ATN2852
ATOM   2591  CD  PRO A 333      82.486  46.713  60.387  1.00 37.34      1ATN2853
ATOM   2592  N   GLU A 334      85.733  46.712  61.624  1.00 38.49      1ATN2854
ATOM   2593  CA  GLU A 334      87.154  46.787  61.782  1.00 37.59      1ATN2855
ATOM   2594  C   GLU A 334      87.505  48.045  62.544  1.00 36.17      1ATN2856
ATOM   2595  O   GLU A 334      88.698  48.240  62.724  1.00 36.58      1ATN2857
ATOM   2596  CB  GLU A 334      87.929  46.825  60.442  1.00 40.27      1ATN2858
ATOM   2597  CG  GLU A 334      87.260  46.726  59.064  1.00 43.57      1ATN2859
ATOM   2598  CD  GLU A 334      86.286  47.856  58.688  1.00 46.01      1ATN2860
ATOM   2599  OE1 GLU A 334      86.730  48.991  58.446  1.00 45.67      1ATN2861
ATOM   2600  OE2 GLU A 334      85.074  47.590  58.644  1.00 45.64      1ATN2862
ATOM   2601  N   ARG A 335      86.586  48.867  63.079  1.00 33.93      1ATN2863
ATOM   2602  CA  ARG A 335      86.934  50.136  63.732  1.00 32.77      1ATN2864
ATOM   2603  C   ARG A 335      88.127  50.286  64.683  1.00 31.88      1ATN2865
ATOM   2604  O   ARG A 335      88.714  51.379  64.781  1.00 32.30      1ATN2866
ATOM   2605  CB  ARG A 335      85.697  50.697  64.458  1.00 31.56      1ATN2867
ATOM   2606  CG  ARG A 335      85.080  50.139  65.732  1.00 30.26      1ATN2868
ATOM   2607  CD  ARG A 335      83.732  50.867  65.812  1.00 28.32      1ATN2869
ATOM   2608  NE  ARG A 335      82.774  50.467  66.835  1.00 26.69      1ATN2870
ATOM   2609  CZ  ARG A 335      82.003  49.387  66.717  1.00 24.91      1ATN2871
ATOM   2610  NH1 ARG A 335      82.172  48.480  65.762  1.00 23.69      1ATN2872
ATOM   2611  NH2 ARG A 335      81.039  49.233  67.597  1.00 24.98      1ATN2873
ATOM   2612  N   LYS A 336      88.578  49.238  65.370  1.00 31.42      1ATN2874
ATOM   2613  CA  LYS A 336      89.802  49.345  66.159  1.00 31.49      1ATN2875
ATOM   2614  C   LYS A 336      91.004  49.598  65.231  1.00 29.11      1ATN2876
ATOM   2615  O   LYS A 336      92.030  49.997  65.737  1.00 28.77      1ATN2877
ATOM   2616  CB  LYS A 336      90.033  48.062  67.006  1.00 34.83      1ATN2878
ATOM   2617  CG  LYS A 336      90.114  46.710  66.246  1.00 39.42      1ATN2879
ATOM   2618  CD  LYS A 336      90.581  45.504  67.107  1.00 42.45      1ATN2880
ATOM   2619  CE  LYS A 336      90.417  44.174  66.295  1.00 46.96      1ATN2881
ATOM   2620  NZ  LYS A 336      91.216  43.054  66.805  1.00 44.24      1ATN2882
ATOM   2621  N   TYR A 337      90.963  49.384  63.908  1.00 26.88      1ATN2883
ATOM   2622  CA  TYR A 337      92.008  49.784  62.969  1.00 25.80      1ATN2884
ATOM   2623  C   TYR A 337      91.532  50.776  61.867  1.00 25.13      1ATN2885
ATOM   2624  O   TYR A 337      92.206  50.914  60.840  1.00 23.40      1ATN2886
ATOM   2625  CB  TYR A 337      92.612  48.539  62.270  1.00 27.46      1ATN2887
ATOM   2626  CG  TYR A 337      93.141  47.464  63.195  1.00 26.49      1ATN2888
ATOM   2627  CD1 TYR A 337      93.802  47.856  64.313  1.00 28.33      1ATN2889
ATOM   2628  CD2 TYR A 337      92.853  46.145  62.980  1.00 28.03      1ATN2890
ATOM   2629  CE1 TYR A 337      94.173  46.963  65.271  1.00 28.87      1ATN2891
ATOM   2630  CE2 TYR A 337      93.222  45.220  63.926  1.00 30.32      1ATN2892
ATOM   2631  CZ  TYR A 337      93.873  45.647  65.078  1.00 30.96      1ATN2893
ATOM   2632  OH  TYR A 337      94.179  44.775  66.116  1.00 32.70      1ATN2894
ATOM   2633  N   SER A 338      90.426  51.542  61.993  1.00 23.14      1ATN2895
ATOM   2634  CA  SER A 338      89.955  52.451  60.940  1.00 20.82      1ATN2896
ATOM   2635  C   SER A 338      91.008  53.397  60.431  1.00 19.54      1ATN2897
ATOM   2636  O   SER A 338      91.283  53.445  59.239  1.00 19.29      1ATN2898
ATOM   2637  CB  SER A 338      88.847  53.305  61.417  1.00 19.98      1ATN2899
ATOM   2638  OG  SER A 338      87.666  52.556  61.339  1.00 21.06      1ATN2900
ATOM   2639  N   VAL A 339      91.606  54.064  61.421  1.00 17.89      1ATN2901
ATOM   2640  CA  VAL A 339      92.701  54.981  61.244  1.00 15.50      1ATN2902
ATOM   2641  C   VAL A 339      93.750  54.350  60.361  1.00 17.23      1ATN2903
ATOM   2642  O   VAL A 339      94.106  54.938  59.346  1.00 17.78      1ATN2904
ATOM   2643  CB  VAL A 339      93.369  55.324  62.582  1.00 14.37      1ATN2905
ATOM   2644  CG1 VAL A 339      94.621  56.156  62.338  1.00  9.45      1ATN2906
ATOM   2645  CG2 VAL A 339      92.366  56.042  63.475  1.00 12.93      1ATN2907
ATOM   2646  N   TRP A 340      94.191  53.123  60.695  1.00 17.78      1ATN2908
ATOM   2647  CA  TRP A 340      95.296  52.494  59.997  1.00 17.33      1ATN2909
ATOM   2648  C   TRP A 340      94.906  52.136  58.573  1.00 18.37      1ATN2910
ATOM   2649  O   TRP A 340      95.668  52.352  57.626  1.00 19.52      1ATN2911
ATOM   2650  CB  TRP A 340      95.749  51.234  60.794  1.00 15.60      1ATN2912
ATOM   2651  CG  TRP A 340      97.069  50.674  60.247  1.00 14.95      1ATN2913
ATOM   2652  CD1 TRP A 340      98.276  51.109  60.706  1.00 13.59      1ATN2914
ATOM   2653  CD2 TRP A 340      97.207  49.796  59.203  1.00 15.62      1ATN2915
ATOM   2654  NE1 TRP A 340      99.168  50.537  59.960  1.00 13.69      1ATN2916
ATOM   2655  CE2 TRP A 340      98.584  49.755  59.053  1.00 14.25      1ATN2917
ATOM   2656  CE3 TRP A 340      96.373  49.057  58.369  1.00 16.04      1ATN2918
ATOM   2657  CZ2 TRP A 340      99.149  48.980  58.064  1.00 13.66      1ATN2919
ATOM   2658  CZ3 TRP A 340      96.946  48.279  57.377  1.00 14.59      1ATN2920
ATOM   2659  CH2 TRP A 340      98.327  48.243  57.229  1.00 15.00      1ATN2921
ATOM   2660  N   ILE A 341      93.672  51.635  58.431  1.00 18.51      1ATN2922
ATOM   2661  CA  ILE A 341      93.192  51.121  57.184  1.00 17.76      1ATN2923
ATOM   2662  C   ILE A 341      93.043  52.293  56.253  1.00 18.16      1ATN2924
ATOM   2663  O   ILE A 341      93.481  52.142  55.113  1.00 20.30      1ATN2925
ATOM   2664  CB  ILE A 341      91.880  50.382  57.462  1.00 18.07      1ATN2926
ATOM   2665  CG1 ILE A 341      92.139  49.107  58.279  1.00 18.24      1ATN2927
ATOM   2666  CG2 ILE A 341      91.266  49.975  56.125  1.00 19.05      1ATN2928
ATOM   2667  CD1 ILE A 341      90.936  48.345  58.907  1.00 15.52      1ATN2929
ATOM   2668  N   GLY A 342      92.580  53.449  56.760  1.00 18.45      1ATN2930
ATOM   2669  CA  GLY A 342      92.420  54.675  55.977  1.00 18.59      1ATN2931
ATOM   2670  C   GLY A 342      93.774  55.123  55.442  1.00 19.87      1ATN2932
ATOM   2671  O   GLY A 342      93.895  55.621  54.332  1.00 19.66      1ATN2933
ATOM   2672  N   GLY A 343      94.843  54.872  56.202  1.00 19.85      1ATN2934
ATOM   2673  CA  GLY A 343      96.180  55.217  55.802  1.00 20.38      1ATN2935
ATOM   2674  C   GLY A 343      96.675  54.249  54.748  1.00 22.16      1ATN2936
ATOM   2675  O   GLY A 343      97.317  54.682  53.800  1.00 22.65      1ATN2937
ATOM   2676  N   SER A 344      96.362  52.952  54.894  1.00 21.45      1ATN2938
ATOM   2677  CA  SER A 344      96.759  51.927  53.959  1.00 20.21      1ATN2939
ATOM   2678  C   SER A 344      96.187  52.163  52.572  1.00 21.81      1ATN2940
ATOM   2679  O   SER A 344      96.862  51.981  51.558  1.00 21.76      1ATN2941
ATOM   2680  CB  SER A 344      96.282  50.602  54.446  1.00 16.25      1ATN2942
ATOM   2681  OG  SER A 344      96.956  49.630  53.671  1.00 11.90      1ATN2943
ATOM   2682  N   ILE A 345      94.920  52.574  52.570  1.00 22.16      1ATN2944
ATOM   2683  CA  ILE A 345      94.189  52.869  51.347  1.00 22.77      1ATN2945
ATOM   2684  C   ILE A 345      94.843  54.055  50.671  1.00 25.61      1ATN2946
ATOM   2685  O   ILE A 345      95.387  53.946  49.576  1.00 28.84      1ATN2947
ATOM   2686  CB  ILE A 345      92.726  53.158  51.731  1.00 18.46      1ATN2948
ATOM   2687  CG1 ILE A 345      92.118  51.819  51.975  1.00 15.61      1ATN2949
ATOM   2688  CG2 ILE A 345      91.939  53.916  50.673  1.00 18.60      1ATN2950
ATOM   2689  CD1 ILE A 345      90.951  51.902  52.932  1.00  7.82      1ATN2951
ATOM   2690  N   LEU A 346      94.844  55.165  51.398  1.00 26.53      1ATN2952
ATOM   2691  CA  LEU A 346      95.360  56.424  50.934  1.00 26.81      1ATN2953
ATOM   2692  C   LEU A 346      96.786  56.299  50.425  1.00 28.89      1ATN2954
ATOM   2693  O   LEU A 346      97.102  56.757  49.324  1.00 28.38      1ATN2955
ATOM   2694  CB  LEU A 346      95.269  57.410  52.094  1.00 24.02      1ATN2956
ATOM   2695  CG  LEU A 346      95.855  58.776  51.918  1.00 23.88      1ATN2957
ATOM   2696  CD1 LEU A 346      94.998  59.582  50.946  1.00 24.05      1ATN2958
ATOM   2697  CD2 LEU A 346      95.955  59.441  53.252  1.00 21.40      1ATN2959
ATOM   2698  N   ALA A 347      97.652  55.636  51.194  1.00 30.48      1ATN2960
ATOM   2699  CA  ALA A 347      99.053  55.600  50.813  1.00 32.11      1ATN2961
ATOM   2700  C   ALA A 347      99.292  54.630  49.692  1.00 32.64      1ATN2962
ATOM   2701  O   ALA A 347     100.297  54.782  49.000  1.00 33.15      1ATN2963
ATOM   2702  CB  ALA A 347      99.962  55.185  51.959  1.00 31.10      1ATN2964
ATOM   2703  N   SER A 348      98.424  53.636  49.488  1.00 34.77      1ATN2965
ATOM   2704  CA  SER A 348      98.641  52.742  48.353  1.00 38.12      1ATN2966
ATOM   2705  C   SER A 348      98.015  53.328  47.074  1.00 40.05      1ATN2967
ATOM   2706  O   SER A 348      98.306  52.919  45.943  1.00 40.84      1ATN2968
ATOM   2707  CB  SER A 348      98.035  51.400  48.651  1.00 36.23      1ATN2969
ATOM   2708  OG  SER A 348      96.654  51.624  48.866  1.00 35.53      1ATN2970
ATOM   2709  N   LEU A 349      97.148  54.328  47.262  1.00 41.57      1ATN2971
ATOM   2710  CA  LEU A 349      96.509  55.048  46.168  1.00 41.94      1ATN2972
ATOM   2711  C   LEU A 349      97.450  55.693  45.174  1.00 42.84      1ATN2973
ATOM   2712  O   LEU A 349      98.504  56.286  45.434  1.00 43.85      1ATN2974
ATOM   2713  CB  LEU A 349      95.614  56.160  46.691  1.00 42.00      1ATN2975
ATOM   2714  CG  LEU A 349      94.114  56.198  46.430  1.00 41.95      1ATN2976
ATOM   2715  CD1 LEU A 349      93.897  56.856  45.088  1.00 41.27      1ATN2977
ATOM   2716  CD2 LEU A 349      93.499  54.791  46.536  1.00 42.22      1ATN2978
ATOM   2717  N   SER A 350      96.848  55.520  44.006  1.00 44.35      1ATN2979
ATOM   2718  CA  SER A 350      97.289  55.989  42.702  1.00 44.77      1ATN2980
ATOM   2719  C   SER A 350      97.510  57.502  42.718  1.00 44.24      1ATN2981
ATOM   2720  O   SER A 350      98.494  57.959  42.153  1.00 44.48      1ATN2982
ATOM   2721  CB  SER A 350      96.201  55.571  41.692  1.00 45.03      1ATN2983
ATOM   2722  OG  SER A 350      95.482  54.370  42.071  1.00 44.12      1ATN2984
ATOM   2723  N   THR A 351      96.697  58.312  43.402  1.00 43.64      1ATN2985
ATOM   2724  CA  THR A 351      96.891  59.759  43.393  1.00 44.31      1ATN2986
ATOM   2725  C   THR A 351      97.704  60.400  44.500  1.00 43.91      1ATN2987
ATOM   2726  O   THR A 351      97.944  61.615  44.506  1.00 44.06      1ATN2988
ATOM   2727  CB  THR A 351      95.543  60.508  43.367  1.00 45.21      1ATN2989
ATOM   2728  OG1 THR A 351      94.471  59.643  43.721  1.00 45.54      1ATN2990
ATOM   2729  CG2 THR A 351      95.376  61.119  41.990  1.00 45.61      1ATN2991
ATOM   2730  N   PHE A 352      98.155  59.577  45.442  1.00 43.68      1ATN2992
ATOM   2731  CA  PHE A 352      98.815  60.100  46.624  1.00 43.00      1ATN2993
ATOM   2732  C   PHE A 352     100.289  60.399  46.453  1.00 44.48      1ATN2994
ATOM   2733  O   PHE A 352     100.926  61.127  47.228  1.00 42.43      1ATN2995
ATOM   2734  CB  PHE A 352      98.595  59.100  47.746  1.00 39.64      1ATN2996
ATOM   2735  CG  PHE A 352      99.108  59.604  49.072  1.00 36.17      1ATN2997
ATOM   2736  CD1 PHE A 352      98.385  60.553  49.754  1.00 35.24      1ATN2998
ATOM   2737  CD2 PHE A 352     100.309  59.119  49.563  1.00 34.34      1ATN2999
ATOM   2738  CE1 PHE A 352      98.878  61.024  50.944  1.00 35.30      1ATN3000
ATOM   2739  CE2 PHE A 352     100.794  59.597  50.753  1.00 33.49      1ATN3001
ATOM   2740  CZ  PHE A 352     100.076  60.541  51.426  1.00 34.54      1ATN3002
ATOM   2741  N   GLN A 353     100.787  59.820  45.370  1.00 46.47      1ATN3003
ATOM   2742  CA  GLN A 353     102.195  59.898  45.087  1.00 49.84      1ATN3004
ATOM   2743  C   GLN A 353     102.674  61.328  45.054  1.00 50.33      1ATN3005
ATOM   2744  O   GLN A 353     103.690  61.627  45.668  1.00 50.68      1ATN3006
ATOM   2745  CB  GLN A 353     102.452  59.190  43.777  1.00 51.40      1ATN3007
ATOM   2746  CG  GLN A 353     103.929  58.840  43.636  1.00 53.07      1ATN3008
ATOM   2747  CD  GLN A 353     104.698  59.844  42.779  1.00 55.46      1ATN3009
ATOM   2748  OE1 GLN A 353     104.742  61.047  43.074  1.00 55.03      1ATN3010
ATOM   2749  NE2 GLN A 353     105.309  59.371  41.680  1.00 55.29      1ATN3011
ATOM   2750  N   GLN A 354     101.882  62.206  44.449  1.00 51.97      1ATN3012
ATOM   2751  CA  GLN A 354     102.227  63.616  44.405  1.00 53.55      1ATN3013
ATOM   2752  C   GLN A 354     102.069  64.384  45.726  1.00 53.07      1ATN3014
ATOM   2753  O   GLN A 354     102.349  65.589  45.716  1.00 53.22      1ATN3015
ATOM   2754  CB  GLN A 354     101.416  64.362  43.299  1.00 55.62      1ATN3016
ATOM   2755  CG  GLN A 354     100.039  63.872  42.817  1.00 58.39      1ATN3017
ATOM   2756  CD  GLN A 354     100.077  62.617  41.928  1.00 60.57      1ATN3018
ATOM   2757  OE1 GLN A 354      99.183  61.766  41.994  1.00 61.28      1ATN3019
ATOM   2758  NE2 GLN A 354     101.101  62.437  41.078  1.00 59.49      1ATN3020
ATOM   2759  N   MET A 355     101.609  63.791  46.857  1.00 52.12      1ATN3021
ATOM   2760  CA  MET A 355     101.684  64.483  48.158  1.00 51.34      1ATN3022
ATOM   2761  C   MET A 355     102.789  63.980  49.103  1.00 49.22      1ATN3023
ATOM   2762  O   MET A 355     103.022  64.610  50.147  1.00 49.75      1ATN3024
ATOM   2763  CB  MET A 355     100.378  64.422  49.008  1.00 53.50      1ATN3025
ATOM   2764  CG  MET A 355      99.186  65.168  48.446  1.00 52.70      1ATN3026
ATOM   2765  SD  MET A 355      98.648  64.139  47.058  1.00 57.51      1ATN3027
ATOM   2766  CE  MET A 355      97.096  63.477  47.608  1.00 54.74      1ATN3028
ATOM   2767  N   TRP A 356     103.479  62.872  48.798  1.00 45.68      1ATN3029
ATOM   2768  CA  TRP A 356     104.614  62.423  49.598  1.00 43.24      1ATN3030
ATOM   2769  C   TRP A 356     105.690  63.473  49.842  1.00 43.09      1ATN3031
ATOM   2770  O   TRP A 356     106.203  63.970  48.836  1.00 44.08      1ATN3032
ATOM   2771  CB  TRP A 356     105.299  61.291  48.932  1.00 40.89      1ATN3033
ATOM   2772  CG  TRP A 356     104.577  59.991  49.105  1.00 40.63      1ATN3034
ATOM   2773  CD1 TRP A 356     104.046  59.360  48.024  1.00 40.44      1ATN3035
ATOM   2774  CD2 TRP A 356     104.425  59.292  50.279  1.00 40.14      1ATN3036
ATOM   2775  NE1 TRP A 356     103.563  58.242  48.496  1.00 39.34      1ATN3037
ATOM   2776  CE2 TRP A 356     103.759  58.156  49.827  1.00 39.62      1ATN3038
ATOM   2777  CE3 TRP A 356     104.732  59.431  51.624  1.00 38.37      1ATN3039
ATOM   2778  CZ2 TRP A 356     103.387  57.144  50.705  1.00 37.97      1ATN3040
ATOM   2779  CZ3 TRP A 356     104.360  58.423  52.485  1.00 38.55      1ATN3041
ATOM   2780  CH2 TRP A 356     103.695  57.294  52.036  1.00 37.71      1ATN3042
ATOM   2781  N   ILE A 357     106.099  63.883  51.065  1.00 42.32      1ATN3043
ATOM   2782  CA  ILE A 357     107.219  64.832  51.204  1.00 42.27      1ATN3044
ATOM   2783  C   ILE A 357     108.541  64.089  50.981  1.00 42.86      1ATN3045
ATOM   2784  O   ILE A 357     108.860  63.163  51.727  1.00 42.88      1ATN3046
ATOM   2785  CB  ILE A 357     107.194  65.522  52.612  1.00 41.31      1ATN3047
ATOM   2786  CG1 ILE A 357     105.923  66.401  52.663  1.00 42.67      1ATN3048
ATOM   2787  CG2 ILE A 357     108.450  66.382  52.880  1.00 40.40      1ATN3049
ATOM   2788  CD1 ILE A 357     105.444  67.290  51.458  1.00 43.00      1ATN3050
ATOM   2789  N   THR A 358     109.294  64.433  49.923  1.00 42.88      1ATN3051
ATOM   2790  CA  THR A 358     110.526  63.716  49.630  1.00 43.46      1ATN3052
ATOM   2791  C   THR A 358     111.706  64.407  50.276  1.00 44.78      1ATN3053
ATOM   2792  O   THR A 358     111.626  65.620  50.496  1.00 46.04      1ATN3054
ATOM   2793  CB  THR A 358     110.816  63.652  48.124  1.00 42.24      1ATN3055
ATOM   2794  OG1 THR A 358     110.895  65.010  47.709  1.00 41.97      1ATN3056
ATOM   2795  CG2 THR A 358     109.779  62.856  47.321  1.00 41.49      1ATN3057
ATOM   2796  N   LYS A 359     112.805  63.677  50.526  1.00 45.60      1ATN3058
ATOM   2797  CA  LYS A 359     114.059  64.273  50.986  1.00 47.33      1ATN3059
ATOM   2798  C   LYS A 359     114.497  65.461  50.142  1.00 48.66      1ATN3060
ATOM   2799  O   LYS A 359     115.168  66.340  50.664  1.00 47.38      1ATN3061
ATOM   2800  CB  LYS A 359     115.217  63.262  50.981  1.00 48.69      1ATN3062
ATOM   2801  CG  LYS A 359     115.323  62.242  49.794  1.00 51.85      1ATN3063
ATOM   2802  CD  LYS A 359     115.646  62.680  48.324  1.00 51.84      1ATN3064
ATOM   2803  CE  LYS A 359     115.628  61.473  47.359  1.00 51.38      1ATN3065
ATOM   2804  NZ  LYS A 359     115.957  61.839  45.991  1.00 52.66      1ATN3066
ATOM   2805  N   GLN A 360     114.099  65.512  48.849  1.00 50.53      1ATN3067
ATOM   2806  CA  GLN A 360     114.378  66.629  47.955  1.00 52.35      1ATN3068
ATOM   2807  C   GLN A 360     113.602  67.777  48.599  1.00 52.62      1ATN3069
ATOM   2808  O   GLN A 360     114.262  68.694  49.102  1.00 53.23      1ATN3070
ATOM   2809  CB  GLN A 360     113.867  66.323  46.527  1.00 54.09      1ATN3071
ATOM   2810  CG  GLN A 360     114.638  66.993  45.358  1.00 56.42      1ATN3072
ATOM   2811  CD  GLN A 360     114.130  68.301  44.703  1.00 58.46      1ATN3073
ATOM   2812  OE1 GLN A 360     113.369  69.131  45.227  1.00 59.77      1ATN3074
ATOM   2813  NE2 GLN A 360     114.591  68.522  43.471  1.00 58.79      1ATN3075
ATOM   2814  N   GLU A 361     112.260  67.718  48.719  1.00 53.17      1ATN3076
ATOM   2815  CA  GLU A 361     111.518  68.779  49.404  1.00 53.79      1ATN3077
ATOM   2816  C   GLU A 361     112.131  69.199  50.743  1.00 53.95      1ATN3078
ATOM   2817  O   GLU A 361     112.408  70.375  50.982  1.00 53.33      1ATN3079
ATOM   2818  CB  GLU A 361     110.075  68.368  49.698  1.00 54.49      1ATN3080
ATOM   2819  CG  GLU A 361     109.069  68.871  48.694  1.00 53.43      1ATN3081
ATOM   2820  CD  GLU A 361     108.758  67.866  47.611  1.00 54.25      1ATN3082
ATOM   2821  OE1 GLU A 361     109.705  67.300  47.066  1.00 52.81      1ATN3083
ATOM   2822  OE2 GLU A 361     107.574  67.652  47.320  1.00 53.98      1ATN3084
ATOM   2823  N   TYR A 362     112.462  68.216  51.579  1.00 53.00      1ATN3085
ATOM   2824  CA  TYR A 362     113.001  68.519  52.882  1.00 52.55      1ATN3086
ATOM   2825  C   TYR A 362     114.362  69.187  52.846  1.00 52.88      1ATN3087
ATOM   2826  O   TYR A 362     114.453  70.309  53.352  1.00 52.80      1ATN3088
ATOM   2827  CB  TYR A 362     113.085  67.244  53.712  1.00 49.64      1ATN3089
ATOM   2828  CG  TYR A 362     113.501  67.529  55.145  1.00 46.27      1ATN3090
ATOM   2829  CD1 TYR A 362     112.713  68.339  55.941  1.00 45.62      1ATN3091
ATOM   2830  CD2 TYR A 362     114.674  66.971  55.629  1.00 44.55      1ATN3092
ATOM   2831  CE1 TYR A 362     113.111  68.586  57.235  1.00 46.16      1ATN3093
ATOM   2832  CE2 TYR A 362     115.073  67.222  56.922  1.00 44.20      1ATN3094
ATOM   2833  CZ  TYR A 362     114.282  68.030  57.719  1.00 45.84      1ATN3095
ATOM   2834  OH  TYR A 362     114.659  68.280  59.030  1.00 45.38      1ATN3096
ATOM   2835  N   ASP A 363     115.396  68.555  52.268  1.00 53.23      1ATN3097
ATOM   2836  CA  ASP A 363     116.745  69.122  52.252  1.00 54.71      1ATN3098
ATOM   2837  C   ASP A 363     116.751  70.536  51.684  1.00 55.18      1ATN3099
ATOM   2838  O   ASP A 363     117.590  71.377  52.026  1.00 54.41      1ATN3100
ATOM   2839  CB  ASP A 363     117.736  68.261  51.417  1.00 56.58      1ATN3101
ATOM   2840  CG  ASP A 363     118.112  66.828  51.872  1.00 58.68      1ATN3102
ATOM   2841  OD1 ASP A 363     118.390  66.569  53.055  1.00 59.90      1ATN3103
ATOM   2842  OD2 ASP A 363     118.155  65.948  51.003  1.00 59.80      1ATN3104
ATOM   2843  N   GLU A 364     115.730  70.819  50.865  1.00 56.58      1ATN3105
ATOM   2844  CA  GLU A 364     115.561  72.141  50.297  1.00 57.72      1ATN3106
ATOM   2845  C   GLU A 364     114.636  73.102  51.039  1.00 57.02      1ATN3107
ATOM   2846  O   GLU A 364     114.941  74.301  51.018  1.00 56.94      1ATN3108
ATOM   2847  CB  GLU A 364     115.113  71.953  48.832  1.00 59.61      1ATN3109
ATOM   2848  CG  GLU A 364     116.352  71.674  47.943  1.00 59.97      1ATN3110
ATOM   2849  CD  GLU A 364     116.140  71.058  46.563  1.00 60.75      1ATN3111
ATOM   2850  OE1 GLU A 364     115.676  71.748  45.650  1.00 59.53      1ATN3112
ATOM   2851  OE2 GLU A 364     116.483  69.882  46.405  1.00 60.56      1ATN3113
ATOM   2852  N   ALA A 365     113.575  72.665  51.751  1.00 57.09      1ATN3114
ATOM   2853  CA  ALA A 365     112.621  73.593  52.403  1.00 57.21      1ATN3115
ATOM   2854  C   ALA A 365     112.564  73.694  53.945  1.00 57.30      1ATN3116
ATOM   2855  O   ALA A 365     111.923  74.587  54.535  1.00 56.98      1ATN3117
ATOM   2856  CB  ALA A 365     111.191  73.276  51.911  1.00 56.66      1ATN3118
ATOM   2857  N   GLY A 366     113.277  72.760  54.602  1.00 57.84      1ATN3119
ATOM   2858  CA  GLY A 366     113.305  72.625  56.057  1.00 56.64      1ATN3120
ATOM   2859  C   GLY A 366     112.015  71.958  56.539  1.00 56.28      1ATN3121
ATOM   2860  O   GLY A 366     111.097  71.771  55.735  1.00 56.49      1ATN3122
ATOM   2861  N   PRO A 367     111.830  71.611  57.823  1.00 55.12      1ATN3123
ATOM   2862  CA  PRO A 367     110.681  70.826  58.319  1.00 54.61      1ATN3124
ATOM   2863  C   PRO A 367     109.306  71.439  58.047  1.00 53.88      1ATN3125
ATOM   2864  O   PRO A 367     108.261  70.776  58.054  1.00 53.19      1ATN3126
ATOM   2865  CB  PRO A 367     110.978  70.652  59.801  1.00 54.35      1ATN3127
ATOM   2866  CG  PRO A 367     112.466  70.895  59.910  1.00 54.41      1ATN3128
ATOM   2867  CD  PRO A 367     112.686  72.035  58.925  1.00 54.58      1ATN3129
ATOM   2868  N   SER A 368     109.394  72.752  57.785  1.00 54.54      1ATN3130
ATOM   2869  CA  SER A 368     108.295  73.594  57.386  1.00 55.36      1ATN3131
ATOM   2870  C   SER A 368     107.529  72.985  56.228  1.00 56.57      1ATN3132
ATOM   2871  O   SER A 368     106.300  72.960  56.302  1.00 57.65      1ATN3133
ATOM   2872  CB  SER A 368     108.827  74.949  56.981  1.00 56.01      1ATN3134
ATOM   2873  OG  SER A 368     108.168  75.927  57.774  1.00 56.14      1ATN3135
ATOM   2874  N   ILE A 369     108.248  72.421  55.234  1.00 56.50      1ATN3136
ATOM   2875  CA  ILE A 369     107.675  71.797  54.047  1.00 56.85      1ATN3137
ATOM   2876  C   ILE A 369     106.474  70.872  54.268  1.00 58.11      1ATN3138
ATOM   2877  O   ILE A 369     105.421  71.065  53.654  1.00 58.57      1ATN3139
ATOM   2878  CB  ILE A 369     108.826  71.046  53.315  1.00 55.69      1ATN3140
ATOM   2879  CG1 ILE A 369     108.286  70.449  52.042  1.00 54.58      1ATN3141
ATOM   2880  CG2 ILE A 369     109.404  69.899  54.149  1.00 55.13      1ATN3142
ATOM   2881  CD1 ILE A 369     107.810  71.483  51.010  1.00 55.51      1ATN3143
ATOM   2882  N   VAL A 370     106.604  69.900  55.178  1.00 60.12      1ATN3144
ATOM   2883  CA  VAL A 370     105.556  68.922  55.445  1.00 61.63      1ATN3145
ATOM   2884  C   VAL A 370     104.521  69.478  56.423  1.00 62.16      1ATN3146
ATOM   2885  O   VAL A 370     103.368  69.017  56.492  1.00 62.31      1ATN3147
ATOM   2886  CB  VAL A 370     106.190  67.620  56.026  1.00 62.03      1ATN3148
ATOM   2887  CG1 VAL A 370     106.744  67.944  57.399  1.00 62.57      1ATN3149
ATOM   2888  CG2 VAL A 370     105.170  66.476  56.137  1.00 62.48      1ATN3150
ATOM   2889  N   HIS A 371     104.950  70.485  57.188  1.00 62.71      1ATN3151
ATOM   2890  CA  HIS A 371     104.076  71.023  58.192  1.00 64.75      1ATN3152
ATOM   2891  C   HIS A 371     102.751  71.554  57.613  1.00 65.01      1ATN3153
ATOM   2892  O   HIS A 371     101.728  71.437  58.302  1.00 64.54      1ATN3154
ATOM   2893  CB  HIS A 371     104.858  72.103  58.977  1.00 65.94      1ATN3155
ATOM   2894  CG  HIS A 371     103.898  72.738  59.943  1.00 67.47      1ATN3156
ATOM   2895  ND1 HIS A 371     103.038  72.084  60.711  1.00 68.18      1ATN3157
ATOM   2896  CD2 HIS A 371     103.605  74.070  59.984  1.00 69.15      1ATN3158
ATOM   2897  CE1 HIS A 371     102.211  72.974  61.180  1.00 69.52      1ATN3159
ATOM   2898  NE2 HIS A 371     102.554  74.169  60.745  1.00 70.42      1ATN3160
ATOM   2899  N   ARG A 372     102.763  72.014  56.344  1.00 66.15      1ATN3161
ATOM   2900  CA  ARG A 372     101.618  72.576  55.625  1.00 67.07      1ATN3162
ATOM   2901  C   ARG A 372     101.237  73.891  56.363  1.00 67.89      1ATN3163
ATOM   2902  O   ARG A 372     100.154  74.016  56.957  1.00 68.31      1ATN3164
ATOM   2903  CB  ARG A 372     100.509  71.448  55.595  1.00 67.47      1ATN3165
ATOM   2904  CG  ARG A 372      99.353  71.419  54.574  1.00 67.48      1ATN3166
ATOM   2905  CD  ARG A 372      98.658  70.023  54.565  1.00 67.13      1ATN3167
ATOM   2906  NE  ARG A 372      99.591  68.941  54.224  1.00 68.42      1ATN3168
ATOM   2907  CZ  ARG A 372      99.375  67.624  54.419  1.00 68.17      1ATN3169
ATOM   2908  NH1 ARG A 372      98.202  67.143  54.822  1.00 68.81      1ATN3170
ATOM   2909  NH2 ARG A 372     100.378  66.771  54.206  1.00 67.74      1ATN3171
ATOM   2910  OXT ARG A 372     102.093  74.791  56.373  1.00 68.48      1ATN3172
TER    2911      ARG A 372                                              1ATN3173
END                                                                     1ATN5363
