# Supplementary material for: MIMOX: a web tool for phage display based epitope mapping
Source: BMC Bioinformatics. 2006 Oct 12;7:451. doi: 10.1186/1471-2105-7-451 (PMC1618411; doi:10.1186/1471-2105-7-451)
Supplement: Additional File 1 — Test dataset for MIMOX. The data provided represent the cases that have been tested with MIMOX. [file 1471-2105-7-451-S1.GZ › all/1QMC_A.pdb]

HEADER    INTEGRASE                               25-SEP-99   1QMC              
TITLE     C-TERMINAL DNA-BINDING DOMAIN OF HIV-1 INTEGRASE, NMR, 42             
ATOM      1  N   MET A 219      -1.916  13.721  -5.520  1.00  0.00           N  
ATOM      2  CA  MET A 219      -2.741  13.718  -4.283  1.00  0.00           C  
ATOM      3  C   MET A 219      -2.100  12.864  -3.192  1.00  0.00           C  
ATOM      4  O   MET A 219      -2.274  13.126  -2.002  1.00  0.00           O  
ATOM      5  CB  MET A 219      -4.130  13.178  -4.626  1.00  0.00           C  
ATOM      6  CG  MET A 219      -5.112  14.258  -5.049  1.00  0.00           C  
ATOM      7  SD  MET A 219      -6.800  13.642  -5.201  1.00  0.00           S  
ATOM      8  CE  MET A 219      -6.772  12.979  -6.865  1.00  0.00           C  
ATOM      9  H1  MET A 219      -0.920  13.816  -5.237  1.00  0.00           H  
ATOM     10  H2  MET A 219      -2.079  12.819  -6.011  1.00  0.00           H  
ATOM     11  H3  MET A 219      -2.222  14.527  -6.101  1.00  0.00           H  
ATOM     12  HA  MET A 219      -2.830  14.732  -3.927  1.00  0.00           H  
ATOM     13 1HB  MET A 219      -4.039  12.468  -5.435  1.00  0.00           H  
ATOM     14 2HB  MET A 219      -4.534  12.674  -3.760  1.00  0.00           H  
ATOM     15 1HG  MET A 219      -5.098  15.047  -4.312  1.00  0.00           H  
ATOM     16 2HG  MET A 219      -4.800  14.653  -6.005  1.00  0.00           H  
ATOM     17 1HE  MET A 219      -5.783  12.604  -7.087  1.00  0.00           H  
ATOM     18 2HE  MET A 219      -7.487  12.175  -6.945  1.00  0.00           H  
ATOM     19 3HE  MET A 219      -7.026  13.758  -7.568  1.00  0.00           H  
ATOM     20  N   ILE A 220      -1.362  11.839  -3.607  1.00  0.00           N  
ATOM     21  CA  ILE A 220      -0.700  10.945  -2.676  1.00  0.00           C  
ATOM     22  C   ILE A 220       0.815  11.039  -2.797  1.00  0.00           C  
ATOM     23  O   ILE A 220       1.341  11.507  -3.808  1.00  0.00           O  
ATOM     24  CB  ILE A 220      -1.125   9.483  -2.902  1.00  0.00           C  
ATOM     25  CG1 ILE A 220      -1.147   9.136  -4.406  1.00  0.00           C  
ATOM     26  CG2 ILE A 220      -2.472   9.220  -2.246  1.00  0.00           C  
ATOM     27  CD1 ILE A 220      -2.395   9.584  -5.148  1.00  0.00           C  
ATOM     28  H   ILE A 220      -1.263  11.677  -4.562  1.00  0.00           H  
ATOM     29  HA  ILE A 220      -0.989  11.229  -1.675  1.00  0.00           H  
ATOM     30  HB  ILE A 220      -0.397   8.859  -2.417  1.00  0.00           H  
ATOM     31 1HG1 ILE A 220      -0.299   9.604  -4.884  1.00  0.00           H  
ATOM     32 2HG1 ILE A 220      -1.063   8.064  -4.518  1.00  0.00           H  
ATOM     33 1HG2 ILE A 220      -3.147  10.030  -2.483  1.00  0.00           H  
ATOM     34 2HG2 ILE A 220      -2.879   8.291  -2.616  1.00  0.00           H  
ATOM     35 3HG2 ILE A 220      -2.343   9.159  -1.175  1.00  0.00           H  
ATOM     36 1HD1 ILE A 220      -2.989  10.214  -4.503  1.00  0.00           H  
ATOM     37 2HD1 ILE A 220      -2.110  10.137  -6.031  1.00  0.00           H  
ATOM     38 3HD1 ILE A 220      -2.973   8.718  -5.437  1.00  0.00           H  
ATOM     39  N   GLN A 221       1.511  10.587  -1.761  1.00  0.00           N  
ATOM     40  CA  GLN A 221       2.967  10.613  -1.743  1.00  0.00           C  
ATOM     41  C   GLN A 221       3.523   9.334  -1.137  1.00  0.00           C  
ATOM     42  O   GLN A 221       4.191   8.550  -1.809  1.00  0.00           O  
ATOM     43  CB  GLN A 221       3.468  11.816  -0.948  1.00  0.00           C  
ATOM     44  CG  GLN A 221       2.744  13.109  -1.276  1.00  0.00           C  
ATOM     45  CD  GLN A 221       3.611  14.333  -1.059  1.00  0.00           C  
ATOM     46  OE1 GLN A 221       4.779  14.357  -1.444  1.00  0.00           O  
ATOM     47  NE2 GLN A 221       3.040  15.358  -0.438  1.00  0.00           N  
ATOM     48  H   GLN A 221       1.031  10.225  -0.986  1.00  0.00           H  
ATOM     49  HA  GLN A 221       3.311  10.694  -2.761  1.00  0.00           H  
ATOM     50 1HB  GLN A 221       4.519  11.956  -1.152  1.00  0.00           H  
ATOM     51 2HB  GLN A 221       3.339  11.614   0.105  1.00  0.00           H  
ATOM     52 1HG  GLN A 221       2.437  13.082  -2.311  1.00  0.00           H  
ATOM     53 2HG  GLN A 221       1.871  13.187  -0.644  1.00  0.00           H  
ATOM     54 2HE2 GLN A 221       2.104  15.267  -0.159  1.00  0.00           H  
ATOM     55 1HE2 GLN A 221       3.577  16.163  -0.284  1.00  0.00           H  
ATOM     56  N   ASN A 222       3.245   9.137   0.145  1.00  0.00           N  
ATOM     57  CA  ASN A 222       3.720   7.956   0.857  1.00  0.00           C  
ATOM     58  C   ASN A 222       2.640   7.403   1.782  1.00  0.00           C  
ATOM     59  O   ASN A 222       2.659   7.633   2.993  1.00  0.00           O  
ATOM     60  CB  ASN A 222       4.990   8.274   1.659  1.00  0.00           C  
ATOM     61  CG  ASN A 222       4.984   9.667   2.264  1.00  0.00           C  
ATOM     62  OD1 ASN A 222       5.829  10.501   1.940  1.00  0.00           O  
ATOM     63  ND2 ASN A 222       4.026   9.926   3.145  1.00  0.00           N  
ATOM     64  H   ASN A 222       2.711   9.803   0.623  1.00  0.00           H  
ATOM     65  HA  ASN A 222       3.955   7.204   0.119  1.00  0.00           H  
ATOM     66 1HB  ASN A 222       5.088   7.558   2.461  1.00  0.00           H  
ATOM     67 2HB  ASN A 222       5.847   8.191   1.005  1.00  0.00           H  
ATOM     68 2HD2 ASN A 222       3.385   9.215   3.354  1.00  0.00           H  
ATOM     69 1HD2 ASN A 222       3.998  10.818   3.549  1.00  0.00           H  
ATOM     70  N   PHE A 223       1.701   6.667   1.197  1.00  0.00           N  
ATOM     71  CA  PHE A 223       0.611   6.068   1.958  1.00  0.00           C  
ATOM     72  C   PHE A 223       0.821   4.565   2.115  1.00  0.00           C  
ATOM     73  O   PHE A 223       1.088   3.859   1.142  1.00  0.00           O  
ATOM     74  CB  PHE A 223      -0.729   6.329   1.271  1.00  0.00           C  
ATOM     75  CG  PHE A 223      -1.247   7.729   1.458  1.00  0.00           C  
ATOM     76  CD1 PHE A 223      -0.731   8.781   0.718  1.00  0.00           C  
ATOM     77  CD2 PHE A 223      -2.252   7.990   2.376  1.00  0.00           C  
ATOM     78  CE1 PHE A 223      -1.209  10.067   0.889  1.00  0.00           C  
ATOM     79  CE2 PHE A 223      -2.734   9.273   2.551  1.00  0.00           C  
ATOM     80  CZ  PHE A 223      -2.212  10.313   1.807  1.00  0.00           C  
ATOM     81  H   PHE A 223       1.745   6.520   0.228  1.00  0.00           H  
ATOM     82  HA  PHE A 223       0.595   6.522   2.934  1.00  0.00           H  
ATOM     83 1HB  PHE A 223      -0.622   6.154   0.214  1.00  0.00           H  
ATOM     84 2HB  PHE A 223      -1.461   5.648   1.674  1.00  0.00           H  
ATOM     85  HD1 PHE A 223       0.050   8.589  -0.002  1.00  0.00           H  
ATOM     86  HD2 PHE A 223      -2.661   7.178   2.958  1.00  0.00           H  
ATOM     87  HE1 PHE A 223      -0.799  10.878   0.306  1.00  0.00           H  
ATOM     88  HE2 PHE A 223      -3.517   9.463   3.270  1.00  0.00           H  
ATOM     89  HZ  PHE A 223      -2.586  11.317   1.943  1.00  0.00           H  
ATOM     90  N   ARG A 224       0.692   4.079   3.346  1.00  0.00           N  
ATOM     91  CA  ARG A 224       0.858   2.660   3.632  1.00  0.00           C  
ATOM     92  C   ARG A 224      -0.412   1.894   3.285  1.00  0.00           C  
ATOM     93  O   ARG A 224      -1.436   2.033   3.955  1.00  0.00           O  
ATOM     94  CB  ARG A 224       1.209   2.457   5.107  1.00  0.00           C  
ATOM     95  CG  ARG A 224       2.616   2.907   5.461  1.00  0.00           C  
ATOM     96  CD  ARG A 224       2.924   2.685   6.933  1.00  0.00           C  
ATOM     97  NE  ARG A 224       4.303   3.047   7.259  1.00  0.00           N  
ATOM     98  CZ  ARG A 224       4.922   2.701   8.387  1.00  0.00           C  
ATOM     99  NH1 ARG A 224       4.290   1.993   9.317  1.00  0.00           N  
ATOM    100  NH2 ARG A 224       6.180   3.069   8.587  1.00  0.00           N  
ATOM    101  H   ARG A 224       0.470   4.692   4.079  1.00  0.00           H  
ATOM    102  HA  ARG A 224       1.668   2.290   3.022  1.00  0.00           H  
ATOM    103 1HB  ARG A 224       0.511   3.017   5.711  1.00  0.00           H  
ATOM    104 2HB  ARG A 224       1.117   1.409   5.346  1.00  0.00           H  
ATOM    105 1HG  ARG A 224       3.322   2.345   4.868  1.00  0.00           H  
ATOM    106 2HG  ARG A 224       2.712   3.959   5.237  1.00  0.00           H  
ATOM    107 1HD  ARG A 224       2.253   3.291   7.525  1.00  0.00           H  
ATOM    108 2HD  ARG A 224       2.770   1.642   7.168  1.00  0.00           H  
ATOM    109  HE  ARG A 224       4.798   3.574   6.596  1.00  0.00           H  
ATOM    110 1HH1 ARG A 224       3.341   1.713   9.176  1.00  0.00           H  
ATOM    111 2HH1 ARG A 224       4.765   1.740  10.160  1.00  0.00           H  
ATOM    112 1HH2 ARG A 224       6.661   3.603   7.892  1.00  0.00           H  
ATOM    113 2HH2 ARG A 224       6.648   2.811   9.432  1.00  0.00           H  
ATOM    114  N   VAL A 225      -0.346   1.094   2.226  1.00  0.00           N  
ATOM    115  CA  VAL A 225      -1.497   0.319   1.783  1.00  0.00           C  
ATOM    116  C   VAL A 225      -1.393  -1.140   2.212  1.00  0.00           C  
ATOM    117  O   VAL A 225      -0.392  -1.810   1.956  1.00  0.00           O  
ATOM    118  CB  VAL A 225      -1.662   0.383   0.250  1.00  0.00           C  
ATOM    119  CG1 VAL A 225      -2.941  -0.318  -0.190  1.00  0.00           C  
ATOM    120  CG2 VAL A 225      -1.651   1.827  -0.229  1.00  0.00           C  
ATOM    121  H   VAL A 225       0.495   1.032   1.725  1.00  0.00           H  
ATOM    122  HA  VAL A 225      -2.380   0.749   2.235  1.00  0.00           H  
ATOM    123  HB  VAL A 225      -0.825  -0.129  -0.203  1.00  0.00           H  
ATOM    124 1HG1 VAL A 225      -2.989  -1.296   0.264  1.00  0.00           H  
ATOM    125 2HG1 VAL A 225      -3.796   0.265   0.120  1.00  0.00           H  
ATOM    126 3HG1 VAL A 225      -2.944  -0.419  -1.266  1.00  0.00           H  
ATOM    127 1HG2 VAL A 225      -1.198   2.454   0.523  1.00  0.00           H  
ATOM    128 2HG2 VAL A 225      -1.084   1.897  -1.146  1.00  0.00           H  
ATOM    129 3HG2 VAL A 225      -2.664   2.154  -0.408  1.00  0.00           H  
ATOM    130  N   TYR A 226      -2.449  -1.623   2.852  1.00  0.00           N  
ATOM    131  CA  TYR A 226      -2.513  -3.003   3.310  1.00  0.00           C  
ATOM    132  C   TYR A 226      -3.539  -3.767   2.483  1.00  0.00           C  
ATOM    133  O   TYR A 226      -4.569  -3.212   2.104  1.00  0.00           O  
ATOM    134  CB  TYR A 226      -2.873  -3.044   4.792  1.00  0.00           C  
ATOM    135  CG  TYR A 226      -1.942  -2.214   5.645  1.00  0.00           C  
ATOM    136  CD1 TYR A 226      -0.783  -2.766   6.172  1.00  0.00           C  
ATOM    137  CD2 TYR A 226      -2.216  -0.878   5.916  1.00  0.00           C  
ATOM    138  CE1 TYR A 226       0.078  -2.013   6.947  1.00  0.00           C  
ATOM    139  CE2 TYR A 226      -1.359  -0.119   6.690  1.00  0.00           C  
ATOM    140  CZ  TYR A 226      -0.215  -0.691   7.202  1.00  0.00           C  
ATOM    141  OH  TYR A 226       0.641   0.063   7.972  1.00  0.00           O  
ATOM    142  H   TYR A 226      -3.217  -1.036   3.011  1.00  0.00           H  
ATOM    143  HA  TYR A 226      -1.541  -3.450   3.165  1.00  0.00           H  
ATOM    144 1HB  TYR A 226      -3.875  -2.666   4.926  1.00  0.00           H  
ATOM    145 2HB  TYR A 226      -2.825  -4.064   5.142  1.00  0.00           H  
ATOM    146  HD1 TYR A 226      -0.555  -3.803   5.969  1.00  0.00           H  
ATOM    147  HD2 TYR A 226      -3.114  -0.430   5.511  1.00  0.00           H  
ATOM    148  HE1 TYR A 226       0.976  -2.460   7.344  1.00  0.00           H  
ATOM    149  HE2 TYR A 226      -1.587   0.918   6.889  1.00  0.00           H  
ATOM    150  HH  TYR A 226       0.197   0.325   8.782  1.00  0.00           H  
ATOM    151  N   TYR A 227      -3.250  -5.028   2.176  1.00  0.00           N  
ATOM    152  CA  TYR A 227      -4.173  -5.821   1.356  1.00  0.00           C  
ATOM    153  C   TYR A 227      -4.381  -7.232   1.898  1.00  0.00           C  
ATOM    154  O   TYR A 227      -3.459  -7.858   2.406  1.00  0.00           O  
ATOM    155  CB  TYR A 227      -3.660  -5.888  -0.084  1.00  0.00           C  
ATOM    156  CG  TYR A 227      -2.198  -6.263  -0.191  1.00  0.00           C  
ATOM    157  CD1 TYR A 227      -1.201  -5.383   0.214  1.00  0.00           C  
ATOM    158  CD2 TYR A 227      -1.815  -7.500  -0.695  1.00  0.00           C  
ATOM    159  CE1 TYR A 227       0.135  -5.724   0.119  1.00  0.00           C  
ATOM    160  CE2 TYR A 227      -0.481  -7.848  -0.793  1.00  0.00           C  
ATOM    161  CZ  TYR A 227       0.489  -6.958  -0.384  1.00  0.00           C  
ATOM    162  OH  TYR A 227       1.818  -7.301  -0.479  1.00  0.00           O  
ATOM    163  H   TYR A 227      -2.401  -5.423   2.486  1.00  0.00           H  
ATOM    164  HA  TYR A 227      -5.126  -5.313   1.355  1.00  0.00           H  
ATOM    165 1HB  TYR A 227      -4.231  -6.626  -0.626  1.00  0.00           H  
ATOM    166 2HB  TYR A 227      -3.792  -4.923  -0.550  1.00  0.00           H  
ATOM    167  HD1 TYR A 227      -1.482  -4.417   0.605  1.00  0.00           H  
ATOM    168  HD2 TYR A 227      -2.577  -8.196  -1.014  1.00  0.00           H  
ATOM    169  HE1 TYR A 227       0.895  -5.027   0.442  1.00  0.00           H  
ATOM    170  HE2 TYR A 227      -0.204  -8.814  -1.188  1.00  0.00           H  
ATOM    171  HH  TYR A 227       2.068  -7.367  -1.404  1.00  0.00           H  
ATOM    172  N   ARG A 228      -5.607  -7.733   1.764  1.00  0.00           N  
ATOM    173  CA  ARG A 228      -5.943  -9.077   2.224  1.00  0.00           C  
ATOM    174  C   ARG A 228      -5.552 -10.115   1.178  1.00  0.00           C  
ATOM    175  O   ARG A 228      -5.072  -9.770   0.099  1.00  0.00           O  
ATOM    176  CB  ARG A 228      -7.440  -9.178   2.524  1.00  0.00           C  
ATOM    177  CG  ARG A 228      -7.805  -8.783   3.949  1.00  0.00           C  
ATOM    178  CD  ARG A 228      -8.719  -9.810   4.604  1.00  0.00           C  
ATOM    179  NE  ARG A 228     -10.047  -9.832   3.993  1.00  0.00           N  
ATOM    180  CZ  ARG A 228     -10.963 -10.774   4.230  1.00  0.00           C  
ATOM    181  NH1 ARG A 228     -10.701 -11.780   5.057  1.00  0.00           N  
ATOM    182  NH2 ARG A 228     -12.145 -10.708   3.634  1.00  0.00           N  
ATOM    183  H   ARG A 228      -6.301  -7.187   1.337  1.00  0.00           H  
ATOM    184  HA  ARG A 228      -5.388  -9.269   3.128  1.00  0.00           H  
ATOM    185 1HB  ARG A 228      -7.976  -8.531   1.846  1.00  0.00           H  
ATOM    186 2HB  ARG A 228      -7.759 -10.198   2.360  1.00  0.00           H  
ATOM    187 1HG  ARG A 228      -6.901  -8.702   4.531  1.00  0.00           H  
ATOM    188 2HG  ARG A 228      -8.309  -7.828   3.928  1.00  0.00           H  
ATOM    189 1HD  ARG A 228      -8.271 -10.787   4.503  1.00  0.00           H  
ATOM    190 2HD  ARG A 228      -8.819  -9.567   5.652  1.00  0.00           H  
ATOM    191  HE  ARG A 228     -10.271  -9.106   3.376  1.00  0.00           H  
ATOM    192 1HH1 ARG A 228      -9.812 -11.840   5.511  1.00  0.00           H  
ATOM    193 2HH1 ARG A 228     -11.395 -12.479   5.226  1.00  0.00           H  
ATOM    194 1HH2 ARG A 228     -12.349  -9.954   3.010  1.00  0.00           H  
ATOM    195 2HH2 ARG A 228     -12.833 -11.413   3.810  1.00  0.00           H  
ATOM    196  N   ASP A 229      -5.759 -11.386   1.503  1.00  0.00           N  
ATOM    197  CA  ASP A 229      -5.425 -12.469   0.587  1.00  0.00           C  
ATOM    198  C   ASP A 229      -6.577 -13.463   0.462  1.00  0.00           C  
ATOM    199  O   ASP A 229      -7.414 -13.578   1.357  1.00  0.00           O  
ATOM    200  CB  ASP A 229      -4.158 -13.180   1.049  1.00  0.00           C  
ATOM    201  CG  ASP A 229      -2.908 -12.605   0.411  1.00  0.00           C  
ATOM    202  OD1 ASP A 229      -2.952 -12.283  -0.795  1.00  0.00           O  
ATOM    203  OD2 ASP A 229      -1.886 -12.480   1.117  1.00  0.00           O  
ATOM    204  H   ASP A 229      -6.145 -11.601   2.379  1.00  0.00           H  
ATOM    205  HA  ASP A 229      -5.241 -12.036  -0.380  1.00  0.00           H  
ATOM    206 1HB  ASP A 229      -4.069 -13.083   2.119  1.00  0.00           H  
ATOM    207 2HB  ASP A 229      -4.224 -14.225   0.787  1.00  0.00           H  
ATOM    208  N   SER A 230      -6.610 -14.173  -0.662  1.00  0.00           N  
ATOM    209  CA  SER A 230      -7.656 -15.161  -0.932  1.00  0.00           C  
ATOM    210  C   SER A 230      -7.772 -16.177   0.199  1.00  0.00           C  
ATOM    211  O   SER A 230      -8.762 -16.201   0.930  1.00  0.00           O  
ATOM    212  CB  SER A 230      -7.368 -15.884  -2.247  1.00  0.00           C  
ATOM    213  OG  SER A 230      -8.564 -16.144  -2.962  1.00  0.00           O  
ATOM    214  H   SER A 230      -5.913 -14.025  -1.334  1.00  0.00           H  
ATOM    215  HA  SER A 230      -8.592 -14.636  -1.021  1.00  0.00           H  
ATOM    216 1HB  SER A 230      -6.724 -15.270  -2.858  1.00  0.00           H  
ATOM    217 2HB  SER A 230      -6.877 -16.823  -2.036  1.00  0.00           H  
ATOM    218  HG  SER A 230      -8.668 -17.091  -3.078  1.00  0.00           H  
ATOM    219  N   ARG A 231      -6.749 -17.012   0.339  1.00  0.00           N  
ATOM    220  CA  ARG A 231      -6.728 -18.028   1.384  1.00  0.00           C  
ATOM    221  C   ARG A 231      -6.016 -17.520   2.640  1.00  0.00           C  
ATOM    222  O   ARG A 231      -5.576 -18.311   3.474  1.00  0.00           O  
ATOM    223  CB  ARG A 231      -6.042 -19.296   0.871  1.00  0.00           C  
ATOM    224  CG  ARG A 231      -4.579 -19.095   0.506  1.00  0.00           C  
ATOM    225  CD  ARG A 231      -4.180 -19.953  -0.684  1.00  0.00           C  
ATOM    226  NE  ARG A 231      -2.730 -19.996  -0.870  1.00  0.00           N  
ATOM    227  CZ  ARG A 231      -2.101 -20.888  -1.637  1.00  0.00           C  
ATOM    228  NH1 ARG A 231      -2.783 -21.826  -2.285  1.00  0.00           N  
ATOM    229  NH2 ARG A 231      -0.780 -20.842  -1.756  1.00  0.00           N  
ATOM    230  H   ARG A 231      -5.988 -16.938  -0.272  1.00  0.00           H  
ATOM    231  HA  ARG A 231      -7.751 -18.263   1.636  1.00  0.00           H  
ATOM    232 1HB  ARG A 231      -6.099 -20.056   1.635  1.00  0.00           H  
ATOM    233 2HB  ARG A 231      -6.565 -19.641  -0.008  1.00  0.00           H  
ATOM    234 1HG  ARG A 231      -4.420 -18.058   0.258  1.00  0.00           H  
ATOM    235 2HG  ARG A 231      -3.966 -19.362   1.354  1.00  0.00           H  
ATOM    236 1HD  ARG A 231      -4.543 -20.958  -0.526  1.00  0.00           H  
ATOM    237 2HD  ARG A 231      -4.635 -19.545  -1.575  1.00  0.00           H  
ATOM    238  HE  ARG A 231      -2.195 -19.323  -0.401  1.00  0.00           H  
ATOM    239 1HH1 ARG A 231      -3.778 -21.871  -2.201  1.00  0.00           H  
ATOM    240 2HH1 ARG A 231      -2.301 -22.488  -2.859  1.00  0.00           H  
ATOM    241 1HH2 ARG A 231      -0.259 -20.141  -1.270  1.00  0.00           H  
ATOM    242 2HH2 ARG A 231      -0.307 -21.509  -2.331  1.00  0.00           H  
ATOM    243  N   ASN A 232      -5.909 -16.199   2.770  1.00  0.00           N  
ATOM    244  CA  ASN A 232      -5.256 -15.592   3.922  1.00  0.00           C  
ATOM    245  C   ASN A 232      -6.097 -14.420   4.452  1.00  0.00           C  
ATOM    246  O   ASN A 232      -6.207 -13.388   3.789  1.00  0.00           O  
ATOM    247  CB  ASN A 232      -3.856 -15.110   3.528  1.00  0.00           C  
ATOM    248  CG  ASN A 232      -2.750 -15.950   4.141  1.00  0.00           C  
ATOM    249  OD1 ASN A 232      -1.785 -16.308   3.467  1.00  0.00           O  
ATOM    250  ND2 ASN A 232      -2.882 -16.270   5.423  1.00  0.00           N  
ATOM    251  H   ASN A 232      -6.279 -15.616   2.077  1.00  0.00           H  
ATOM    252  HA  ASN A 232      -5.169 -16.346   4.686  1.00  0.00           H  
ATOM    253 1HB  ASN A 232      -3.760 -15.161   2.455  1.00  0.00           H  
ATOM    254 2HB  ASN A 232      -3.726 -14.084   3.846  1.00  0.00           H  
ATOM    255 2HD2 ASN A 232      -3.675 -15.953   5.901  1.00  0.00           H  
ATOM    256 1HD2 ASN A 232      -2.178 -16.811   5.838  1.00  0.00           H  
ATOM    257  N   PRO A 233      -6.715 -14.558   5.647  1.00  0.00           N  
ATOM    258  CA  PRO A 233      -7.550 -13.495   6.225  1.00  0.00           C  
ATOM    259  C   PRO A 233      -6.750 -12.269   6.649  1.00  0.00           C  
ATOM    260  O   PRO A 233      -7.173 -11.135   6.430  1.00  0.00           O  
ATOM    261  CB  PRO A 233      -8.186 -14.164   7.446  1.00  0.00           C  
ATOM    262  CG  PRO A 233      -7.237 -15.247   7.817  1.00  0.00           C  
ATOM    263  CD  PRO A 233      -6.666 -15.748   6.520  1.00  0.00           C  
ATOM    264 1HB  PRO A 233      -8.293 -13.441   8.242  1.00  0.00           H  
ATOM    265 2HB  PRO A 233      -9.153 -14.562   7.180  1.00  0.00           H  
ATOM    266 1HG  PRO A 233      -7.763 -16.041   8.327  1.00  0.00           H  
ATOM    267 2HG  PRO A 233      -6.452 -14.851   8.445  1.00  0.00           H  
ATOM    268 1HD  PRO A 233      -5.650 -16.085   6.660  1.00  0.00           H  
ATOM    269 2HD  PRO A 233      -7.278 -16.544   6.121  1.00  0.00           H  
ATOM    270  N   LEU A 234      -5.596 -12.498   7.266  1.00  0.00           N  
ATOM    271  CA  LEU A 234      -4.745 -11.403   7.728  1.00  0.00           C  
ATOM    272  C   LEU A 234      -4.406 -10.443   6.587  1.00  0.00           C  
ATOM    273  O   LEU A 234      -4.479 -10.806   5.414  1.00  0.00           O  
ATOM    274  CB  LEU A 234      -3.462 -11.948   8.376  1.00  0.00           C  
ATOM    275  CG  LEU A 234      -2.411 -12.541   7.422  1.00  0.00           C  
ATOM    276  CD1 LEU A 234      -3.056 -13.444   6.381  1.00  0.00           C  
ATOM    277  CD2 LEU A 234      -1.607 -11.435   6.752  1.00  0.00           C  
ATOM    278  H   LEU A 234      -5.316 -13.423   7.420  1.00  0.00           H  
ATOM    279  HA  LEU A 234      -5.302 -10.855   8.476  1.00  0.00           H  
ATOM    280 1HB  LEU A 234      -2.997 -11.143   8.924  1.00  0.00           H  
ATOM    281 2HB  LEU A 234      -3.744 -12.717   9.079  1.00  0.00           H  
ATOM    282  HG  LEU A 234      -1.724 -13.144   7.997  1.00  0.00           H  
ATOM    283 1HD1 LEU A 234      -3.588 -14.240   6.880  1.00  0.00           H  
ATOM    284 2HD1 LEU A 234      -3.744 -12.870   5.781  1.00  0.00           H  
ATOM    285 3HD1 LEU A 234      -2.290 -13.866   5.747  1.00  0.00           H  
ATOM    286 1HD2 LEU A 234      -1.510 -10.600   7.429  1.00  0.00           H  
ATOM    287 2HD2 LEU A 234      -0.625 -11.808   6.497  1.00  0.00           H  
ATOM    288 3HD2 LEU A 234      -2.114 -11.115   5.855  1.00  0.00           H  
ATOM    289  N   TRP A 235      -4.044  -9.215   6.942  1.00  0.00           N  
ATOM    290  CA  TRP A 235      -3.701  -8.204   5.948  1.00  0.00           C  
ATOM    291  C   TRP A 235      -2.209  -8.226   5.640  1.00  0.00           C  
ATOM    292  O   TRP A 235      -1.392  -8.557   6.498  1.00  0.00           O  
ATOM    293  CB  TRP A 235      -4.112  -6.816   6.443  1.00  0.00           C  
ATOM    294  CG  TRP A 235      -5.595  -6.639   6.545  1.00  0.00           C  
ATOM    295  CD1 TRP A 235      -6.399  -7.028   7.577  1.00  0.00           C  
ATOM    296  CD2 TRP A 235      -6.454  -6.027   5.577  1.00  0.00           C  
ATOM    297  NE1 TRP A 235      -7.705  -6.696   7.310  1.00  0.00           N  
ATOM    298  CE2 TRP A 235      -7.765  -6.080   6.087  1.00  0.00           C  
ATOM    299  CE3 TRP A 235      -6.242  -5.439   4.326  1.00  0.00           C  
ATOM    300  CZ2 TRP A 235      -8.857  -5.568   5.391  1.00  0.00           C  
ATOM    301  CZ3 TRP A 235      -7.326  -4.930   3.638  1.00  0.00           C  
ATOM    302  CH2 TRP A 235      -8.619  -4.998   4.171  1.00  0.00           C  
ATOM    303  H   TRP A 235      -4.009  -8.982   7.894  1.00  0.00           H  
ATOM    304  HA  TRP A 235      -4.247  -8.431   5.045  1.00  0.00           H  
ATOM    305 1HB  TRP A 235      -3.689  -6.650   7.423  1.00  0.00           H  
ATOM    306 2HB  TRP A 235      -3.731  -6.071   5.760  1.00  0.00           H  
ATOM    307  HD1 TRP A 235      -6.045  -7.525   8.469  1.00  0.00           H  
ATOM    308  HE1 TRP A 235      -8.469  -6.871   7.899  1.00  0.00           H  
ATOM    309  HE3 TRP A 235      -5.252  -5.378   3.899  1.00  0.00           H  
ATOM    310  HZ2 TRP A 235      -9.859  -5.610   5.789  1.00  0.00           H  
ATOM    311  HZ3 TRP A 235      -7.182  -4.474   2.672  1.00  0.00           H  
ATOM    312  HH2 TRP A 235      -9.436  -4.588   3.596  1.00  0.00           H  
ATOM    313  N   LYS A 236      -1.858  -7.868   4.407  1.00  0.00           N  
ATOM    314  CA  LYS A 236      -0.463  -7.845   3.990  1.00  0.00           C  
ATOM    315  C   LYS A 236       0.171  -6.499   4.308  1.00  0.00           C  
ATOM    316  O   LYS A 236      -0.522  -5.481   4.395  1.00  0.00           O  
ATOM    317  CB  LYS A 236      -0.325  -8.161   2.498  1.00  0.00           C  
ATOM    318  CG  LYS A 236       0.195  -9.562   2.227  1.00  0.00           C  
ATOM    319  CD  LYS A 236       1.707  -9.578   2.060  1.00  0.00           C  
ATOM    320  CE  LYS A 236       2.339 -10.775   2.761  1.00  0.00           C  
ATOM    321  NZ  LYS A 236       3.194 -11.571   1.838  1.00  0.00           N  
ATOM    322  H   LYS A 236      -2.552  -7.610   3.768  1.00  0.00           H  
ATOM    323  HA  LYS A 236       0.055  -8.607   4.556  1.00  0.00           H  
ATOM    324 1HB  LYS A 236      -1.290  -8.061   2.027  1.00  0.00           H  
ATOM    325 2HB  LYS A 236       0.359  -7.456   2.050  1.00  0.00           H  
ATOM    326 1HG  LYS A 236      -0.070 -10.196   3.058  1.00  0.00           H  
ATOM    327 2HG  LYS A 236      -0.263  -9.938   1.324  1.00  0.00           H  
ATOM    328 1HD  LYS A 236       1.943  -9.627   1.008  1.00  0.00           H  
ATOM    329 2HD  LYS A 236       2.116  -8.671   2.481  1.00  0.00           H  
ATOM    330 1HE  LYS A 236       2.946 -10.417   3.578  1.00  0.00           H  
ATOM    331 2HE  LYS A 236       1.554 -11.410   3.148  1.00  0.00           H  
ATOM    332 1HZ  LYS A 236       3.813 -10.940   1.289  1.00  0.00           H  
ATOM    333 2HZ  LYS A 236       3.786 -12.233   2.380  1.00  0.00           H  
ATOM    334 3HZ  LYS A 236       2.600 -12.115   1.180  1.00  0.00           H  
ATOM    335  N   GLY A 237       1.494  -6.532   4.488  1.00  0.00           N  
ATOM    336  CA  GLY A 237       2.281  -5.348   4.821  1.00  0.00           C  
ATOM    337  C   GLY A 237       1.860  -4.064   4.115  1.00  0.00           C  
ATOM    338  O   GLY A 237       1.067  -4.093   3.174  1.00  0.00           O  
ATOM    339  H   GLY A 237       1.952  -7.396   4.405  1.00  0.00           H  
ATOM    340 1HA  GLY A 237       2.213  -5.185   5.885  1.00  0.00           H  
ATOM    341 2HA  GLY A 237       3.313  -5.550   4.572  1.00  0.00           H  
ATOM    342  N   PRO A 238       2.403  -2.905   4.552  1.00  0.00           N  
ATOM    343  CA  PRO A 238       2.086  -1.609   3.956  1.00  0.00           C  
ATOM    344  C   PRO A 238       2.835  -1.382   2.650  1.00  0.00           C  
ATOM    345  O   PRO A 238       3.909  -0.780   2.635  1.00  0.00           O  
ATOM    346  CB  PRO A 238       2.555  -0.617   5.017  1.00  0.00           C  
ATOM    347  CG  PRO A 238       3.695  -1.299   5.687  1.00  0.00           C  
ATOM    348  CD  PRO A 238       3.382  -2.772   5.656  1.00  0.00           C  
ATOM    349 1HB  PRO A 238       2.866   0.303   4.544  1.00  0.00           H  
ATOM    350 2HB  PRO A 238       1.754  -0.421   5.710  1.00  0.00           H  
ATOM    351 1HG  PRO A 238       3.779  -0.957   6.707  1.00  0.00           H  
ATOM    352 2HG  PRO A 238       4.610  -1.099   5.147  1.00  0.00           H  
ATOM    353 1HD  PRO A 238       4.275  -3.340   5.441  1.00  0.00           H  
ATOM    354 2HD  PRO A 238       2.950  -3.086   6.593  1.00  0.00           H  
ATOM    355  N   ALA A 239       2.267  -1.870   1.556  1.00  0.00           N  
ATOM    356  CA  ALA A 239       2.888  -1.721   0.249  1.00  0.00           C  
ATOM    357  C   ALA A 239       2.935  -0.255  -0.171  1.00  0.00           C  
ATOM    358  O   ALA A 239       2.277   0.595   0.431  1.00  0.00           O  
ATOM    359  CB  ALA A 239       2.142  -2.551  -0.783  1.00  0.00           C  
ATOM    360  H   ALA A 239       1.412  -2.343   1.629  1.00  0.00           H  
ATOM    361  HA  ALA A 239       3.899  -2.099   0.320  1.00  0.00           H  
ATOM    362 1HB  ALA A 239       2.035  -3.564  -0.422  1.00  0.00           H  
ATOM    363 2HB  ALA A 239       1.163  -2.124  -0.950  1.00  0.00           H  
ATOM    364 3HB  ALA A 239       2.696  -2.557  -1.711  1.00  0.00           H  
ATOM    365  N   LYS A 240       3.717   0.038  -1.206  1.00  0.00           N  
ATOM    366  CA  LYS A 240       3.849   1.404  -1.702  1.00  0.00           C  
ATOM    367  C   LYS A 240       2.714   1.748  -2.660  1.00  0.00           C  
ATOM    368  O   LYS A 240       2.400   0.979  -3.569  1.00  0.00           O  
ATOM    369  CB  LYS A 240       5.197   1.589  -2.403  1.00  0.00           C  
ATOM    370  CG  LYS A 240       6.368   0.983  -1.646  1.00  0.00           C  
ATOM    371  CD  LYS A 240       7.690   1.280  -2.334  1.00  0.00           C  
ATOM    372  CE  LYS A 240       8.364   2.508  -1.743  1.00  0.00           C  
ATOM    373  NZ  LYS A 240       9.848   2.403  -1.789  1.00  0.00           N  
ATOM    374  H   LYS A 240       4.218  -0.680  -1.645  1.00  0.00           H  
ATOM    375  HA  LYS A 240       3.800   2.072  -0.853  1.00  0.00           H  
ATOM    376 1HB  LYS A 240       5.148   1.128  -3.377  1.00  0.00           H  
ATOM    377 2HB  LYS A 240       5.384   2.646  -2.524  1.00  0.00           H  
ATOM    378 1HG  LYS A 240       6.393   1.395  -0.648  1.00  0.00           H  
ATOM    379 2HG  LYS A 240       6.232  -0.088  -1.592  1.00  0.00           H  
ATOM    380 1HD  LYS A 240       8.345   0.431  -2.215  1.00  0.00           H  
ATOM    381 2HD  LYS A 240       7.507   1.451  -3.385  1.00  0.00           H  
ATOM    382 1HE  LYS A 240       8.055   3.378  -2.304  1.00  0.00           H  
ATOM    383 2HE  LYS A 240       8.051   2.614  -0.714  1.00  0.00           H  
ATOM    384 1HZ  LYS A 240      10.148   1.970  -2.686  1.00  0.00           H  
ATOM    385 2HZ  LYS A 240      10.276   3.350  -1.715  1.00  0.00           H  
ATOM    386 3HZ  LYS A 240      10.191   1.817  -1.002  1.00  0.00           H  
ATOM    387  N   LEU A 241       2.101   2.909  -2.451  1.00  0.00           N  
ATOM    388  CA  LEU A 241       0.999   3.356  -3.295  1.00  0.00           C  
ATOM    389  C   LEU A 241       1.504   3.800  -4.665  1.00  0.00           C  
ATOM    390  O   LEU A 241       2.403   4.635  -4.765  1.00  0.00           O  
ATOM    391  CB  LEU A 241       0.250   4.506  -2.618  1.00  0.00           C  
ATOM    392  CG  LEU A 241      -1.107   4.848  -3.233  1.00  0.00           C  
ATOM    393  CD1 LEU A 241      -2.057   3.667  -3.115  1.00  0.00           C  
ATOM    394  CD2 LEU A 241      -1.696   6.078  -2.561  1.00  0.00           C  
ATOM    395  H   LEU A 241       2.397   3.478  -1.710  1.00  0.00           H  
ATOM    396  HA  LEU A 241       0.323   2.525  -3.425  1.00  0.00           H  
ATOM    397 1HB  LEU A 241       0.097   4.245  -1.581  1.00  0.00           H  
ATOM    398 2HB  LEU A 241       0.873   5.387  -2.661  1.00  0.00           H  
ATOM    399  HG  LEU A 241      -0.976   5.069  -4.282  1.00  0.00           H  
ATOM    400 1HD1 LEU A 241      -2.191   3.417  -2.074  1.00  0.00           H  
ATOM    401 2HD1 LEU A 241      -3.011   3.928  -3.548  1.00  0.00           H  
ATOM    402 3HD1 LEU A 241      -1.644   2.818  -3.639  1.00  0.00           H  
ATOM    403 1HD2 LEU A 241      -1.633   5.964  -1.489  1.00  0.00           H  
ATOM    404 2HD2 LEU A 241      -1.142   6.953  -2.863  1.00  0.00           H  
ATOM    405 3HD2 LEU A 241      -2.731   6.187  -2.852  1.00  0.00           H  
ATOM    406  N   LEU A 242       0.919   3.234  -5.717  1.00  0.00           N  
ATOM    407  CA  LEU A 242       1.309   3.571  -7.083  1.00  0.00           C  
ATOM    408  C   LEU A 242       0.118   4.089  -7.883  1.00  0.00           C  
ATOM    409  O   LEU A 242       0.224   5.085  -8.596  1.00  0.00           O  
ATOM    410  CB  LEU A 242       1.909   2.348  -7.780  1.00  0.00           C  
ATOM    411  CG  LEU A 242       3.311   1.957  -7.310  1.00  0.00           C  
ATOM    412  CD1 LEU A 242       3.790   0.713  -8.041  1.00  0.00           C  
ATOM    413  CD2 LEU A 242       4.281   3.111  -7.519  1.00  0.00           C  
ATOM    414  H   LEU A 242       0.208   2.576  -5.572  1.00  0.00           H  
ATOM    415  HA  LEU A 242       2.059   4.348  -7.033  1.00  0.00           H  
ATOM    416 1HB  LEU A 242       1.249   1.508  -7.616  1.00  0.00           H  
ATOM    417 2HB  LEU A 242       1.952   2.550  -8.839  1.00  0.00           H  
ATOM    418  HG  LEU A 242       3.280   1.733  -6.253  1.00  0.00           H  
ATOM    419 1HD1 LEU A 242       2.984  -0.003  -8.101  1.00  0.00           H  
ATOM    420 2HD1 LEU A 242       4.108   0.981  -9.039  1.00  0.00           H  
ATOM    421 3HD1 LEU A 242       4.620   0.277  -7.504  1.00  0.00           H  
ATOM    422 1HD2 LEU A 242       3.920   3.744  -8.316  1.00  0.00           H  
ATOM    423 2HD2 LEU A 242       4.358   3.685  -6.609  1.00  0.00           H  
ATOM    424 3HD2 LEU A 242       5.253   2.720  -7.782  1.00  0.00           H  
ATOM    425  N   TRP A 243      -1.014   3.401  -7.764  1.00  0.00           N  
ATOM    426  CA  TRP A 243      -2.222   3.792  -8.482  1.00  0.00           C  
ATOM    427  C   TRP A 243      -3.470   3.518  -7.649  1.00  0.00           C  
ATOM    428  O   TRP A 243      -3.535   2.534  -6.912  1.00  0.00           O  
ATOM    429  CB  TRP A 243      -2.312   3.042  -9.811  1.00  0.00           C  
ATOM    430  CG  TRP A 243      -3.483   3.449 -10.652  1.00  0.00           C  
ATOM    431  CD1 TRP A 243      -3.587   4.563 -11.435  1.00  0.00           C  
ATOM    432  CD2 TRP A 243      -4.717   2.740 -10.798  1.00  0.00           C  
ATOM    433  NE1 TRP A 243      -4.811   4.588 -12.060  1.00  0.00           N  
ATOM    434  CE2 TRP A 243      -5.523   3.479 -11.685  1.00  0.00           C  
ATOM    435  CE3 TRP A 243      -5.220   1.550 -10.266  1.00  0.00           C  
ATOM    436  CZ2 TRP A 243      -6.802   3.063 -12.049  1.00  0.00           C  
ATOM    437  CZ3 TRP A 243      -6.489   1.142 -10.628  1.00  0.00           C  
ATOM    438  CH2 TRP A 243      -7.265   1.897 -11.512  1.00  0.00           C  
ATOM    439  H   TRP A 243      -1.037   2.612  -7.183  1.00  0.00           H  
ATOM    440  HA  TRP A 243      -2.161   4.851  -8.681  1.00  0.00           H  
ATOM    441 1HB  TRP A 243      -1.414   3.223 -10.380  1.00  0.00           H  
ATOM    442 2HB  TRP A 243      -2.396   1.984  -9.612  1.00  0.00           H  
ATOM    443  HD1 TRP A 243      -2.812   5.308 -11.538  1.00  0.00           H  
ATOM    444  HE1 TRP A 243      -5.122   5.286 -12.674  1.00  0.00           H  
ATOM    445  HE3 TRP A 243      -4.634   0.954  -9.580  1.00  0.00           H  
ATOM    446  HZ2 TRP A 243      -7.415   3.630 -12.731  1.00  0.00           H  
ATOM    447  HZ3 TRP A 243      -6.894   0.230 -10.226  1.00  0.00           H  
ATOM    448  HH2 TRP A 243      -8.252   1.539 -11.767  1.00  0.00           H  
ATOM    449  N   LYS A 244      -4.460   4.393  -7.780  1.00  0.00           N  
ATOM    450  CA  LYS A 244      -5.714   4.253  -7.049  1.00  0.00           C  
ATOM    451  C   LYS A 244      -6.851   4.920  -7.813  1.00  0.00           C  
ATOM    452  O   LYS A 244      -7.025   6.137  -7.749  1.00  0.00           O  
ATOM    453  CB  LYS A 244      -5.586   4.864  -5.651  1.00  0.00           C  
ATOM    454  CG  LYS A 244      -6.742   4.513  -4.726  1.00  0.00           C  
ATOM    455  CD  LYS A 244      -6.477   4.977  -3.302  1.00  0.00           C  
ATOM    456  CE  LYS A 244      -7.055   6.361  -3.050  1.00  0.00           C  
ATOM    457  NZ  LYS A 244      -8.479   6.299  -2.619  1.00  0.00           N  
ATOM    458  H   LYS A 244      -4.346   5.154  -8.387  1.00  0.00           H  
ATOM    459  HA  LYS A 244      -5.927   3.198  -6.955  1.00  0.00           H  
ATOM    460 1HB  LYS A 244      -4.672   4.511  -5.199  1.00  0.00           H  
ATOM    461 2HB  LYS A 244      -5.542   5.939  -5.744  1.00  0.00           H  
ATOM    462 1HG  LYS A 244      -7.639   4.992  -5.089  1.00  0.00           H  
ATOM    463 2HG  LYS A 244      -6.877   3.442  -4.727  1.00  0.00           H  
ATOM    464 1HD  LYS A 244      -6.932   4.279  -2.616  1.00  0.00           H  
ATOM    465 2HD  LYS A 244      -5.410   5.007  -3.136  1.00  0.00           H  
ATOM    466 1HE  LYS A 244      -6.476   6.845  -2.279  1.00  0.00           H  
ATOM    467 2HE  LYS A 244      -6.990   6.936  -3.963  1.00  0.00           H  
ATOM    468 1HZ  LYS A 244      -8.930   5.439  -2.993  1.00  0.00           H  
ATOM    469 2HZ  LYS A 244      -8.537   6.282  -1.580  1.00  0.00           H  
ATOM    470 3HZ  LYS A 244      -8.996   7.129  -2.971  1.00  0.00           H  
ATOM    471  N   GLY A 245      -7.617   4.119  -8.547  1.00  0.00           N  
ATOM    472  CA  GLY A 245      -8.719   4.655  -9.325  1.00  0.00           C  
ATOM    473  C   GLY A 245      -9.990   3.840  -9.199  1.00  0.00           C  
ATOM    474  O   GLY A 245     -10.800   4.069  -8.300  1.00  0.00           O  
ATOM    475  H   GLY A 245      -7.426   3.156  -8.568  1.00  0.00           H  
ATOM    476 1HA  GLY A 245      -8.918   5.665  -8.999  1.00  0.00           H  
ATOM    477 2HA  GLY A 245      -8.425   4.677 -10.365  1.00  0.00           H  
ATOM    478  N   GLU A 246     -10.163   2.893 -10.114  1.00  0.00           N  
ATOM    479  CA  GLU A 246     -11.337   2.028 -10.133  1.00  0.00           C  
ATOM    480  C   GLU A 246     -11.432   1.206  -8.835  1.00  0.00           C  
ATOM    481  O   GLU A 246     -10.998   1.666  -7.780  1.00  0.00           O  
ATOM    482  CB  GLU A 246     -11.267   1.125 -11.371  1.00  0.00           C  
ATOM    483  CG  GLU A 246     -10.991   1.884 -12.660  1.00  0.00           C  
ATOM    484  CD  GLU A 246     -12.100   1.729 -13.684  1.00  0.00           C  
ATOM    485  OE1 GLU A 246     -13.284   1.792 -13.292  1.00  0.00           O  
ATOM    486  OE2 GLU A 246     -11.783   1.543 -14.879  1.00  0.00           O  
ATOM    487  H   GLU A 246      -9.479   2.776 -10.804  1.00  0.00           H  
ATOM    488  HA  GLU A 246     -12.210   2.659 -10.208  1.00  0.00           H  
ATOM    489 1HB  GLU A 246     -12.206   0.603 -11.478  1.00  0.00           H  
ATOM    490 2HB  GLU A 246     -10.477   0.402 -11.231  1.00  0.00           H  
ATOM    491 1HG  GLU A 246     -10.882   2.933 -12.429  1.00  0.00           H  
ATOM    492 2HG  GLU A 246     -10.071   1.514 -13.090  1.00  0.00           H  
ATOM    493  N   GLY A 247     -11.994  -0.008  -8.903  1.00  0.00           N  
ATOM    494  CA  GLY A 247     -12.114  -0.837  -7.716  1.00  0.00           C  
ATOM    495  C   GLY A 247     -10.870  -1.664  -7.432  1.00  0.00           C  
ATOM    496  O   GLY A 247     -10.921  -2.613  -6.650  1.00  0.00           O  
ATOM    497  H   GLY A 247     -12.326  -0.344  -9.757  1.00  0.00           H  
ATOM    498 1HA  GLY A 247     -12.305  -0.199  -6.866  1.00  0.00           H  
ATOM    499 2HA  GLY A 247     -12.953  -1.504  -7.845  1.00  0.00           H  
ATOM    500  N   ALA A 248      -9.752  -1.310  -8.062  1.00  0.00           N  
ATOM    501  CA  ALA A 248      -8.501  -2.023  -7.864  1.00  0.00           C  
ATOM    502  C   ALA A 248      -7.379  -1.042  -7.542  1.00  0.00           C  
ATOM    503  O   ALA A 248      -7.366   0.080  -8.046  1.00  0.00           O  
ATOM    504  CB  ALA A 248      -8.164  -2.837  -9.103  1.00  0.00           C  
ATOM    505  H   ALA A 248      -9.764  -0.549  -8.671  1.00  0.00           H  
ATOM    506  HA  ALA A 248      -8.627  -2.702  -7.034  1.00  0.00           H  
ATOM    507 1HB  ALA A 248      -9.052  -3.347  -9.448  1.00  0.00           H  
ATOM    508 2HB  ALA A 248      -7.803  -2.179  -9.878  1.00  0.00           H  
ATOM    509 3HB  ALA A 248      -7.401  -3.562  -8.861  1.00  0.00           H  
ATOM    510  N   VAL A 249      -6.446  -1.460  -6.695  1.00  0.00           N  
ATOM    511  CA  VAL A 249      -5.333  -0.598  -6.310  1.00  0.00           C  
ATOM    512  C   VAL A 249      -3.988  -1.260  -6.588  1.00  0.00           C  
ATOM    513  O   VAL A 249      -3.744  -2.395  -6.180  1.00  0.00           O  
ATOM    514  CB  VAL A 249      -5.407  -0.222  -4.818  1.00  0.00           C  
ATOM    515  CG1 VAL A 249      -6.500   0.809  -4.580  1.00  0.00           C  
ATOM    516  CG2 VAL A 249      -5.634  -1.461  -3.965  1.00  0.00           C  
ATOM    517  H   VAL A 249      -6.509  -2.362  -6.317  1.00  0.00           H  
ATOM    518  HA  VAL A 249      -5.399   0.310  -6.890  1.00  0.00           H  
ATOM    519  HB  VAL A 249      -4.461   0.217  -4.533  1.00  0.00           H  
ATOM    520 1HG1 VAL A 249      -6.759   1.283  -5.516  1.00  0.00           H  
ATOM    521 2HG1 VAL A 249      -7.371   0.321  -4.169  1.00  0.00           H  
ATOM    522 3HG1 VAL A 249      -6.145   1.556  -3.885  1.00  0.00           H  
ATOM    523 1HG2 VAL A 249      -5.078  -2.289  -4.377  1.00  0.00           H  
ATOM    524 2HG2 VAL A 249      -5.300  -1.269  -2.956  1.00  0.00           H  
ATOM    525 3HG2 VAL A 249      -6.686  -1.703  -3.955  1.00  0.00           H  
ATOM    526  N   VAL A 250      -3.118  -0.532  -7.280  1.00  0.00           N  
ATOM    527  CA  VAL A 250      -1.790  -1.034  -7.609  1.00  0.00           C  
ATOM    528  C   VAL A 250      -0.781  -0.612  -6.548  1.00  0.00           C  
ATOM    529  O   VAL A 250      -0.656   0.570  -6.232  1.00  0.00           O  
ATOM    530  CB  VAL A 250      -1.328  -0.527  -8.990  1.00  0.00           C  
ATOM    531  CG1 VAL A 250       0.012  -1.138  -9.376  1.00  0.00           C  
ATOM    532  CG2 VAL A 250      -2.381  -0.832 -10.044  1.00  0.00           C  
ATOM    533  H   VAL A 250      -3.373   0.368  -7.570  1.00  0.00           H  
ATOM    534  HA  VAL A 250      -1.838  -2.113  -7.640  1.00  0.00           H  
ATOM    535  HB  VAL A 250      -1.206   0.544  -8.934  1.00  0.00           H  
ATOM    536 1HG1 VAL A 250       0.524  -1.476  -8.487  1.00  0.00           H  
ATOM    537 2HG1 VAL A 250      -0.151  -1.977 -10.037  1.00  0.00           H  
ATOM    538 3HG1 VAL A 250       0.615  -0.396  -9.879  1.00  0.00           H  
ATOM    539 1HG2 VAL A 250      -3.364  -0.776  -9.597  1.00  0.00           H  
ATOM    540 2HG2 VAL A 250      -2.310  -0.113 -10.845  1.00  0.00           H  
ATOM    541 3HG2 VAL A 250      -2.220  -1.826 -10.436  1.00  0.00           H  
ATOM    542  N   ILE A 251      -0.072  -1.588  -5.991  1.00  0.00           N  
ATOM    543  CA  ILE A 251       0.915  -1.313  -4.955  1.00  0.00           C  
ATOM    544  C   ILE A 251       2.133  -2.220  -5.080  1.00  0.00           C  
ATOM    545  O   ILE A 251       2.033  -3.360  -5.533  1.00  0.00           O  
ATOM    546  CB  ILE A 251       0.322  -1.468  -3.536  1.00  0.00           C  
ATOM    547  CG1 ILE A 251      -0.562  -2.722  -3.432  1.00  0.00           C  
ATOM    548  CG2 ILE A 251      -0.465  -0.224  -3.152  1.00  0.00           C  
ATOM    549  CD1 ILE A 251       0.133  -3.901  -2.784  1.00  0.00           C  
ATOM    550  H   ILE A 251      -0.221  -2.513  -6.276  1.00  0.00           H  
ATOM    551  HA  ILE A 251       1.236  -0.288  -5.072  1.00  0.00           H  
ATOM    552  HB  ILE A 251       1.144  -1.561  -2.845  1.00  0.00           H  
ATOM    553 1HG1 ILE A 251      -0.877  -3.026  -4.417  1.00  0.00           H  
ATOM    554 2HG1 ILE A 251      -1.434  -2.491  -2.839  1.00  0.00           H  
ATOM    555 1HG2 ILE A 251      -0.164   0.603  -3.778  1.00  0.00           H  
ATOM    556 2HG2 ILE A 251      -1.521  -0.411  -3.284  1.00  0.00           H  
ATOM    557 3HG2 ILE A 251      -0.270   0.018  -2.117  1.00  0.00           H  
ATOM    558 1HD1 ILE A 251       1.199  -3.728  -2.771  1.00  0.00           H  
ATOM    559 2HD1 ILE A 251      -0.226  -4.021  -1.772  1.00  0.00           H  
ATOM    560 3HD1 ILE A 251      -0.078  -4.797  -3.349  1.00  0.00           H  
ATOM    561  N   GLN A 252       3.282  -1.700  -4.663  1.00  0.00           N  
ATOM    562  CA  GLN A 252       4.532  -2.448  -4.709  1.00  0.00           C  
ATOM    563  C   GLN A 252       4.926  -2.901  -3.307  1.00  0.00           C  
ATOM    564  O   GLN A 252       5.053  -2.085  -2.394  1.00  0.00           O  
ATOM    565  CB  GLN A 252       5.639  -1.582  -5.319  1.00  0.00           C  
ATOM    566  CG  GLN A 252       6.999  -2.260  -5.365  1.00  0.00           C  
ATOM    567  CD  GLN A 252       7.988  -1.523  -6.246  1.00  0.00           C  
ATOM    568  OE1 GLN A 252       8.786  -0.718  -5.765  1.00  0.00           O  
ATOM    569  NE2 GLN A 252       7.940  -1.794  -7.546  1.00  0.00           N  
ATOM    570  H   GLN A 252       3.289  -0.786  -4.307  1.00  0.00           H  
ATOM    571  HA  GLN A 252       4.381  -3.320  -5.329  1.00  0.00           H  
ATOM    572 1HB  GLN A 252       5.358  -1.322  -6.330  1.00  0.00           H  
ATOM    573 2HB  GLN A 252       5.731  -0.676  -4.739  1.00  0.00           H  
ATOM    574 1HG  GLN A 252       7.398  -2.306  -4.363  1.00  0.00           H  
ATOM    575 2HG  GLN A 252       6.875  -3.262  -5.748  1.00  0.00           H  
ATOM    576 2HE2 GLN A 252       7.279  -2.446  -7.859  1.00  0.00           H  
ATOM    577 1HE2 GLN A 252       8.569  -1.332  -8.138  1.00  0.00           H  
ATOM    578  N   ASP A 253       5.114  -4.206  -3.138  1.00  0.00           N  
ATOM    579  CA  ASP A 253       5.487  -4.758  -1.839  1.00  0.00           C  
ATOM    580  C   ASP A 253       6.977  -4.571  -1.577  1.00  0.00           C  
ATOM    581  O   ASP A 253       7.400  -4.400  -0.434  1.00  0.00           O  
ATOM    582  CB  ASP A 253       5.124  -6.243  -1.767  1.00  0.00           C  
ATOM    583  CG  ASP A 253       5.249  -6.802  -0.363  1.00  0.00           C  
ATOM    584  OD1 ASP A 253       4.581  -6.272   0.550  1.00  0.00           O  
ATOM    585  OD2 ASP A 253       6.014  -7.771  -0.176  1.00  0.00           O  
ATOM    586  H   ASP A 253       4.995  -4.811  -3.901  1.00  0.00           H  
ATOM    587  HA  ASP A 253       4.932  -4.224  -1.082  1.00  0.00           H  
ATOM    588 1HB  ASP A 253       4.103  -6.374  -2.096  1.00  0.00           H  
ATOM    589 2HB  ASP A 253       5.781  -6.800  -2.418  1.00  0.00           H  
ATOM    590  N   ASN A 254       7.766  -4.597  -2.645  1.00  0.00           N  
ATOM    591  CA  ASN A 254       9.216  -4.424  -2.537  1.00  0.00           C  
ATOM    592  C   ASN A 254       9.788  -3.964  -3.875  1.00  0.00           C  
ATOM    593  O   ASN A 254      10.092  -2.786  -4.061  1.00  0.00           O  
ATOM    594  CB  ASN A 254       9.925  -5.720  -2.074  1.00  0.00           C  
ATOM    595  CG  ASN A 254       8.986  -6.777  -1.513  1.00  0.00           C  
ATOM    596  OD1 ASN A 254       9.022  -7.089  -0.322  1.00  0.00           O  
ATOM    597  ND2 ASN A 254       8.140  -7.330  -2.374  1.00  0.00           N  
ATOM    598  H   ASN A 254       7.365  -4.732  -3.530  1.00  0.00           H  
ATOM    599  HA  ASN A 254       9.396  -3.650  -1.808  1.00  0.00           H  
ATOM    600 1HB  ASN A 254      10.451  -6.156  -2.909  1.00  0.00           H  
ATOM    601 2HB  ASN A 254      10.642  -5.466  -1.307  1.00  0.00           H  
ATOM    602 2HD2 ASN A 254       8.168  -7.031  -3.308  1.00  0.00           H  
ATOM    603 1HD2 ASN A 254       7.520  -8.013  -2.041  1.00  0.00           H  
ATOM    604  N   SER A 255       9.919  -4.902  -4.804  1.00  0.00           N  
ATOM    605  CA  SER A 255      10.441  -4.605  -6.132  1.00  0.00           C  
ATOM    606  C   SER A 255       9.405  -4.922  -7.212  1.00  0.00           C  
ATOM    607  O   SER A 255       9.461  -4.374  -8.313  1.00  0.00           O  
ATOM    608  CB  SER A 255      11.725  -5.394  -6.389  1.00  0.00           C  
ATOM    609  OG  SER A 255      12.496  -5.516  -5.206  1.00  0.00           O  
ATOM    610  H   SER A 255       9.652  -5.817  -4.593  1.00  0.00           H  
ATOM    611  HA  SER A 255      10.666  -3.549  -6.169  1.00  0.00           H  
ATOM    612 1HB  SER A 255      12.314  -4.886  -7.137  1.00  0.00           H  
ATOM    613 2HB  SER A 255      11.473  -6.385  -6.741  1.00  0.00           H  
ATOM    614  HG  SER A 255      12.944  -4.685  -5.029  1.00  0.00           H  
ATOM    615  N   ASP A 256       8.457  -5.804  -6.892  1.00  0.00           N  
ATOM    616  CA  ASP A 256       7.414  -6.180  -7.837  1.00  0.00           C  
ATOM    617  C   ASP A 256       6.126  -5.431  -7.534  1.00  0.00           C  
ATOM    618  O   ASP A 256       5.827  -5.134  -6.378  1.00  0.00           O  
ATOM    619  CB  ASP A 256       7.158  -7.686  -7.774  1.00  0.00           C  
ATOM    620  CG  ASP A 256       8.222  -8.485  -8.502  1.00  0.00           C  
ATOM    621  OD1 ASP A 256       8.130  -8.605  -9.742  1.00  0.00           O  
ATOM    622  OD2 ASP A 256       9.149  -8.989  -7.833  1.00  0.00           O  
ATOM    623  H   ASP A 256       8.454  -6.208  -6.001  1.00  0.00           H  
ATOM    624  HA  ASP A 256       7.749  -5.918  -8.828  1.00  0.00           H  
ATOM    625 1HB  ASP A 256       7.143  -7.999  -6.740  1.00  0.00           H  
ATOM    626 2HB  ASP A 256       6.200  -7.900  -8.224  1.00  0.00           H  
ATOM    627  N   ILE A 257       5.362  -5.127  -8.575  1.00  0.00           N  
ATOM    628  CA  ILE A 257       4.106  -4.413  -8.406  1.00  0.00           C  
ATOM    629  C   ILE A 257       2.919  -5.363  -8.485  1.00  0.00           C  
ATOM    630  O   ILE A 257       2.814  -6.170  -9.409  1.00  0.00           O  
ATOM    631  CB  ILE A 257       3.932  -3.303  -9.456  1.00  0.00           C  
ATOM    632  CG1 ILE A 257       5.212  -2.472  -9.573  1.00  0.00           C  
ATOM    633  CG2 ILE A 257       2.752  -2.418  -9.087  1.00  0.00           C  
ATOM    634  CD1 ILE A 257       5.111  -1.350 -10.582  1.00  0.00           C  
ATOM    635  H   ILE A 257       5.648  -5.391  -9.475  1.00  0.00           H  
ATOM    636  HA  ILE A 257       4.116  -3.953  -7.427  1.00  0.00           H  
ATOM    637  HB  ILE A 257       3.721  -3.767 -10.408  1.00  0.00           H  
ATOM    638 1HG1 ILE A 257       5.440  -2.035  -8.613  1.00  0.00           H  
ATOM    639 2HG1 ILE A 257       6.025  -3.117  -9.873  1.00  0.00           H  
ATOM    640 1HG2 ILE A 257       2.841  -2.111  -8.056  1.00  0.00           H  
ATOM    641 2HG2 ILE A 257       2.744  -1.545  -9.724  1.00  0.00           H  
ATOM    642 3HG2 ILE A 257       1.833  -2.968  -9.220  1.00  0.00           H  
ATOM    643 1HD1 ILE A 257       4.087  -1.256 -10.913  1.00  0.00           H  
ATOM    644 2HD1 ILE A 257       5.427  -0.425 -10.124  1.00  0.00           H  
ATOM    645 3HD1 ILE A 257       5.744  -1.567 -11.429  1.00  0.00           H  
ATOM    646  N   LYS A 258       2.028  -5.258  -7.509  1.00  0.00           N  
ATOM    647  CA  LYS A 258       0.841  -6.103  -7.458  1.00  0.00           C  
ATOM    648  C   LYS A 258      -0.424  -5.256  -7.396  1.00  0.00           C  
ATOM    649  O   LYS A 258      -0.386  -4.092  -6.996  1.00  0.00           O  
ATOM    650  CB  LYS A 258       0.903  -7.035  -6.246  1.00  0.00           C  
ATOM    651  CG  LYS A 258       2.182  -7.853  -6.169  1.00  0.00           C  
ATOM    652  CD  LYS A 258       2.587  -8.117  -4.728  1.00  0.00           C  
ATOM    653  CE  LYS A 258       3.855  -8.953  -4.647  1.00  0.00           C  
ATOM    654  NZ  LYS A 258       3.556 -10.404  -4.496  1.00  0.00           N  
ATOM    655  H   LYS A 258       2.174  -4.594  -6.804  1.00  0.00           H  
ATOM    656  HA  LYS A 258       0.818  -6.699  -8.358  1.00  0.00           H  
ATOM    657 1HB  LYS A 258       0.825  -6.444  -5.346  1.00  0.00           H  
ATOM    658 2HB  LYS A 258       0.068  -7.718  -6.291  1.00  0.00           H  
ATOM    659 1HG  LYS A 258       2.026  -8.797  -6.668  1.00  0.00           H  
ATOM    660 2HG  LYS A 258       2.975  -7.309  -6.662  1.00  0.00           H  
ATOM    661 1HD  LYS A 258       2.758  -7.174  -4.232  1.00  0.00           H  
ATOM    662 2HD  LYS A 258       1.786  -8.647  -4.231  1.00  0.00           H  
ATOM    663 1HE  LYS A 258       4.426  -8.805  -5.552  1.00  0.00           H  
ATOM    664 2HE  LYS A 258       4.436  -8.622  -3.799  1.00  0.00           H  
ATOM    665 1HZ  LYS A 258       2.655 -10.634  -4.961  1.00  0.00           H  
ATOM    666 2HZ  LYS A 258       4.311 -10.972  -4.931  1.00  0.00           H  
ATOM    667 3HZ  LYS A 258       3.486 -10.651  -3.488  1.00  0.00           H  
ATOM    668  N   VAL A 259      -1.543  -5.849  -7.793  1.00  0.00           N  
ATOM    669  CA  VAL A 259      -2.823  -5.151  -7.784  1.00  0.00           C  
ATOM    670  C   VAL A 259      -3.857  -5.928  -6.978  1.00  0.00           C  
ATOM    671  O   VAL A 259      -4.056  -7.124  -7.193  1.00  0.00           O  
ATOM    672  CB  VAL A 259      -3.364  -4.934  -9.209  1.00  0.00           C  
ATOM    673  CG1 VAL A 259      -4.546  -3.975  -9.191  1.00  0.00           C  
ATOM    674  CG2 VAL A 259      -2.268  -4.421 -10.130  1.00  0.00           C  
ATOM    675  H   VAL A 259      -1.508  -6.778  -8.100  1.00  0.00           H  
ATOM    676  HA  VAL A 259      -2.675  -4.183  -7.326  1.00  0.00           H  
ATOM    677  HB  VAL A 259      -3.710  -5.884  -9.587  1.00  0.00           H  
ATOM    678 1HG1 VAL A 259      -5.119  -4.126  -8.287  1.00  0.00           H  
ATOM    679 2HG1 VAL A 259      -4.183  -2.958  -9.222  1.00  0.00           H  
ATOM    680 3HG1 VAL A 259      -5.172  -4.160 -10.051  1.00  0.00           H  
ATOM    681 1HG2 VAL A 259      -1.622  -3.750  -9.582  1.00  0.00           H  
ATOM    682 2HG2 VAL A 259      -1.690  -5.254 -10.500  1.00  0.00           H  
ATOM    683 3HG2 VAL A 259      -2.712  -3.894 -10.961  1.00  0.00           H  
ATOM    684  N   VAL A 260      -4.510  -5.242  -6.051  1.00  0.00           N  
ATOM    685  CA  VAL A 260      -5.524  -5.868  -5.211  1.00  0.00           C  
ATOM    686  C   VAL A 260      -6.796  -5.021  -5.168  1.00  0.00           C  
ATOM    687  O   VAL A 260      -6.723  -3.794  -5.095  1.00  0.00           O  
ATOM    688  CB  VAL A 260      -5.011  -6.078  -3.772  1.00  0.00           C  
ATOM    689  CG1 VAL A 260      -5.978  -6.949  -2.983  1.00  0.00           C  
ATOM    690  CG2 VAL A 260      -3.615  -6.688  -3.781  1.00  0.00           C  
ATOM    691  H   VAL A 260      -4.306  -4.292  -5.928  1.00  0.00           H  
ATOM    692  HA  VAL A 260      -5.755  -6.834  -5.635  1.00  0.00           H  
ATOM    693  HB  VAL A 260      -4.956  -5.114  -3.289  1.00  0.00           H  
ATOM    694 1HG1 VAL A 260      -6.157  -7.867  -3.523  1.00  0.00           H  
ATOM    695 2HG1 VAL A 260      -5.550  -7.177  -2.018  1.00  0.00           H  
ATOM    696 3HG1 VAL A 260      -6.910  -6.422  -2.849  1.00  0.00           H  
ATOM    697 1HG2 VAL A 260      -3.433  -7.154  -4.738  1.00  0.00           H  
ATOM    698 2HG2 VAL A 260      -2.883  -5.911  -3.615  1.00  0.00           H  
ATOM    699 3HG2 VAL A 260      -3.537  -7.428  -2.999  1.00  0.00           H  
ATOM    700  N   PRO A 261      -7.987  -5.654  -5.213  1.00  0.00           N  
ATOM    701  CA  PRO A 261      -9.259  -4.926  -5.177  1.00  0.00           C  
ATOM    702  C   PRO A 261      -9.338  -3.960  -3.998  1.00  0.00           C  
ATOM    703  O   PRO A 261      -8.924  -4.287  -2.886  1.00  0.00           O  
ATOM    704  CB  PRO A 261     -10.306  -6.034  -5.033  1.00  0.00           C  
ATOM    705  CG  PRO A 261      -9.657  -7.247  -5.604  1.00  0.00           C  
ATOM    706  CD  PRO A 261      -8.192  -7.117  -5.299  1.00  0.00           C  
ATOM    707 1HB  PRO A 261     -11.195  -5.767  -5.583  1.00  0.00           H  
ATOM    708 2HB  PRO A 261     -10.548  -6.169  -3.988  1.00  0.00           H  
ATOM    709 1HG  PRO A 261     -10.061  -8.134  -5.135  1.00  0.00           H  
ATOM    710 2HG  PRO A 261      -9.817  -7.280  -6.671  1.00  0.00           H  
ATOM    711 1HD  PRO A 261      -7.601  -7.541  -6.096  1.00  0.00           H  
ATOM    712 2HD  PRO A 261      -7.958  -7.594  -4.359  1.00  0.00           H  
ATOM    713  N   ARG A 262      -9.872  -2.768  -4.249  1.00  0.00           N  
ATOM    714  CA  ARG A 262     -10.006  -1.751  -3.209  1.00  0.00           C  
ATOM    715  C   ARG A 262     -10.812  -2.279  -2.025  1.00  0.00           C  
ATOM    716  O   ARG A 262     -10.609  -1.859  -0.885  1.00  0.00           O  
ATOM    717  CB  ARG A 262     -10.672  -0.495  -3.778  1.00  0.00           C  
ATOM    718  CG  ARG A 262     -10.827   0.626  -2.763  1.00  0.00           C  
ATOM    719  CD  ARG A 262      -9.481   1.213  -2.367  1.00  0.00           C  
ATOM    720  NE  ARG A 262      -9.568   1.996  -1.135  1.00  0.00           N  
ATOM    721  CZ  ARG A 262     -10.058   3.234  -1.068  1.00  0.00           C  
ATOM    722  NH1 ARG A 262     -10.509   3.843  -2.161  1.00  0.00           N  
ATOM    723  NH2 ARG A 262     -10.103   3.866   0.097  1.00  0.00           N  
ATOM    724  H   ARG A 262     -10.184  -2.566  -5.156  1.00  0.00           H  
ATOM    725  HA  ARG A 262      -9.014  -1.498  -2.866  1.00  0.00           H  
ATOM    726 1HB  ARG A 262     -10.075  -0.127  -4.600  1.00  0.00           H  
ATOM    727 2HB  ARG A 262     -11.653  -0.757  -4.147  1.00  0.00           H  
ATOM    728 1HG  ARG A 262     -11.435   1.407  -3.195  1.00  0.00           H  
ATOM    729 2HG  ARG A 262     -11.314   0.235  -1.881  1.00  0.00           H  
ATOM    730 1HD  ARG A 262      -8.780   0.406  -2.220  1.00  0.00           H  
ATOM    731 2HD  ARG A 262      -9.133   1.852  -3.165  1.00  0.00           H  
ATOM    732  HE  ARG A 262      -9.243   1.577  -0.311  1.00  0.00           H  
ATOM    733 1HH1 ARG A 262     -10.480   3.377  -3.044  1.00  0.00           H  
ATOM    734 2HH1 ARG A 262     -10.875   4.772  -2.098  1.00  0.00           H  
ATOM    735 1HH2 ARG A 262      -9.767   3.414   0.923  1.00  0.00           H  
ATOM    736 2HH2 ARG A 262     -10.471   4.794   0.149  1.00  0.00           H  
ATOM    737  N   ARG A 263     -11.724  -3.207  -2.300  1.00  0.00           N  
ATOM    738  CA  ARG A 263     -12.555  -3.796  -1.259  1.00  0.00           C  
ATOM    739  C   ARG A 263     -11.710  -4.626  -0.296  1.00  0.00           C  
ATOM    740  O   ARG A 263     -12.025  -4.732   0.888  1.00  0.00           O  
ATOM    741  CB  ARG A 263     -13.645  -4.669  -1.882  1.00  0.00           C  
ATOM    742  CG  ARG A 263     -14.609  -5.259  -0.867  1.00  0.00           C  
ATOM    743  CD  ARG A 263     -15.949  -5.598  -1.502  1.00  0.00           C  
ATOM    744  NE  ARG A 263     -16.934  -4.534  -1.304  1.00  0.00           N  
ATOM    745  CZ  ARG A 263     -18.149  -4.530  -1.853  1.00  0.00           C  
ATOM    746  NH1 ARG A 263     -18.545  -5.530  -2.632  1.00  0.00           N  
ATOM    747  NH2 ARG A 263     -18.975  -3.519  -1.618  1.00  0.00           N  
ATOM    748  H   ARG A 263     -11.839  -3.505  -3.226  1.00  0.00           H  
ATOM    749  HA  ARG A 263     -13.020  -2.991  -0.709  1.00  0.00           H  
ATOM    750 1HB  ARG A 263     -14.213  -4.072  -2.581  1.00  0.00           H  
ATOM    751 2HB  ARG A 263     -13.176  -5.483  -2.416  1.00  0.00           H  
ATOM    752 1HG  ARG A 263     -14.179  -6.161  -0.457  1.00  0.00           H  
ATOM    753 2HG  ARG A 263     -14.767  -4.542  -0.076  1.00  0.00           H  
ATOM    754 1HD  ARG A 263     -15.803  -5.747  -2.562  1.00  0.00           H  
ATOM    755 2HD  ARG A 263     -16.324  -6.509  -1.059  1.00  0.00           H  
ATOM    756  HE  ARG A 263     -16.675  -3.782  -0.733  1.00  0.00           H  
ATOM    757 1HH1 ARG A 263     -17.931  -6.298  -2.814  1.00  0.00           H  
ATOM    758 2HH1 ARG A 263     -19.459  -5.515  -3.037  1.00  0.00           H  
ATOM    759 1HH2 ARG A 263     -18.685  -2.763  -1.031  1.00  0.00           H  
ATOM    760 2HH2 ARG A 263     -19.887  -3.513  -2.028  1.00  0.00           H  
ATOM    761  N   LYS A 264     -10.635  -5.213  -0.815  1.00  0.00           N  
ATOM    762  CA  LYS A 264      -9.743  -6.034  -0.003  1.00  0.00           C  
ATOM    763  C   LYS A 264      -8.423  -5.313   0.275  1.00  0.00           C  
ATOM    764  O   LYS A 264      -7.406  -5.950   0.549  1.00  0.00           O  
ATOM    765  CB  LYS A 264      -9.470  -7.368  -0.698  1.00  0.00           C  
ATOM    766  CG  LYS A 264     -10.727  -8.176  -0.972  1.00  0.00           C  
ATOM    767  CD  LYS A 264     -10.391  -9.596  -1.400  1.00  0.00           C  
ATOM    768  CE  LYS A 264     -11.486 -10.192  -2.269  1.00  0.00           C  
ATOM    769  NZ  LYS A 264     -11.299 -11.655  -2.473  1.00  0.00           N  
ATOM    770  H   LYS A 264     -10.435  -5.090  -1.766  1.00  0.00           H  
ATOM    771  HA  LYS A 264     -10.237  -6.225   0.938  1.00  0.00           H  
ATOM    772 1HB  LYS A 264      -8.817  -7.959  -0.075  1.00  0.00           H  
ATOM    773 2HB  LYS A 264      -8.979  -7.175  -1.641  1.00  0.00           H  
ATOM    774 1HG  LYS A 264     -11.324  -8.214  -0.073  1.00  0.00           H  
ATOM    775 2HG  LYS A 264     -11.289  -7.696  -1.760  1.00  0.00           H  
ATOM    776 1HD  LYS A 264      -9.469  -9.584  -1.960  1.00  0.00           H  
ATOM    777 2HD  LYS A 264     -10.272 -10.209  -0.518  1.00  0.00           H  
ATOM    778 1HE  LYS A 264     -12.440 -10.023  -1.792  1.00  0.00           H  
ATOM    779 2HE  LYS A 264     -11.474  -9.698  -3.230  1.00  0.00           H  
ATOM    780 1HZ  LYS A 264     -11.192 -12.132  -1.556  1.00  0.00           H  
ATOM    781 2HZ  LYS A 264     -12.122 -12.056  -2.966  1.00  0.00           H  
ATOM    782 3HZ  LYS A 264     -10.447 -11.829  -3.044  1.00  0.00           H  
ATOM    783  N   ALA A 265      -8.446  -3.984   0.208  1.00  0.00           N  
ATOM    784  CA  ALA A 265      -7.254  -3.186   0.461  1.00  0.00           C  
ATOM    785  C   ALA A 265      -7.572  -2.028   1.397  1.00  0.00           C  
ATOM    786  O   ALA A 265      -8.729  -1.625   1.527  1.00  0.00           O  
ATOM    787  CB  ALA A 265      -6.673  -2.669  -0.846  1.00  0.00           C  
ATOM    788  H   ALA A 265      -9.285  -3.528  -0.010  1.00  0.00           H  
ATOM    789  HA  ALA A 265      -6.517  -3.823   0.928  1.00  0.00           H  
ATOM    790 1HB  ALA A 265      -6.710  -3.450  -1.590  1.00  0.00           H  
ATOM    791 2HB  ALA A 265      -5.645  -2.369  -0.689  1.00  0.00           H  
ATOM    792 3HB  ALA A 265      -7.247  -1.820  -1.185  1.00  0.00           H  
ATOM    793  N   LYS A 266      -6.547  -1.493   2.050  1.00  0.00           N  
ATOM    794  CA  LYS A 266      -6.729  -0.382   2.975  1.00  0.00           C  
ATOM    795  C   LYS A 266      -5.530   0.559   2.941  1.00  0.00           C  
ATOM    796  O   LYS A 266      -4.442   0.209   3.398  1.00  0.00           O  
ATOM    797  CB  LYS A 266      -6.941  -0.899   4.398  1.00  0.00           C  
ATOM    798  CG  LYS A 266      -8.206  -1.726   4.567  1.00  0.00           C  
ATOM    799  CD  LYS A 266      -8.198  -2.494   5.879  1.00  0.00           C  
ATOM    800  CE  LYS A 266      -8.215  -1.556   7.075  1.00  0.00           C  
ATOM    801  NZ  LYS A 266      -7.836  -2.255   8.335  1.00  0.00           N  
ATOM    802  H   LYS A 266      -5.647  -1.856   1.908  1.00  0.00           H  
ATOM    803  HA  LYS A 266      -7.607   0.164   2.670  1.00  0.00           H  
ATOM    804 1HB  LYS A 266      -6.095  -1.512   4.675  1.00  0.00           H  
ATOM    805 2HB  LYS A 266      -6.997  -0.055   5.067  1.00  0.00           H  
ATOM    806 1HG  LYS A 266      -9.060  -1.066   4.554  1.00  0.00           H  
ATOM    807 2HG  LYS A 266      -8.279  -2.428   3.750  1.00  0.00           H  
ATOM    808 1HD  LYS A 266      -9.071  -3.128   5.919  1.00  0.00           H  
ATOM    809 2HD  LYS A 266      -7.306  -3.104   5.922  1.00  0.00           H  
ATOM    810 1HE  LYS A 266      -7.516  -0.753   6.896  1.00  0.00           H  
ATOM    811 2HE  LYS A 266      -9.210  -1.151   7.183  1.00  0.00           H  
ATOM    812 1HZ  LYS A 266      -8.075  -3.264   8.269  1.00  0.00           H  
ATOM    813 2HZ  LYS A 266      -6.813  -2.162   8.501  1.00  0.00           H  
ATOM    814 3HZ  LYS A 266      -8.346  -1.841   9.141  1.00  0.00           H  
ATOM    815  N   ILE A 267      -5.735   1.755   2.399  1.00  0.00           N  
ATOM    816  CA  ILE A 267      -4.668   2.743   2.312  1.00  0.00           C  
ATOM    817  C   ILE A 267      -4.591   3.574   3.589  1.00  0.00           C  
ATOM    818  O   ILE A 267      -5.606   3.826   4.241  1.00  0.00           O  
ATOM    819  CB  ILE A 267      -4.856   3.676   1.095  1.00  0.00           C  
ATOM    820  CG1 ILE A 267      -3.662   4.625   0.958  1.00  0.00           C  
ATOM    821  CG2 ILE A 267      -6.155   4.464   1.208  1.00  0.00           C  
ATOM    822  CD1 ILE A 267      -3.745   5.530  -0.251  1.00  0.00           C  
ATOM    823  H   ILE A 267      -6.625   1.978   2.053  1.00  0.00           H  
ATOM    824  HA  ILE A 267      -3.736   2.211   2.188  1.00  0.00           H  
ATOM    825  HB  ILE A 267      -4.917   3.063   0.209  1.00  0.00           H  
ATOM    826 1HG1 ILE A 267      -3.604   5.249   1.837  1.00  0.00           H  
ATOM    827 2HG1 ILE A 267      -2.756   4.042   0.875  1.00  0.00           H  
ATOM    828 1HG2 ILE A 267      -6.346   4.700   2.244  1.00  0.00           H  
ATOM    829 2HG2 ILE A 267      -6.070   5.379   0.641  1.00  0.00           H  
ATOM    830 3HG2 ILE A 267      -6.969   3.872   0.818  1.00  0.00           H  
ATOM    831 1HD1 ILE A 267      -4.757   5.888  -0.363  1.00  0.00           H  
ATOM    832 2HD1 ILE A 267      -3.078   6.369  -0.118  1.00  0.00           H  
ATOM    833 3HD1 ILE A 267      -3.458   4.978  -1.133  1.00  0.00           H  
ATOM    834  N   ILE A 268      -3.383   3.993   3.944  1.00  0.00           N  
ATOM    835  CA  ILE A 268      -3.174   4.792   5.144  1.00  0.00           C  
ATOM    836  C   ILE A 268      -2.044   5.796   4.942  1.00  0.00           C  
ATOM    837  O   ILE A 268      -1.213   5.634   4.051  1.00  0.00           O  
ATOM    838  CB  ILE A 268      -2.848   3.895   6.357  1.00  0.00           C  
ATOM    839  CG1 ILE A 268      -3.893   2.780   6.488  1.00  0.00           C  
ATOM    840  CG2 ILE A 268      -2.778   4.728   7.631  1.00  0.00           C  
ATOM    841  CD1 ILE A 268      -3.718   1.911   7.717  1.00  0.00           C  
ATOM    842  H   ILE A 268      -2.612   3.758   3.386  1.00  0.00           H  
ATOM    843  HA  ILE A 268      -4.089   5.329   5.353  1.00  0.00           H  
ATOM    844  HB  ILE A 268      -1.878   3.450   6.196  1.00  0.00           H  
ATOM    845 1HG1 ILE A 268      -4.877   3.221   6.533  1.00  0.00           H  
ATOM    846 2HG1 ILE A 268      -3.834   2.138   5.620  1.00  0.00           H  
ATOM    847 1HG2 ILE A 268      -3.656   5.352   7.703  1.00  0.00           H  
ATOM    848 2HG2 ILE A 268      -2.729   4.073   8.488  1.00  0.00           H  
ATOM    849 3HG2 ILE A 268      -1.894   5.351   7.604  1.00  0.00           H  
ATOM    850 1HD1 ILE A 268      -2.875   2.268   8.291  1.00  0.00           H  
ATOM    851 2HD1 ILE A 268      -4.612   1.959   8.322  1.00  0.00           H  
ATOM    852 3HD1 ILE A 268      -3.543   0.890   7.415  1.00  0.00           H  
ATOM    853  N   ARG A 269      -2.015   6.833   5.771  1.00  0.00           N  
ATOM    854  CA  ARG A 269      -0.978   7.852   5.675  1.00  0.00           C  
ATOM    855  C   ARG A 269       0.159   7.549   6.643  1.00  0.00           C  
ATOM    856  O   ARG A 269      -0.077   7.179   7.793  1.00  0.00           O  
ATOM    857  CB  ARG A 269      -1.559   9.235   5.974  1.00  0.00           C  
ATOM    858  CG  ARG A 269      -0.890  10.359   5.200  1.00  0.00           C  
ATOM    859  CD  ARG A 269      -1.423  11.719   5.625  1.00  0.00           C  
ATOM    860  NE  ARG A 269      -1.044  12.776   4.687  1.00  0.00           N  
ATOM    861  CZ  ARG A 269      -1.202  14.079   4.928  1.00  0.00           C  
ATOM    862  NH1 ARG A 269      -1.725  14.497   6.075  1.00  0.00           N  
ATOM    863  NH2 ARG A 269      -0.832  14.968   4.016  1.00  0.00           N  
ATOM    864  H   ARG A 269      -2.704   6.914   6.462  1.00  0.00           H  
ATOM    865  HA  ARG A 269      -0.592   7.842   4.667  1.00  0.00           H  
ATOM    866 1HB  ARG A 269      -2.610   9.232   5.726  1.00  0.00           H  
ATOM    867 2HB  ARG A 269      -1.447   9.437   7.028  1.00  0.00           H  
ATOM    868 1HG  ARG A 269       0.173  10.327   5.384  1.00  0.00           H  
ATOM    869 2HG  ARG A 269      -1.080  10.223   4.146  1.00  0.00           H  
ATOM    870 1HD  ARG A 269      -2.500  11.668   5.679  1.00  0.00           H  
ATOM    871 2HD  ARG A 269      -1.025  11.958   6.600  1.00  0.00           H  
ATOM    872  HE  ARG A 269      -0.654  12.501   3.832  1.00  0.00           H  
ATOM    873 1HH1 ARG A 269      -2.007  13.835   6.769  1.00  0.00           H  
ATOM    874 2HH1 ARG A 269      -1.837  15.476   6.246  1.00  0.00           H  
ATOM    875 1HH2 ARG A 269      -0.436  14.663   3.150  1.00  0.00           H  
ATOM    876 2HH2 ARG A 269      -0.949  15.946   4.195  1.00  0.00           H  
ATOM    877  N   ASP A 270       1.393   7.702   6.172  1.00  0.00           N  
ATOM    878  CA  ASP A 270       2.566   7.439   6.998  1.00  0.00           C  
ATOM    879  C   ASP A 270       2.542   8.276   8.278  1.00  0.00           C  
ATOM    880  O   ASP A 270       2.644   7.685   9.374  1.00  0.00           O  
ATOM    881  CB  ASP A 270       3.841   7.721   6.199  1.00  0.00           C  
ATOM    882  CG  ASP A 270       4.029   9.197   5.891  1.00  0.00           C  
ATOM    883  OD1 ASP A 270       3.025   9.868   5.572  1.00  0.00           O  
ATOM    884  OD2 ASP A 270       5.179   9.678   5.970  1.00  0.00           O  
ATOM    885  OXT ASP A 270       2.423   9.515   8.172  1.00  0.00           O  
ATOM    886  H   ASP A 270       1.520   7.997   5.244  1.00  0.00           H  
ATOM    887  HA  ASP A 270       2.549   6.394   7.269  1.00  0.00           H  
ATOM    888 1HB  ASP A 270       4.696   7.380   6.762  1.00  0.00           H  
ATOM    889 2HB  ASP A 270       3.792   7.183   5.264  1.00  0.00           H  
TER     890      ASP A 270                                                                                                                              
END                                                                             
