# Supplementary material for: MIMOX: a web tool for phage display based epitope mapping
Source: BMC Bioinformatics. 2006 Oct 12;7:451. doi: 10.1186/1471-2105-7-451 (PMC1618411; doi:10.1186/1471-2105-7-451)
Supplement: Additional File 1 — Test dataset for MIMOX. The data provided represent the cases that have been tested with MIMOX. [file 1471-2105-7-451-S1.GZ › all/test4/17bMimoSeq.fa]

>17bMS1
SGLRNETFLR

>17bMS2
EFFQQHMLRVPR

>17bMS3
NMKLKLREMTQR

>17bMS4
MTRPTSLTQLTG

>17bMS5
LHIRVNETAYRV

>17bMS6
DFLREHGMKNPR

>17bMS7
RSRPTNMTTLRD

>17bMS8
AAYNATRGTVSA

>17bMS9
QLLHTWEDKMRK

>17bMS10
RNGELWLRRPGL

>17bMS11
MVRPSNWDALTR
