# Supplementary material for: MIMOX: a web tool for phage display based epitope mapping
Source: BMC Bioinformatics. 2006 Oct 12;7:451. doi: 10.1186/1471-2105-7-451 (PMC1618411; doi:10.1186/1471-2105-7-451)
Supplement: Additional File 1 — Test dataset for MIMOX. The data provided represent the cases that have been tested with MIMOX. [file 1471-2105-7-451-S1.GZ › all/test6/2ADF_A.pdb]

HEADER    BLOOD CLOTTING/IMMUNE SYSTEM            20-JUL-05   2ADF              
TITLE     CRYSTAL STRUCTURE AND PARATOPE DETERMINATION OF 82D6A3, AN            
TITLE    2 ANTITHROMBOTIC ANTIBODY DIRECTED AGAINST THE VON                     
TITLE    3 WILLEBRAND FACTOR A3-DOMAIN                                          
COMPND    MOL_ID: 1;                                                            
COMPND   2 MOLECULE: VON WILLEBRAND FACTOR;                                     
COMPND   3 CHAIN: A;                                                            
COMPND   4 FRAGMENT: A3 DOMAIN;                                                 
COMPND   5 SYNONYM: VWF;                                                        
COMPND   6 ENGINEERED: YES;                                                     
COMPND   7 MOL_ID: 2;                                                           
COMPND   8 MOLECULE: 82D6A3 IGG;                                                
COMPND   9 CHAIN: H;                                                            
COMPND  10 FRAGMENT: FAB;                                                       
COMPND  11 MOL_ID: 3;                                                           
COMPND  12 MOLECULE: 82D6A3 IGG;                                                
COMPND  13 CHAIN: L;                                                            
COMPND  14 FRAGMENT: FAB                                                        
SOURCE    MOL_ID: 1;                                                            
SOURCE   2 ORGANISM_SCIENTIFIC: HOMO SAPIENS;                                   
SOURCE   3 ORGANISM_COMMON: HUMAN;                                              
SOURCE   4 EXPRESSION_SYSTEM: ESCHERICHIA COLI;                                 
SOURCE   5 EXPRESSION_SYSTEM_COMMON: BACTERIA;                                  
SOURCE   6 EXPRESSION_SYSTEM_STRAIN: BL21;                                      
SOURCE   7 EXPRESSION_SYSTEM_VECTOR_TYPE: PET;                                  
SOURCE   8 EXPRESSION_SYSTEM_PLASMID: PET15B;                                   
SOURCE   9 MOL_ID: 2;                                                           
SOURCE  10 ORGANISM_SCIENTIFIC: MUS MUSCULUS;                                   
SOURCE  11 ORGANISM_COMMON: MOUSE;                                              
SOURCE  12 SECRETION: ASCITES;                                                  
SOURCE  13 MOL_ID: 3;                                                           
SOURCE  14 ORGANISM_SCIENTIFIC: MUS MUSCULUS;                                   
SOURCE  15 ORGANISM_COMMON: MOUSE;                                              
SOURCE  16 SECRETION: ASCITES                                                   
KEYWDS    ON WILLEBRAND FACTOR, A3-DOMAIN, 82D6A3, COLLAGEN BINDING,            
KEYWDS   2 PARATOPE, EPITOPE, CRYSTAL STRUCTURE, ANTITHROMBOTIC                 
EXPDTA    X-RAY DIFFRACTION                                                     
AUTHOR    S.STAELENS,M.A.HADDERS,S.VAUTERIN,C.PLATTEAU,                         
AUTHOR   2 K.VANHOORELBEKE,E.G.HUIZINGA,H.DECKMYN                               
REVDAT   1   06-DEC-05 2ADF    0                                                
JRNL        AUTH   S.STAELENS,M.A.HADDERS,S.VAUTERIN,C.PLATTEAU,                
JRNL        AUTH 2 K.VANHOORELBEKE,E.G.HUIZINGA,H.DECKMYN                       
JRNL        TITL   CRYSTAL STRUCTURE AND PARATOPE DETERMINATION OF              
JRNL        TITL 2 82D6A3, AN ANTITHROMBOTIC ANTIBODY DIRECTED                  
JRNL        TITL 3 AGAINST THE VON WILLEBRAND FACTOR A3-DOMAIN                  
JRNL        REF    TO BE PUBLISHED                                              
JRNL        REFN                                                                
REMARK   1                                                                      
REMARK   2                                                                      
REMARK   2 RESOLUTION. 1.90 ANGSTROMS.                                          
REMARK   3                                                                      
REMARK   3 REFINEMENT.                                                          
REMARK   3   PROGRAM     : REFMAC 5.2.0003                                      
REMARK   3   AUTHORS     : MURSHUDOV,VAGIN,DODSON                               
REMARK   3                                                                      
REMARK   3    REFINEMENT TARGET : MAXIMUM LIKELIHOOD                            
REMARK   3                                                                      
REMARK   3  DATA USED IN REFINEMENT.                                            
REMARK   3   RESOLUTION RANGE HIGH (ANGSTROMS) : 1.90                           
REMARK   3   RESOLUTION RANGE LOW  (ANGSTROMS) : 27.35                          
REMARK   3   DATA CUTOFF            (SIGMA(F)) : 5.000                          
REMARK   3   COMPLETENESS FOR RANGE        (%) : 100.0                          
REMARK   3   NUMBER OF REFLECTIONS             : 60060                          
REMARK   3                                                                      
REMARK   3  FIT TO DATA USED IN REFINEMENT.                                     
REMARK   3   CROSS-VALIDATION METHOD          : THROUGHOUT                      
REMARK   3   FREE R VALUE TEST SET SELECTION  : RANDOM                          
REMARK   3   R VALUE     (WORKING + TEST SET) : 0.192                           
REMARK   3   R VALUE            (WORKING SET) : 0.191                           
REMARK   3   FREE R VALUE                     : 0.220                           
REMARK   3   FREE R VALUE TEST SET SIZE   (%) : 5.100                           
REMARK   3   FREE R VALUE TEST SET COUNT      : 3243                            
REMARK   3                                                                      
REMARK   3  FIT IN THE HIGHEST RESOLUTION BIN.                                  
REMARK   3   TOTAL NUMBER OF BINS USED           : 10                           
REMARK   3   BIN RESOLUTION RANGE HIGH           : 1.90                         
REMARK   3   BIN RESOLUTION RANGE LOW            : 2.00                         
REMARK   3   REFLECTION IN BIN     (WORKING SET) : 8662                         
REMARK   3   BIN COMPLETENESS (WORKING+TEST) (%) : 100.00                       
REMARK   3   BIN R VALUE           (WORKING SET) : 0.2210                       
REMARK   3   BIN FREE R VALUE SET COUNT          : 446                          
REMARK   3   BIN FREE R VALUE                    : 0.2540                       
REMARK   3                                                                      
REMARK   3  NUMBER OF NON-HYDROGEN ATOMS USED IN REFINEMENT.                    
REMARK   3   ALL ATOMS                : 5165                                    
REMARK   3                                                                      
REMARK   3  B VALUES.                                                           
REMARK   3   FROM WILSON PLOT           (A**2) : NULL                           
REMARK   3   MEAN B VALUE      (OVERALL, A**2) : 20.25                          
REMARK   3   OVERALL ANISOTROPIC B VALUE.                                       
REMARK   3    B11 (A**2) : 0.02000                                              
REMARK   3    B22 (A**2) : 0.01000                                              
REMARK   3    B33 (A**2) : -0.03000                                             
REMARK   3    B12 (A**2) : 0.00000                                              
REMARK   3    B13 (A**2) : 0.00000                                              
REMARK   3    B23 (A**2) : 0.00000                                              
REMARK   3                                                                      
REMARK   3  ESTIMATED OVERALL COORDINATE ERROR.                                 
REMARK   3   ESU BASED ON R VALUE                            (A): 0.134         
REMARK   3   ESU BASED ON FREE R VALUE                       (A): 0.125         
REMARK   3   ESU BASED ON MAXIMUM LIKELIHOOD                 (A): 0.084         
REMARK   3   ESU FOR B VALUES BASED ON MAXIMUM LIKELIHOOD (A**2): 5.415         
REMARK   3                                                                      
REMARK   3 CORRELATION COEFFICIENTS.                                            
REMARK   3   CORRELATION COEFFICIENT FO-FC      : 0.949                         
REMARK   3   CORRELATION COEFFICIENT FO-FC FREE : 0.935                         
REMARK   3                                                                      
REMARK   3  RMS DEVIATIONS FROM IDEAL VALUES        COUNT    RMS    WEIGHT      
REMARK   3   BOND LENGTHS REFINED ATOMS        (A):  4831 ; 0.010 ; 0.022       
REMARK   3   BOND LENGTHS OTHERS               (A):  NULL ;  NULL ;  NULL       
REMARK   3   BOND ANGLES REFINED ATOMS   (DEGREES):  6577 ; 1.353 ; 1.945       
REMARK   3   BOND ANGLES OTHERS          (DEGREES):  NULL ;  NULL ;  NULL       
REMARK   3   TORSION ANGLES, PERIOD 1    (DEGREES):   613 ; 4.721 ; 5.000       
REMARK   3   TORSION ANGLES, PERIOD 2    (DEGREES):   190 ;31.909 ;24.421       
REMARK   3   TORSION ANGLES, PERIOD 3    (DEGREES):   779 ;11.829 ;15.000       
REMARK   3   TORSION ANGLES, PERIOD 4    (DEGREES):    20 ;16.878 ;15.000       
REMARK   3   CHIRAL-CENTER RESTRAINTS       (A**3):   745 ; 0.091 ; 0.200       
REMARK   3   GENERAL PLANES REFINED ATOMS      (A):  3625 ; 0.004 ; 0.020       
REMARK   3   GENERAL PLANES OTHERS             (A):  NULL ;  NULL ;  NULL       
REMARK   3   NON-BONDED CONTACTS REFINED ATOMS (A):  2114 ; 0.194 ; 0.200       
REMARK   3   NON-BONDED CONTACTS OTHERS        (A):  NULL ;  NULL ;  NULL       
REMARK   3   NON-BONDED TORSION REFINED ATOMS  (A):  3275 ; 0.301 ; 0.200       
REMARK   3   NON-BONDED TORSION OTHERS         (A):  NULL ;  NULL ;  NULL       
REMARK   3   H-BOND (X...Y) REFINED ATOMS      (A):   378 ; 0.119 ; 0.200       
REMARK   3   H-BOND (X...Y) OTHERS             (A):  NULL ;  NULL ;  NULL       
REMARK   3   POTENTIAL METAL-ION REFINED ATOMS (A):  NULL ;  NULL ;  NULL       
REMARK   3   POTENTIAL METAL-ION OTHERS        (A):  NULL ;  NULL ;  NULL       
REMARK   3   SYMMETRY VDW REFINED ATOMS        (A):    63 ; 0.237 ; 0.200       
REMARK   3   SYMMETRY VDW OTHERS               (A):  NULL ;  NULL ;  NULL       
REMARK   3   SYMMETRY H-BOND REFINED ATOMS     (A):    26 ; 0.205 ; 0.200       
REMARK   3   SYMMETRY H-BOND OTHERS            (A):  NULL ;  NULL ;  NULL       
REMARK   3   SYMMETRY METAL-ION REFINED ATOMS  (A):  NULL ;  NULL ;  NULL       
REMARK   3   SYMMETRY METAL-ION OTHERS         (A):  NULL ;  NULL ;  NULL       
REMARK   3                                                                      
REMARK   3  ISOTROPIC THERMAL FACTOR RESTRAINTS.     COUNT   RMS    WEIGHT      
REMARK   3   MAIN-CHAIN BOND REFINED ATOMS  (A**2):  3162 ; 0.792 ; 1.500       
REMARK   3   MAIN-CHAIN BOND OTHER ATOMS    (A**2):  NULL ;  NULL ;  NULL       
REMARK   3   MAIN-CHAIN ANGLE REFINED ATOMS (A**2):  4973 ; 1.020 ; 2.000       
REMARK   3   SIDE-CHAIN BOND REFINED ATOMS  (A**2):  1939 ; 1.605 ; 3.000       
REMARK   3   SIDE-CHAIN ANGLE REFINED ATOMS (A**2):  1604 ; 2.425 ; 4.500       
REMARK   3                                                                      
REMARK   3 ANISOTROPIC THERMAL FACTOR RESTRAINTS.    COUNT   RMS   WEIGHT       
REMARK   3   RIGID-BOND RESTRAINTS          (A**2):  NULL ;  NULL ;  NULL       
REMARK   3   SPHERICITY; FREE ATOMS         (A**2):  NULL ;  NULL ;  NULL       
REMARK   3   SPHERICITY; BONDED ATOMS       (A**2):  NULL ;  NULL ;  NULL       
REMARK   3                                                                      
REMARK   3  NCS RESTRAINTS STATISTICS                                           
REMARK   3   NUMBER OF DIFFERENT NCS GROUPS : 0                                 
REMARK   3                                                                      
REMARK   3  TLS DETAILS                                                         
REMARK   3   NUMBER OF TLS GROUPS  : 0                                          
REMARK   3                                                                      
REMARK   3  BULK SOLVENT MODELLING.                                             
REMARK   3   METHOD USED : MASK                                                 
REMARK   3   PARAMETERS FOR MASK CALCULATION                                    
REMARK   3   VDW PROBE RADIUS   : 1.20                                          
REMARK   3   ION PROBE RADIUS   : 0.80                                          
REMARK   3   SHRINKAGE RADIUS   : 0.80                                          
REMARK   3                                                                      
REMARK   3  OTHER REFINEMENT REMARKS: HYDROGENS HAVE BEEN ADDED IN THE          
REMARK   3  RIDING POSITIONS                                                    
REMARK   4                                                                      
REMARK   4 2ADF COMPLIES WITH FORMAT V. 2.3, 09-JULY-1998                       
REMARK 100                                                                      
REMARK 100 THIS ENTRY HAS BEEN PROCESSED BY PDBJ ON 25-JUL-2005.                
REMARK 100 THE RCSB ID CODE IS RCSB033765.                                      
REMARK 200                                                                      
REMARK 200 EXPERIMENTAL DETAILS                                                 
REMARK 200  EXPERIMENT TYPE                : X-RAY DIFFRACTION                  
REMARK 200  DATE OF DATA COLLECTION        : 18-APR-2004                        
REMARK 200  TEMPERATURE           (KELVIN) : 100.0                              
REMARK 200  PH                             : 4.60                               
REMARK 200  NUMBER OF CRYSTALS USED        : 1                                  
REMARK 200                                                                      
REMARK 200  SYNCHROTRON              (Y/N) : Y                                  
REMARK 200  RADIATION SOURCE               : ESRF                               
REMARK 200  BEAMLINE                       : ID14-4                             
REMARK 200  X-RAY GENERATOR MODEL          : NULL                               
REMARK 200  MONOCHROMATIC OR LAUE    (M/L) : M                                  
REMARK 200  WAVELENGTH OR RANGE        (A) : 0.9393                             
REMARK 200  MONOCHROMATOR                  : NULL                               
REMARK 200  OPTICS                         : NULL                               
REMARK 200                                                                      
REMARK 200  DETECTOR TYPE                  : CCD                                
REMARK 200  DETECTOR MANUFACTURER          : ADSC QUANTUM 4                     
REMARK 200  INTENSITY-INTEGRATION SOFTWARE : MOSFLM                             
REMARK 200  DATA SCALING SOFTWARE          : SCALA                              
REMARK 200                                                                      
REMARK 200  NUMBER OF UNIQUE REFLECTIONS   : 60060                              
REMARK 200  RESOLUTION RANGE HIGH      (A) : 1.900                              
REMARK 200  RESOLUTION RANGE LOW       (A) : 27.350                             
REMARK 200  REJECTION CRITERIA  (SIGMA(I)) : 5.000                              
REMARK 200                                                                      
REMARK 200 OVERALL.                                                             
REMARK 200  COMPLETENESS FOR RANGE     (%) : 100.0                              
REMARK 200  DATA REDUNDANCY                : NULL                               
REMARK 200  R MERGE                    (I) : NULL                               
REMARK 200  R SYM                      (I) : NULL                               
REMARK 200  <I/SIGMA(I)> FOR THE DATA SET  : NULL                               
REMARK 200                                                                      
REMARK 200 IN THE HIGHEST RESOLUTION SHELL.                                     
REMARK 200  HIGHEST RESOLUTION SHELL, RANGE HIGH (A) : 1.90                     
REMARK 200  HIGHEST RESOLUTION SHELL, RANGE LOW  (A) : 2.00                     
REMARK 200  COMPLETENESS FOR SHELL     (%) : 100.0                              
REMARK 200  DATA REDUNDANCY IN SHELL       : NULL                               
REMARK 200  R MERGE FOR SHELL          (I) : NULL                               
REMARK 200  R SYM FOR SHELL            (I) : NULL                               
REMARK 200  <I/SIGMA(I)> FOR SHELL         : NULL                               
REMARK 200                                                                      
REMARK 200 DIFFRACTION PROTOCOL: SINGLE WAVELENGTH                              
REMARK 200 METHOD USED TO DETERMINE THE STRUCTURE: MOLECULAR REPLACEMENT        
REMARK 200 SOFTWARE USED: CNS                                                   
REMARK 200 STARTING MODEL: 1ATZ, 2MPA                                           
REMARK 200                                                                      
REMARK 200 REMARK: NULL                                                         
REMARK 280                                                                      
REMARK 280 CRYSTAL                                                              
REMARK 280 SOLVENT CONTENT, VS   (%): 58.80                                     
REMARK 280 MATTHEWS COEFFICIENT, VM (ANGSTROMS**3/DA): 3.00                     
REMARK 280                                                                      
REMARK 280 CRYSTALLIZATION CONDITIONS: PEG 8000, AMMONIUM SULPHATE,             
REMARK 280  ACETATE, PH 4.6, VAPOR DIFFUSION, HANGING DROP, TEMPERATURE         
REMARK 280  293K                                                                
REMARK 290                                                                      
REMARK 290 CRYSTALLOGRAPHIC SYMMETRY                                            
REMARK 290 SYMMETRY OPERATORS FOR SPACE GROUP: P 21 21 21                       
REMARK 290                                                                      
REMARK 290      SYMOP   SYMMETRY                                                
REMARK 290     NNNMMM   OPERATOR                                                
REMARK 290       1555   X,Y,Z                                                   
REMARK 290       2555   1/2-X,-Y,1/2+Z                                          
REMARK 290       3555   -X,1/2+Y,1/2-Z                                          
REMARK 290       4555   1/2+X,1/2-Y,-Z                                          
REMARK 290                                                                      
REMARK 290     WHERE NNN -> OPERATOR NUMBER                                     
REMARK 290           MMM -> TRANSLATION VECTOR                                  
REMARK 290                                                                      
REMARK 290 CRYSTALLOGRAPHIC SYMMETRY TRANSFORMATIONS                            
REMARK 290 THE FOLLOWING TRANSFORMATIONS OPERATE ON THE ATOM/HETATM             
REMARK 290 RECORDS IN THIS ENTRY TO PRODUCE CRYSTALLOGRAPHICALLY                
REMARK 290 RELATED MOLECULES.                                                   
REMARK 290   SMTRY1   1  1.000000  0.000000  0.000000        0.00000            
REMARK 290   SMTRY2   1  0.000000  1.000000  0.000000        0.00000            
REMARK 290   SMTRY3   1  0.000000  0.000000  1.000000        0.00000            
REMARK 290   SMTRY1   2 -1.000000  0.000000  0.000000       36.08950            
REMARK 290   SMTRY2   2  0.000000 -1.000000  0.000000        0.00000            
REMARK 290   SMTRY3   2  0.000000  0.000000  1.000000       61.75550            
REMARK 290   SMTRY1   3 -1.000000  0.000000  0.000000        0.00000            
REMARK 290   SMTRY2   3  0.000000  1.000000  0.000000       44.53800            
REMARK 290   SMTRY3   3  0.000000  0.000000 -1.000000       61.75550            
REMARK 290   SMTRY1   4  1.000000  0.000000  0.000000       36.08950            
REMARK 290   SMTRY2   4  0.000000 -1.000000  0.000000       44.53800            
REMARK 290   SMTRY3   4  0.000000  0.000000 -1.000000        0.00000            
REMARK 290                                                                      
REMARK 290 REMARK: NULL                                                         
REMARK 300                                                                      
REMARK 300 BIOMOLECULE: 1                                                       
REMARK 300 THIS ENTRY CONTAINS THE CRYSTALLOGRAPHIC ASYMMETRIC UNIT             
REMARK 300 WHICH CONSISTS OF 3 CHAIN(S). SEE REMARK 350 FOR                     
REMARK 300 INFORMATION ON GENERATING THE BIOLOGICAL MOLECULE(S).                
REMARK 350                                                                      
REMARK 350 GENERATING THE BIOMOLECULE                                           
REMARK 350 COORDINATES FOR A COMPLETE MULTIMER REPRESENTING THE KNOWN           
REMARK 350 BIOLOGICALLY SIGNIFICANT OLIGOMERIZATION STATE OF THE                
REMARK 350 MOLECULE CAN BE GENERATED BY APPLYING BIOMT TRANSFORMATIONS          
REMARK 350 GIVEN BELOW.  BOTH NON-CRYSTALLOGRAPHIC AND                          
REMARK 350 CRYSTALLOGRAPHIC OPERATIONS ARE GIVEN.                               
REMARK 350                                                                      
REMARK 350 BIOMOLECULE: 1                                                       
REMARK 350 APPLY THE FOLLOWING TO CHAINS: A, H, L                               
REMARK 350   BIOMT1   1  1.000000  0.000000  0.000000        0.00000            
REMARK 350   BIOMT2   1  0.000000  1.000000  0.000000        0.00000            
REMARK 350   BIOMT3   1  0.000000  0.000000  1.000000        0.00000            
REMARK 465                                                                      
REMARK 465 MISSING RESIDUES                                                     
REMARK 465 THE FOLLOWING RESIDUES WERE NOT LOCATED IN THE                       
REMARK 465 EXPERIMENT. (M=MODEL NUMBER; RES=RESIDUE NAME; C=CHAIN               
REMARK 465 IDENTIFIER; SSSEQ=SEQUENCE NUMBER; I=INSERTION CODE.)                
REMARK 465                                                                      
REMARK 465   M RES C SSSEQI                                                     
REMARK 465     GLY A   916                                                      
REMARK 465     SER A   917                                                      
REMARK 465     HIS A   918                                                      
REMARK 465     MET A   919                                                      
REMARK 465     ALA A   920                                                      
REMARK 465     PRO A   921                                                      
REMARK 465     GLY A  1111                                                      
REMARK 500                                                                      
REMARK 500 GEOMETRY AND STEREOCHEMISTRY                                         
REMARK 500 SUBTOPIC: COVALENT BOND LENGTHS                                      
REMARK 500                                                                      
REMARK 500 THE STEREOCHEMICAL PARAMETERS OF THE FOLLOWING RESIDUES              
REMARK 500 HAVE VALUES WHICH DEVIATE FROM EXPECTED VALUES BY MORE               
REMARK 500 THAN 6*RMSD (M=MODEL NUMBER; RES=RESIDUE NAME; C=CHAIN               
REMARK 500 IDENTIFIER; SSEQ=SEQUENCE NUMBER; I=INSERTION CODE).                 
REMARK 500                                                                      
REMARK 500 STANDARD TABLE:                                                      
REMARK 500 FORMAT: (10X,I3,1X,2(A3,1X,A1,I4,A1,1X,A4,3X),F6.3)                  
REMARK 500                                                                      
REMARK 500 EXPECTED VALUES: ENGH AND HUBER, 1991                                
REMARK 500                                                                      
REMARK 500  M RES CSSEQI ATM1   RES CSSEQI ATM2   DEVIATION                     
REMARK 500    GLU L 122   CD    GLU L 122   OE1    0.061                        
REMARK 500    ASN L 189   CG    ASN L 189   OD1    0.104                        
REMARK 500    ASN L 189   CG    ASN L 189   ND2    0.063                        
REMARK 500    ASN L 209   C     ASN L 209   O      0.061                        
REMARK 500                                                                      
REMARK 500 GEOMETRY AND STEREOCHEMISTRY                                         
REMARK 500 SUBTOPIC: COVALENT BOND ANGLES                                       
REMARK 500                                                                      
REMARK 500 THE STEREOCHEMICAL PARAMETERS OF THE FOLLOWING RESIDUES              
REMARK 500 HAVE VALUES WHICH DEVIATE FROM EXPECTED VALUES BY MORE               
REMARK 500 THAN 6*RMSD (M=MODEL NUMBER; RES=RESIDUE NAME; C=CHAIN               
REMARK 500 IDENTIFIER; SSEQ=SEQUENCE NUMBER; I=INSERTION CODE).                 
REMARK 500                                                                      
REMARK 500 STANDARD TABLE:                                                      
REMARK 500 FORMAT: (10X,I3,1X,A3,1X,A1,I4,A1,3(1X,A4,2X),12X,F5.1)              
REMARK 500                                                                      
REMARK 500 EXPECTED VALUES: ENGH AND HUBER, 1991                                
REMARK 500                                                                      
REMARK 500  M RES CSSEQI ATM1   ATM2   ATM3                                     
REMARK 500    GLY A 973   N   -  CA  -  C   ANGL. DEV. =-10.8 DEGREES           
REMARK 500    ARG H  65   N   -  CA  -  C   ANGL. DEV. =  9.1 DEGREES           
REMARK 500    THR H 137   N   -  CA  -  C   ANGL. DEV. = -9.5 DEGREES           
REMARK 500    SER H 197   N   -  CA  -  C   ANGL. DEV. =  9.7 DEGREES           
REMARK 500    LEU L 159   CA  -  CB  -  CG  ANGL. DEV. = 14.6 DEGREES           
REMARK 500                                                                      
REMARK 500 GEOMETRY AND STEREOCHEMISTRY                                         
REMARK 500 SUBTOPIC: TORSION ANGLES                                             
REMARK 500                                                                      
REMARK 500 TORSION ANGLES OUTSIDE THE EXPECTED RAMACHANDRAN REGIONS:            
REMARK 500 (M=MODEL NUMBER; RES=RESIDUE NAME; C=CHAIN IDENTIFIER;               
REMARK 500 SSEQ=SEQUENCE NUMBER; I=INSERTION CODE).                             
REMARK 500                                                                      
REMARK 500 STANDARD TABLE:                                                      
REMARK 500 FORMAT:(10X,I3,1X,A3,1X,A1,I4,A1,4X,F7.2,3X,F7.2)                    
REMARK 500                                                                      
REMARK 500  M RES CSSEQI        PSI       PHI                                   
REMARK 500    THR L  51      -51.28     72.51                                   
REMARK 500    HIS L 197     -102.56   -163.77                                   
REMARK 999                                                                      
REMARK 999 SEQUENCE                                                             
REMARK 999 A SEQUENCE DATABASE REFERENCE FOR THE CHAINS H/L DOES                
REMARK 999 NOT CURRENTLY EXIST.                                                 
DBREF  2ADF A  920  1111  SWS    P04275   VWF_HUMAN     1683   1874             
SEQADV 2ADF GLY A  916  SWS  P04275              CLONING ARTIFACT               
SEQADV 2ADF SER A  917  SWS  P04275              CLONING ARTIFACT               
SEQADV 2ADF HIS A  918  SWS  P04275              CLONING ARTIFACT               
SEQADV 2ADF MET A  919  SWS  P04275              CLONING ARTIFACT               
SEQRES   1 A  196  GLY SER HIS MET ALA PRO ASP CYS SER GLN PRO LEU ASP          
SEQRES   2 A  196  VAL ILE LEU LEU LEU ASP GLY SER SER SER PHE PRO ALA          
SEQRES   3 A  196  SER TYR PHE ASP GLU MET LYS SER PHE ALA LYS ALA PHE          
SEQRES   4 A  196  ILE SER LYS ALA ASN ILE GLY PRO ARG LEU THR GLN VAL          
SEQRES   5 A  196  SER VAL LEU GLN TYR GLY SER ILE THR THR ILE ASP VAL          
SEQRES   6 A  196  PRO TRP ASN VAL VAL PRO GLU LYS ALA HIS LEU LEU SER          
SEQRES   7 A  196  LEU VAL ASP VAL MET GLN ARG GLU GLY GLY PRO SER GLN          
SEQRES   8 A  196  ILE GLY ASP ALA LEU GLY PHE ALA VAL ARG TYR LEU THR          
SEQRES   9 A  196  SER GLU MET HIS GLY ALA ARG PRO GLY ALA SER LYS ALA          
SEQRES  10 A  196  VAL VAL ILE LEU VAL THR ASP VAL SER VAL ASP SER VAL          
SEQRES  11 A  196  ASP ALA ALA ALA ASP ALA ALA ARG SER ASN ARG VAL THR          
SEQRES  12 A  196  VAL PHE PRO ILE GLY ILE GLY ASP ARG TYR ASP ALA ALA          
SEQRES  13 A  196  GLN LEU ARG ILE LEU ALA GLY PRO ALA GLY ASP SER ASN          
SEQRES  14 A  196  VAL VAL LYS LEU GLN ARG ILE GLU ASP LEU PRO THR MET          
SEQRES  15 A  196  VAL THR LEU GLY ASN SER PHE LEU HIS LYS LEU CYS SER          
SEQRES  16 A  196  GLY                                                                                                            
HELIX    1   1 PRO A  940  ALA A  958  1                                  19    
HELIX    2   2 GLU A  987  VAL A  997  1                                  11    
HELIX    3   3 GLN A 1006  SER A 1020  1                                  15    
HELIX    4   4 GLU A 1021  GLY A 1024  5                                   4    
HELIX    5   5 VAL A 1045  ASN A 1055  1                                  11    
HELIX    6   6 ASP A 1069  ALA A 1077  1                                   9    
HELIX    7   7 GLY A 1078  VAL A 1085  5                                   8    
HELIX    8   8 GLU A 1092  LEU A 1100  1                                   9    
HELIX    9   9 ASN A 1102  SER A 1110  1                                   9      
SHEET    1   A 6 THR A 976  VAL A 980  0                                        
SHEET    2   A 6 THR A 965  TYR A 972 -1  N  GLN A 971   O  THR A 977           
SHEET    3   A 6 LEU A 927  ASP A 934  1  N  VAL A 929   O  GLN A 966           
SHEET    4   A 6 SER A1030  VAL A1037  1  O  SER A1030   N  ASP A 928           
SHEET    5   A 6 VAL A1057  ILE A1064  1  O  PHE A1060   N  VAL A1033           
SHEET    6   A 6 VAL A1086  LEU A1088  1  O  LEU A1088   N  GLY A1063                     
SSBOND   1 CYS A  923    CYS A 1109                                                             
CRYST1   72.179   89.076  123.511  90.00  90.00  90.00 P 21 21 21    4          
ORIGX1      1.000000  0.000000  0.000000        0.00000                         
ORIGX2      0.000000  1.000000  0.000000        0.00000                         
ORIGX3      0.000000  0.000000  1.000000        0.00000                         
SCALE1      0.013854  0.000000  0.000000        0.00000                         
SCALE2      0.000000  0.011226  0.000000        0.00000                         
SCALE3      0.000000  0.000000  0.008096        0.00000                         
ATOM      1  N   ASP A 922      35.194  43.721 107.952  1.00 32.19           N  
ATOM      2  CA  ASP A 922      35.057  42.967 109.233  1.00 32.09           C  
ATOM      3  C   ASP A 922      34.348  41.626 109.017  1.00 31.57           C  
ATOM      4  O   ASP A 922      34.770  40.609 109.572  1.00 31.87           O  
ATOM      5  CB  ASP A 922      34.332  43.818 110.289  1.00 32.47           C  
ATOM      6  CG  ASP A 922      34.369  43.199 111.681  1.00 33.23           C  
ATOM      7  OD1 ASP A 922      33.716  42.156 111.897  1.00 34.40           O  
ATOM      8  OD2 ASP A 922      34.997  43.707 112.638  1.00 34.56           O  
ATOM      9  N   CYS A 923      33.277  41.636 108.219  1.00 30.64           N  
ATOM     10  CA  CYS A 923      32.506  40.425 107.883  1.00 29.72           C  
ATOM     11  C   CYS A 923      32.028  39.620 109.097  1.00 28.53           C  
ATOM     12  O   CYS A 923      32.315  38.422 109.209  1.00 28.06           O  
ATOM     13  CB  CYS A 923      33.315  39.521 106.947  1.00 30.05           C  
ATOM     14  SG  CYS A 923      33.846  40.341 105.432  1.00 31.92           S  
ATOM     15  N   SER A 924      31.297  40.277 109.996  1.00 27.33           N  
ATOM     16  CA  SER A 924      30.801  39.627 111.214  1.00 26.10           C  
ATOM     17  C   SER A 924      29.393  39.047 111.066  1.00 25.11           C  
ATOM     18  O   SER A 924      28.916  38.334 111.952  1.00 24.72           O  
ATOM     19  CB  SER A 924      30.839  40.601 112.399  1.00 26.40           C  
ATOM     20  OG  SER A 924      30.024  41.733 112.144  1.00 26.95           O  
ATOM     21  N   GLN A 925      28.732  39.350 109.951  1.00 24.02           N  
ATOM     22  CA  GLN A 925      27.368  38.871 109.717  1.00 22.96           C  
ATOM     23  C   GLN A 925      27.265  37.868 108.560  1.00 21.56           C  
ATOM     24  O   GLN A 925      28.201  37.757 107.754  1.00 21.09           O  
ATOM     25  CB  GLN A 925      26.401  40.053 109.577  1.00 23.42           C  
ATOM     26  CG  GLN A 925      25.918  40.569 110.950  1.00 25.41           C  
ATOM     27  CD  GLN A 925      25.356  41.978 110.903  1.00 27.86           C  
ATOM     28  OE1 GLN A 925      25.163  42.547 109.823  1.00 29.32           O  
ATOM     29  NE2 GLN A 925      25.100  42.552 112.078  1.00 28.72           N  
ATOM     30  N   PRO A 926      26.157  37.117 108.499  1.00 20.19           N  
ATOM     31  CA  PRO A 926      25.996  36.081 107.478  1.00 19.00           C  
ATOM     32  C   PRO A 926      25.989  36.636 106.064  1.00 17.83           C  
ATOM     33  O   PRO A 926      25.186  37.509 105.737  1.00 17.83           O  
ATOM     34  CB  PRO A 926      24.632  35.457 107.809  1.00 19.07           C  
ATOM     35  CG  PRO A 926      24.367  35.829 109.229  1.00 19.85           C  
ATOM     36  CD  PRO A 926      24.990  37.177 109.400  1.00 20.03           C  
ATOM     37  N   LEU A 927      26.887  36.111 105.239  1.00 16.38           N  
ATOM     38  CA  LEU A 927      26.995  36.508 103.847  1.00 15.08           C  
ATOM     39  C   LEU A 927      27.205  35.289 102.963  1.00 13.84           C  
ATOM     40  O   LEU A 927      28.160  34.535 103.152  1.00 13.22           O  
ATOM     41  CB  LEU A 927      28.174  37.472 103.653  1.00 15.23           C  
ATOM     42  CG  LEU A 927      28.592  37.749 102.206  1.00 16.16           C  
ATOM     43  CD1 LEU A 927      27.542  38.565 101.449  1.00 16.15           C  
ATOM     44  CD2 LEU A 927      29.953  38.436 102.178  1.00 17.90           C  
ATOM     45  N   ASP A 928      26.302  35.093 102.009  1.00 12.92           N  
ATOM     46  CA  ASP A 928      26.491  34.086 100.971  1.00 12.51           C  
ATOM     47  C   ASP A 928      27.105  34.818  99.785  1.00 12.59           C  
ATOM     48  O   ASP A 928      26.497  35.766  99.263  1.00 12.40           O  
ATOM     49  CB  ASP A 928      25.155  33.476 100.534  1.00 12.73           C  
ATOM     50  CG  ASP A 928      24.572  32.503 101.553  1.00 12.94           C  
ATOM     51  OD1 ASP A 928      25.316  31.971 102.399  1.00 13.54           O  
ATOM     52  OD2 ASP A 928      23.367  32.186 101.558  1.00 13.18           O  
ATOM     53  N   VAL A 929      28.292  34.395  99.349  1.00 11.94           N  
ATOM     54  CA  VAL A 929      28.912  35.019  98.181  1.00 12.05           C  
ATOM     55  C   VAL A 929      29.299  34.011  97.088  1.00 11.93           C  
ATOM     56  O   VAL A 929      29.853  32.938  97.381  1.00 11.77           O  
ATOM     57  CB  VAL A 929      30.120  35.949  98.578  1.00 12.81           C  
ATOM     58  CG1 VAL A 929      31.190  35.173  99.334  1.00 12.19           C  
ATOM     59  CG2 VAL A 929      30.724  36.651  97.347  1.00 13.54           C  
ATOM     60  N   ILE A 930      28.965  34.356  95.840  1.00 11.25           N  
ATOM     61  CA  ILE A 930      29.418  33.594  94.673  1.00 11.65           C  
ATOM     62  C   ILE A 930      30.543  34.328  93.966  1.00 11.83           C  
ATOM     63  O   ILE A 930      30.432  35.530  93.687  1.00 11.83           O  
ATOM     64  CB  ILE A 930      28.252  33.353  93.662  1.00 11.63           C  
ATOM     65  CG1 ILE A 930      27.177  32.445  94.274  1.00 11.72           C  
ATOM     66  CG2 ILE A 930      28.783  32.761  92.324  1.00 11.93           C  
ATOM     67  CD1 ILE A 930      25.982  32.218  93.341  1.00  9.72           C  
ATOM     68  N   LEU A 931      31.644  33.614  93.714  1.00 12.18           N  
ATOM     69  CA  LEU A 931      32.654  34.077  92.774  1.00 12.19           C  
ATOM     70  C   LEU A 931      32.303  33.425  91.439  1.00 12.44           C  
ATOM     71  O   LEU A 931      32.372  32.201  91.283  1.00 12.78           O  
ATOM     72  CB  LEU A 931      34.076  33.670  93.217  1.00 11.63           C  
ATOM     73  CG  LEU A 931      34.490  34.088  94.639  1.00 11.81           C  
ATOM     74  CD1 LEU A 931      35.935  33.657  94.956  1.00 10.83           C  
ATOM     75  CD2 LEU A 931      34.315  35.592  94.890  1.00 11.86           C  
ATOM     76  N   LEU A 932      31.938  34.258  90.475  1.00 12.64           N  
ATOM     77  CA  LEU A 932      31.506  33.804  89.167  1.00 12.69           C  
ATOM     78  C   LEU A 932      32.604  34.146  88.182  1.00 12.87           C  
ATOM     79  O   LEU A 932      32.735  35.296  87.723  1.00 13.48           O  
ATOM     80  CB  LEU A 932      30.181  34.486  88.795  1.00 12.60           C  
ATOM     81  CG  LEU A 932      29.556  34.185  87.426  1.00 12.14           C  
ATOM     82  CD1 LEU A 932      29.438  32.680  87.207  1.00 12.79           C  
ATOM     83  CD2 LEU A 932      28.171  34.879  87.334  1.00 11.58           C  
ATOM     84  N   LEU A 933      33.428  33.141  87.901  1.00 12.78           N  
ATOM     85  CA  LEU A 933      34.602  33.305  87.051  1.00 12.67           C  
ATOM     86  C   LEU A 933      34.251  33.238  85.576  1.00 12.83           C  
ATOM     87  O   LEU A 933      33.295  32.578  85.177  1.00 12.78           O  
ATOM     88  CB  LEU A 933      35.664  32.241  87.387  1.00 12.59           C  
ATOM     89  CG  LEU A 933      35.985  32.004  88.876  1.00 12.61           C  
ATOM     90  CD1 LEU A 933      37.215  31.045  89.023  1.00 12.62           C  
ATOM     91  CD2 LEU A 933      36.197  33.289  89.659  1.00 11.99           C  
ATOM     92  N   ASP A 934      35.040  33.923  84.761  1.00 12.43           N  
ATOM     93  CA  ASP A 934      34.790  33.953  83.330  1.00 12.69           C  
ATOM     94  C   ASP A 934      35.589  32.831  82.669  1.00 13.14           C  
ATOM     95  O   ASP A 934      36.795  32.969  82.463  1.00 13.14           O  
ATOM     96  CB  ASP A 934      35.208  35.324  82.803  1.00 12.59           C  
ATOM     97  CG  ASP A 934      35.026  35.480  81.312  1.00 13.57           C  
ATOM     98  OD1 ASP A 934      34.721  34.489  80.609  1.00 13.13           O  
ATOM     99  OD2 ASP A 934      35.176  36.587  80.754  1.00 12.96           O  
ATOM    100  N   GLY A 935      34.910  31.735  82.326  1.00 12.78           N  
ATOM    101  CA  GLY A 935      35.556  30.596  81.675  1.00 13.11           C  
ATOM    102  C   GLY A 935      35.378  30.599  80.169  1.00 13.68           C  
ATOM    103  O   GLY A 935      35.621  29.581  79.517  1.00 13.92           O  
ATOM    104  N   SER A 936      34.975  31.743  79.603  1.00 13.83           N  
ATOM    105  CA  SER A 936      34.751  31.840  78.149  1.00 14.29           C  
ATOM    106  C   SER A 936      36.041  31.665  77.350  1.00 14.83           C  
ATOM    107  O   SER A 936      37.139  31.760  77.903  1.00 14.44           O  
ATOM    108  CB  SER A 936      34.088  33.180  77.768  1.00 14.28           C  
ATOM    109  OG  SER A 936      34.953  34.287  78.017  1.00 15.82           O  
ATOM    110  N   SER A 937      35.901  31.427  76.048  1.00 15.30           N  
ATOM    111  CA  SER A 937      37.058  31.311  75.159  1.00 16.66           C  
ATOM    112  C   SER A 937      37.454  32.689  74.613  1.00 17.46           C  
ATOM    113  O   SER A 937      37.715  32.849  73.417  1.00 19.15           O  
ATOM    114  CB  SER A 937      36.740  30.352  74.006  1.00 16.59           C  
ATOM    115  OG  SER A 937      36.368  29.075  74.496  1.00 17.38           O  
ATOM    116  N   SER A 938      37.514  33.689  75.481  1.00 17.78           N  
ATOM    117  CA  SER A 938      37.831  35.040  75.038  1.00 18.24           C  
ATOM    118  C   SER A 938      39.346  35.262  74.968  1.00 17.98           C  
ATOM    119  O   SER A 938      39.896  35.548  73.892  1.00 18.32           O  
ATOM    120  CB  SER A 938      37.150  36.074  75.947  1.00 18.36           C  
ATOM    121  OG  SER A 938      35.744  35.843  76.012  1.00 21.73           O  
ATOM    122  N   PHE A 939      40.015  35.121  76.109  1.00 17.60           N  
ATOM    123  CA  PHE A 939      41.478  35.270  76.188  1.00 17.81           C  
ATOM    124  C   PHE A 939      42.131  33.904  76.390  1.00 17.50           C  
ATOM    125  O   PHE A 939      41.419  32.937  76.657  1.00 17.19           O  
ATOM    126  CB  PHE A 939      41.850  36.242  77.319  1.00 17.93           C  
ATOM    127  CG  PHE A 939      41.618  37.682  76.970  1.00 19.26           C  
ATOM    128  CD1 PHE A 939      40.394  38.295  77.239  1.00 20.29           C  
ATOM    129  CD2 PHE A 939      42.613  38.424  76.343  1.00 20.35           C  
ATOM    130  CE1 PHE A 939      40.169  39.635  76.891  1.00 21.15           C  
ATOM    131  CE2 PHE A 939      42.402  39.763  75.996  1.00 21.36           C  
ATOM    132  CZ  PHE A 939      41.180  40.369  76.272  1.00 21.73           C  
ATOM    133  N   PRO A 940      43.461  33.793  76.239  1.00 17.33           N  
ATOM    134  CA  PRO A 940      44.147  32.528  76.519  1.00 16.93           C  
ATOM    135  C   PRO A 940      43.896  31.993  77.946  1.00 16.62           C  
ATOM    136  O   PRO A 940      43.540  32.760  78.855  1.00 15.72           O  
ATOM    137  CB  PRO A 940      45.628  32.873  76.298  1.00 17.51           C  
ATOM    138  CG  PRO A 940      45.593  33.992  75.302  1.00 17.60           C  
ATOM    139  CD  PRO A 940      44.400  34.824  75.754  1.00 17.43           C  
ATOM    140  N   ALA A 941      44.095  30.686  78.125  1.00 16.55           N  
ATOM    141  CA  ALA A 941      43.833  29.993  79.391  1.00 16.33           C  
ATOM    142  C   ALA A 941      44.579  30.556  80.595  1.00 16.19           C  
ATOM    143  O   ALA A 941      44.157  30.341  81.727  1.00 15.53           O  
ATOM    144  CB  ALA A 941      44.117  28.492  79.253  1.00 16.95           C  
ATOM    145  N   SER A 942      45.683  31.267  80.356  1.00 15.76           N  
ATOM    146  CA  SER A 942      46.420  31.909  81.448  1.00 15.52           C  
ATOM    147  C   SER A 942      45.547  32.905  82.228  1.00 15.23           C  
ATOM    148  O   SER A 942      45.750  33.110  83.424  1.00 14.64           O  
ATOM    149  CB  SER A 942      47.697  32.579  80.925  1.00 15.96           C  
ATOM    150  OG  SER A 942      47.386  33.596  79.993  1.00 17.53           O  
ATOM    151  N   TYR A 943      44.576  33.516  81.549  1.00 14.59           N  
ATOM    152  CA  TYR A 943      43.625  34.414  82.200  1.00 14.92           C  
ATOM    153  C   TYR A 943      42.793  33.667  83.233  1.00 14.68           C  
ATOM    154  O   TYR A 943      42.649  34.126  84.366  1.00 13.80           O  
ATOM    155  CB  TYR A 943      42.722  35.081  81.164  1.00 14.96           C  
ATOM    156  CG  TYR A 943      43.324  36.329  80.559  1.00 17.44           C  
ATOM    157  CD1 TYR A 943      44.542  36.280  79.870  1.00 19.17           C  
ATOM    158  CD2 TYR A 943      42.673  37.561  80.667  1.00 19.66           C  
ATOM    159  CE1 TYR A 943      45.090  37.415  79.316  1.00 21.05           C  
ATOM    160  CE2 TYR A 943      43.218  38.710  80.102  1.00 20.20           C  
ATOM    161  CZ  TYR A 943      44.423  38.626  79.437  1.00 21.37           C  
ATOM    162  OH  TYR A 943      44.983  39.753  78.879  1.00 22.91           O  
ATOM    163  N   PHE A 944      42.267  32.504  82.845  1.00 14.40           N  
ATOM    164  CA  PHE A 944      41.512  31.673  83.774  1.00 14.69           C  
ATOM    165  C   PHE A 944      42.370  31.237  84.969  1.00 14.75           C  
ATOM    166  O   PHE A 944      41.863  31.127  86.088  1.00 14.75           O  
ATOM    167  CB  PHE A 944      40.910  30.454  83.063  1.00 14.81           C  
ATOM    168  CG  PHE A 944      39.860  29.743  83.874  1.00 15.01           C  
ATOM    169  CD1 PHE A 944      38.603  30.322  84.071  1.00 14.81           C  
ATOM    170  CD2 PHE A 944      40.124  28.496  84.441  1.00 16.21           C  
ATOM    171  CE1 PHE A 944      37.618  29.666  84.828  1.00 16.46           C  
ATOM    172  CE2 PHE A 944      39.142  27.829  85.191  1.00 16.45           C  
ATOM    173  CZ  PHE A 944      37.899  28.411  85.389  1.00 16.20           C  
ATOM    174  N   ASP A 945      43.664  30.995  84.746  1.00 15.06           N  
ATOM    175  CA  ASP A 945      44.551  30.633  85.856  1.00 15.31           C  
ATOM    176  C   ASP A 945      44.608  31.742  86.910  1.00 14.70           C  
ATOM    177  O   ASP A 945      44.605  31.465  88.112  1.00 14.45           O  
ATOM    178  CB  ASP A 945      45.966  30.283  85.360  1.00 16.36           C  
ATOM    179  CG  ASP A 945      46.016  28.953  84.613  1.00 19.17           C  
ATOM    180  OD1 ASP A 945      45.074  28.137  84.753  1.00 22.09           O  
ATOM    181  OD2 ASP A 945      46.961  28.634  83.860  1.00 23.06           O  
ATOM    182  N   GLU A 946      44.656  32.995  86.456  1.00 14.18           N  
ATOM    183  CA  GLU A 946      44.701  34.143  87.360  1.00 13.91           C  
ATOM    184  C   GLU A 946      43.376  34.271  88.113  1.00 13.44           C  
ATOM    185  O   GLU A 946      43.352  34.700  89.264  1.00 13.09           O  
ATOM    186  CB  GLU A 946      44.986  35.439  86.593  1.00 14.06           C  
ATOM    187  CG  GLU A 946      46.376  35.545  85.972  1.00 14.98           C  
ATOM    188  CD  GLU A 946      47.460  35.932  86.963  1.00 17.57           C  
ATOM    189  OE1 GLU A 946      47.194  35.978  88.181  1.00 18.50           O  
ATOM    190  OE2 GLU A 946      48.593  36.197  86.516  1.00 18.78           O  
ATOM    191  N   MET A 947      42.288  33.900  87.447  1.00 12.99           N  
ATOM    192  CA  MET A 947      40.953  33.905  88.059  1.00 12.84           C  
ATOM    193  C   MET A 947      40.884  32.851  89.171  1.00 13.09           C  
ATOM    194  O   MET A 947      40.271  33.081  90.216  1.00 13.25           O  
ATOM    195  CB  MET A 947      39.890  33.621  87.008  1.00 12.93           C  
ATOM    196  CG  MET A 947      39.777  34.706  85.958  1.00 12.54           C  
ATOM    197  SD  MET A 947      38.544  34.262  84.721  1.00 14.17           S  
ATOM    198  CE  MET A 947      39.089  35.316  83.371  1.00 12.89           C  
ATOM    199  N   LYS A 948      41.517  31.702  88.933  1.00 12.79           N  
ATOM    200  CA  LYS A 948      41.649  30.660  89.949  1.00 12.87           C  
ATOM    201  C   LYS A 948      42.500  31.175  91.126  1.00 12.96           C  
ATOM    202  O   LYS A 948      42.141  30.957  92.288  1.00 12.99           O  
ATOM    203  CB  LYS A 948      42.244  29.377  89.341  1.00 13.88           C  
ATOM    204  CG  LYS A 948      41.261  28.593  88.435  1.00 13.78           C  
ATOM    205  CD  LYS A 948      41.979  27.493  87.611  1.00 13.98           C  
ATOM    206  CE  LYS A 948      42.580  26.413  88.500  1.00 14.52           C  
ATOM    207  NZ  LYS A 948      43.081  25.205  87.757  1.00 14.95           N  
ATOM    208  N   SER A 949      43.599  31.885  90.834  1.00 12.71           N  
ATOM    209  CA  SER A 949      44.427  32.471  91.898  1.00 12.76           C  
ATOM    210  C   SER A 949      43.647  33.482  92.732  1.00 12.20           C  
ATOM    211  O   SER A 949      43.802  33.531  93.956  1.00 11.73           O  
ATOM    212  CB  SER A 949      45.713  33.105  91.347  1.00 12.63           C  
ATOM    213  OG  SER A 949      46.468  32.111  90.687  1.00 16.35           O  
ATOM    214  N   PHE A 950      42.811  34.271  92.059  1.00 11.85           N  
ATOM    215  CA  PHE A 950      41.907  35.221  92.707  1.00 12.08           C  
ATOM    216  C   PHE A 950      40.916  34.511  93.652  1.00 12.38           C  
ATOM    217  O   PHE A 950      40.751  34.924  94.803  1.00 12.47           O  
ATOM    218  CB  PHE A 950      41.169  36.039  91.631  1.00 11.94           C  
ATOM    219  CG  PHE A 950      39.910  36.710  92.113  1.00 13.98           C  
ATOM    220  CD1 PHE A 950      39.966  37.925  92.782  1.00 14.96           C  
ATOM    221  CD2 PHE A 950      38.655  36.126  91.878  1.00 15.26           C  
ATOM    222  CE1 PHE A 950      38.801  38.551  93.231  1.00 17.78           C  
ATOM    223  CE2 PHE A 950      37.478  36.744  92.322  1.00 16.49           C  
ATOM    224  CZ  PHE A 950      37.549  37.958  92.998  1.00 16.07           C  
ATOM    225  N   ALA A 951      40.262  33.456  93.157  1.00 12.13           N  
ATOM    226  CA  ALA A 951      39.322  32.674  93.968  1.00 12.82           C  
ATOM    227  C   ALA A 951      39.985  32.076  95.221  1.00 13.02           C  
ATOM    228  O   ALA A 951      39.411  32.114  96.323  1.00 12.82           O  
ATOM    229  CB  ALA A 951      38.649  31.584  93.115  1.00 12.32           C  
ATOM    230  N   LYS A 952      41.203  31.562  95.063  1.00 13.58           N  
ATOM    231  CA  LYS A 952      41.937  30.981  96.182  1.00 14.05           C  
ATOM    232  C   LYS A 952      42.315  32.049  97.200  1.00 14.10           C  
ATOM    233  O   LYS A 952      42.234  31.818  98.411  1.00 13.78           O  
ATOM    234  CB  LYS A 952      43.216  30.293  95.713  1.00 14.50           C  
ATOM    235  CG  LYS A 952      43.034  29.063  94.862  1.00 16.57           C  
ATOM    236  CD  LYS A 952      44.383  28.415  94.809  1.00 19.56           C  
ATOM    237  CE  LYS A 952      44.566  27.473  93.668  1.00 21.49           C  
ATOM    238  NZ  LYS A 952      46.028  27.078  93.661  1.00 23.15           N  
ATOM    239  N   ALA A 953      42.747  33.210  96.708  1.00 14.24           N  
ATOM    240  CA  ALA A 953      43.141  34.298  97.594  1.00 14.60           C  
ATOM    241  C   ALA A 953      41.919  34.747  98.386  1.00 14.64           C  
ATOM    242  O   ALA A 953      42.028  35.030  99.580  1.00 14.28           O  
ATOM    243  CB  ALA A 953      43.732  35.469  96.800  1.00 14.51           C  
ATOM    244  N   PHE A 954      40.768  34.810  97.710  1.00 14.41           N  
ATOM    245  CA  PHE A 954      39.512  35.222  98.335  1.00 15.16           C  
ATOM    246  C   PHE A 954      39.109  34.242  99.435  1.00 15.04           C  
ATOM    247  O   PHE A 954      38.797  34.654 100.555  1.00 14.75           O  
ATOM    248  CB  PHE A 954      38.384  35.352  97.301  1.00 15.46           C  
ATOM    249  CG  PHE A 954      37.102  35.871  97.884  1.00 17.14           C  
ATOM    250  CD1 PHE A 954      36.803  37.227  97.824  1.00 18.54           C  
ATOM    251  CD2 PHE A 954      36.206  35.006  98.531  1.00 18.81           C  
ATOM    252  CE1 PHE A 954      35.628  37.722  98.377  1.00 20.31           C  
ATOM    253  CE2 PHE A 954      35.026  35.490  99.089  1.00 20.23           C  
ATOM    254  CZ  PHE A 954      34.736  36.850  99.012  1.00 19.97           C  
ATOM    255  N   ILE A 955      39.130  32.949  99.108  1.00 15.41           N  
ATOM    256  CA  ILE A 955      38.816  31.893 100.078  1.00 15.89           C  
ATOM    257  C   ILE A 955      39.756  31.949 101.278  1.00 16.42           C  
ATOM    258  O   ILE A 955      39.312  31.878 102.428  1.00 16.11           O  
ATOM    259  CB  ILE A 955      38.848  30.492  99.410  1.00 15.97           C  
ATOM    260  CG1 ILE A 955      37.655  30.344  98.468  1.00 15.64           C  
ATOM    261  CG2 ILE A 955      38.813  29.368 100.472  1.00 15.14           C  
ATOM    262  CD1 ILE A 955      37.788  29.227  97.454  1.00 17.93           C  
ATOM    263  N   SER A 956      41.051  32.081 101.008  1.00 16.96           N  
ATOM    264  CA  SER A 956      42.046  32.137 102.075  1.00 17.75           C  
ATOM    265  C   SER A 956      41.767  33.270 103.064  1.00 17.91           C  
ATOM    266  O   SER A 956      41.982  33.115 104.268  1.00 17.66           O  
ATOM    267  CB  SER A 956      43.456  32.256 101.494  1.00 18.31           C  
ATOM    268  OG  SER A 956      43.786  31.094 100.745  1.00 19.59           O  
ATOM    269  N   LYS A 957      41.255  34.388 102.557  1.00 18.03           N  
ATOM    270  CA  LYS A 957      40.999  35.572 103.386  1.00 18.50           C  
ATOM    271  C   LYS A 957      39.622  35.694 104.020  1.00 18.41           C  
ATOM    272  O   LYS A 957      39.450  36.429 104.995  1.00 18.01           O  
ATOM    273  CB  LYS A 957      41.244  36.834 102.573  1.00 18.81           C  
ATOM    274  CG  LYS A 957      42.686  37.204 102.499  1.00 19.89           C  
ATOM    275  CD  LYS A 957      42.800  38.670 102.230  1.00 20.48           C  
ATOM    276  CE  LYS A 957      44.215  39.130 102.408  1.00 20.26           C  
ATOM    277  NZ  LYS A 957      44.231  40.603 102.338  1.00 18.58           N  
ATOM    278  N   ALA A 958      38.647  35.001 103.445  1.00 18.02           N  
ATOM    279  CA  ALA A 958      37.260  35.101 103.880  1.00 18.25           C  
ATOM    280  C   ALA A 958      37.037  34.579 105.295  1.00 18.09           C  
ATOM    281  O   ALA A 958      37.690  33.629 105.734  1.00 18.11           O  
ATOM    282  CB  ALA A 958      36.355  34.379 102.894  1.00 17.55           C  
ATOM    283  N   ASN A 959      36.107  35.213 106.002  1.00 18.28           N  
ATOM    284  CA  ASN A 959      35.738  34.794 107.346  1.00 18.01           C  
ATOM    285  C   ASN A 959      34.680  33.687 107.240  1.00 17.92           C  
ATOM    286  O   ASN A 959      33.494  33.926 107.449  1.00 17.91           O  
ATOM    287  CB  ASN A 959      35.221  36.003 108.137  1.00 18.39           C  
ATOM    288  CG  ASN A 959      35.113  35.741 109.635  1.00 18.65           C  
ATOM    289  OD1 ASN A 959      34.338  36.399 110.327  1.00 20.10           O  
ATOM    290  ND2 ASN A 959      35.895  34.791 110.141  1.00 18.62           N  
ATOM    291  N   ILE A 960      35.121  32.478 106.901  1.00 17.82           N  
ATOM    292  CA  ILE A 960      34.209  31.356 106.647  1.00 18.05           C  
ATOM    293  C   ILE A 960      33.760  30.657 107.927  1.00 18.18           C  
ATOM    294  O   ILE A 960      34.574  30.359 108.808  1.00 17.81           O  
ATOM    295  CB  ILE A 960      34.824  30.356 105.625  1.00 18.16           C  
ATOM    296  CG1 ILE A 960      35.145  31.079 104.307  1.00 18.74           C  
ATOM    297  CG2 ILE A 960      33.874  29.170 105.374  1.00 18.20           C  
ATOM    298  CD1 ILE A 960      35.781  30.196 103.235  1.00 20.38           C  
ATOM    299  N   GLY A 961      32.455  30.405 108.018  1.00 18.02           N  
ATOM    300  CA  GLY A 961      31.849  29.788 109.206  1.00 18.62           C  
ATOM    301  C   GLY A 961      30.337  29.714 109.047  1.00 18.79           C  
ATOM    302  O   GLY A 961      29.782  30.423 108.213  1.00 18.83           O  
ATOM    303  N   PRO A 962      29.667  28.889 109.859  1.00 19.16           N  
ATOM    304  CA  PRO A 962      28.210  28.632 109.722  1.00 19.14           C  
ATOM    305  C   PRO A 962      27.292  29.868 109.765  1.00 18.97           C  
ATOM    306  O   PRO A 962      26.277  29.909 109.047  1.00 19.04           O  
ATOM    307  CB  PRO A 962      27.896  27.717 110.914  1.00 19.21           C  
ATOM    308  CG  PRO A 962      29.203  27.128 111.310  1.00 19.31           C  
ATOM    309  CD  PRO A 962      30.254  28.147 110.988  1.00 19.11           C  
ATOM    310  N   ARG A 963      27.648  30.841 110.606  1.00 18.25           N  
ATOM    311  CA  ARG A 963      26.894  32.090 110.764  1.00 17.71           C  
ATOM    312  C   ARG A 963      27.672  33.274 110.186  1.00 16.69           C  
ATOM    313  O   ARG A 963      27.336  34.440 110.417  1.00 16.11           O  
ATOM    314  CB  ARG A 963      26.561  32.328 112.244  1.00 18.13           C  
ATOM    315  CG  ARG A 963      25.663  31.244 112.834  1.00 20.18           C  
ATOM    316  CD  ARG A 963      25.238  31.421 114.298  1.00 23.77           C  
ATOM    317  NE  ARG A 963      26.355  31.577 115.237  1.00 27.47           N  
ATOM    318  CZ  ARG A 963      27.304  30.665 115.470  1.00 28.94           C  
ATOM    319  NH1 ARG A 963      27.330  29.514 114.797  1.00 29.69           N  
ATOM    320  NH2 ARG A 963      28.258  30.924 116.359  1.00 28.77           N  
ATOM    321  N   LEU A 964      28.700  32.955 109.407  1.00 15.97           N  
ATOM    322  CA  LEU A 964      29.585  33.956 108.830  1.00 15.01           C  
ATOM    323  C   LEU A 964      29.521  33.902 107.296  1.00 14.63           C  
ATOM    324  O   LEU A 964      28.421  33.845 106.726  1.00 14.76           O  
ATOM    325  CB  LEU A 964      31.006  33.764 109.382  1.00 14.90           C  
ATOM    326  CG  LEU A 964      31.162  33.921 110.907  1.00 15.31           C  
ATOM    327  CD1 LEU A 964      32.470  33.317 111.406  1.00 15.00           C  
ATOM    328  CD2 LEU A 964      31.030  35.380 111.349  1.00 14.81           C  
ATOM    329  N   THR A 965      30.675  33.926 106.631  1.00 14.07           N  
ATOM    330  CA  THR A 965      30.725  33.871 105.168  1.00 13.75           C  
ATOM    331  C   THR A 965      30.695  32.445 104.622  1.00 14.06           C  
ATOM    332  O   THR A 965      31.353  31.554 105.159  1.00 14.18           O  
ATOM    333  CB  THR A 965      31.985  34.608 104.654  1.00 13.85           C  
ATOM    334  OG1 THR A 965      31.887  35.996 104.984  1.00 14.05           O  
ATOM    335  CG2 THR A 965      32.045  34.612 103.124  1.00 12.55           C  
ATOM    336  N   GLN A 966      29.913  32.250 103.560  1.00 13.69           N  
ATOM    337  CA  GLN A 966      29.875  31.008 102.792  1.00 14.48           C  
ATOM    338  C   GLN A 966      30.260  31.409 101.361  1.00 14.26           C  
ATOM    339  O   GLN A 966      29.682  32.351 100.802  1.00 14.16           O  
ATOM    340  CB  GLN A 966      28.469  30.380 102.831  1.00 14.56           C  
ATOM    341  CG  GLN A 966      28.428  28.932 102.354  1.00 17.46           C  
ATOM    342  CD  GLN A 966      27.030  28.294 102.315  1.00 18.63           C  
ATOM    343  OE1 GLN A 966      25.987  28.973 102.360  1.00 19.78           O  
ATOM    344  NE2 GLN A 966      27.017  26.977 102.202  1.00 20.40           N  
ATOM    345  N   VAL A 967      31.222  30.700 100.768  1.00 13.79           N  
ATOM    346  CA  VAL A 967      31.718  31.043  99.430  1.00 14.51           C  
ATOM    347  C   VAL A 967      31.503  29.889  98.450  1.00 14.56           C  
ATOM    348  O   VAL A 967      31.879  28.756  98.735  1.00 15.61           O  
ATOM    349  CB  VAL A 967      33.242  31.370  99.431  1.00 14.22           C  
ATOM    350  CG1 VAL A 967      33.715  31.836  98.029  1.00 14.24           C  
ATOM    351  CG2 VAL A 967      33.595  32.401 100.499  1.00 15.00           C  
ATOM    352  N   SER A 968      30.882  30.167  97.311  1.00 14.65           N  
ATOM    353  CA  SER A 968      30.797  29.157  96.251  1.00 13.93           C  
ATOM    354  C   SER A 968      31.498  29.705  95.028  1.00 13.25           C  
ATOM    355  O   SER A 968      31.638  30.927  94.877  1.00 13.67           O  
ATOM    356  CB  SER A 968      29.351  28.744  95.924  1.00 14.09           C  
ATOM    357  OG  SER A 968      28.591  29.859  95.521  1.00 16.57           O  
ATOM    358  N   VAL A 969      31.969  28.808  94.169  1.00 12.28           N  
ATOM    359  CA  VAL A 969      32.679  29.227  92.967  1.00 12.11           C  
ATOM    360  C   VAL A 969      31.999  28.603  91.756  1.00 11.96           C  
ATOM    361  O   VAL A 969      31.836  27.396  91.689  1.00 11.49           O  
ATOM    362  CB  VAL A 969      34.193  28.870  93.014  1.00 11.87           C  
ATOM    363  CG1 VAL A 969      34.920  29.404  91.756  1.00 11.24           C  
ATOM    364  CG2 VAL A 969      34.848  29.453  94.289  1.00 12.61           C  
ATOM    365  N   LEU A 970      31.574  29.459  90.834  1.00 12.24           N  
ATOM    366  CA  LEU A 970      30.945  29.045  89.592  1.00 12.79           C  
ATOM    367  C   LEU A 970      31.744  29.629  88.465  1.00 12.65           C  
ATOM    368  O   LEU A 970      32.530  30.557  88.674  1.00 13.62           O  
ATOM    369  CB  LEU A 970      29.524  29.638  89.491  1.00 12.18           C  
ATOM    370  CG  LEU A 970      28.360  28.968  90.215  1.00 12.83           C  
ATOM    371  CD1 LEU A 970      28.627  28.712  91.698  1.00 12.63           C  
ATOM    372  CD2 LEU A 970      27.090  29.810  90.007  1.00 12.65           C  
ATOM    373  N   GLN A 971      31.547  29.099  87.264  1.00 12.43           N  
ATOM    374  CA  GLN A 971      32.188  29.695  86.092  1.00 13.32           C  
ATOM    375  C   GLN A 971      31.233  29.656  84.927  1.00 13.08           C  
ATOM    376  O   GLN A 971      30.347  28.805  84.891  1.00 12.89           O  
ATOM    377  CB  GLN A 971      33.511  28.992  85.735  1.00 12.94           C  
ATOM    378  CG  GLN A 971      33.383  27.516  85.332  1.00 14.24           C  
ATOM    379  CD  GLN A 971      34.628  27.006  84.628  1.00 16.16           C  
ATOM    380  OE1 GLN A 971      35.080  27.602  83.645  1.00 17.30           O  
ATOM    381  NE2 GLN A 971      35.177  25.894  85.114  1.00 15.42           N  
ATOM    382  N   TYR A 972      31.421  30.557  83.967  1.00 12.56           N  
ATOM    383  CA  TYR A 972      30.538  30.598  82.804  1.00 12.61           C  
ATOM    384  C   TYR A 972      31.287  30.598  81.471  1.00 12.76           C  
ATOM    385  O   TYR A 972      32.444  30.984  81.393  1.00 12.59           O  
ATOM    386  CB  TYR A 972      29.574  31.813  82.881  1.00 12.33           C  
ATOM    387  CG  TYR A 972      30.232  33.182  82.676  1.00 11.66           C  
ATOM    388  CD1 TYR A 972      30.368  33.729  81.389  1.00 12.26           C  
ATOM    389  CD2 TYR A 972      30.690  33.931  83.772  1.00 11.97           C  
ATOM    390  CE1 TYR A 972      30.987  34.972  81.183  1.00 12.92           C  
ATOM    391  CE2 TYR A 972      31.305  35.190  83.585  1.00 12.05           C  
ATOM    392  CZ  TYR A 972      31.453  35.691  82.292  1.00 12.64           C  
ATOM    393  OH  TYR A 972      32.036  36.918  82.115  1.00 12.57           O  
ATOM    394  N   GLY A 973      30.572  30.182  80.432  1.00 13.09           N  
ATOM    395  CA  GLY A 973      31.028  30.167  79.066  1.00 13.47           C  
ATOM    396  C   GLY A 973      29.754  29.817  78.320  1.00 14.67           C  
ATOM    397  O   GLY A 973      28.769  30.553  78.404  1.00 14.05           O  
ATOM    398  N   SER A 974      29.767  28.689  77.619  1.00 14.77           N  
ATOM    399  CA  SER A 974      28.576  28.179  76.920  1.00 15.99           C  
ATOM    400  C   SER A 974      27.368  28.093  77.869  1.00 16.42           C  
ATOM    401  O   SER A 974      26.225  28.437  77.503  1.00 16.64           O  
ATOM    402  CB  SER A 974      28.894  26.804  76.348  1.00 15.96           C  
ATOM    403  OG  SER A 974      29.873  26.911  75.331  1.00 16.70           O  
ATOM    404  N   ILE A 975      27.649  27.633  79.091  1.00 16.07           N  
ATOM    405  CA  ILE A 975      26.687  27.531  80.182  1.00 15.86           C  
ATOM    406  C   ILE A 975      27.455  27.863  81.473  1.00 15.44           C  
ATOM    407  O   ILE A 975      28.668  28.059  81.440  1.00 15.99           O  
ATOM    408  CB  ILE A 975      26.108  26.092  80.287  1.00 16.13           C  
ATOM    409  CG1 ILE A 975      27.251  25.077  80.324  1.00 17.94           C  
ATOM    410  CG2 ILE A 975      25.115  25.795  79.128  1.00 16.19           C  
ATOM    411  CD1 ILE A 975      26.956  23.840  81.140  1.00 21.82           C  
ATOM    412  N   THR A 976      26.751  27.901  82.603  1.00 14.06           N  
ATOM    413  CA  THR A 976      27.365  28.148  83.901  1.00 13.66           C  
ATOM    414  C   THR A 976      27.429  26.830  84.666  1.00 13.67           C  
ATOM    415  O   THR A 976      26.475  26.036  84.629  1.00 13.21           O  
ATOM    416  CB  THR A 976      26.550  29.218  84.638  1.00 13.91           C  
ATOM    417  OG1 THR A 976      26.775  30.467  83.978  1.00 14.75           O  
ATOM    418  CG2 THR A 976      27.042  29.475  86.076  1.00 14.00           C  
ATOM    419  N   THR A 977      28.557  26.590  85.337  1.00 12.91           N  
ATOM    420  CA  THR A 977      28.732  25.364  86.112  1.00 13.15           C  
ATOM    421  C   THR A 977      29.091  25.690  87.554  1.00 12.83           C  
ATOM    422  O   THR A 977      29.687  26.731  87.834  1.00 13.34           O  
ATOM    423  CB  THR A 977      29.828  24.455  85.487  1.00 13.11           C  
ATOM    424  OG1 THR A 977      31.061  25.177  85.408  1.00 14.85           O  
ATOM    425  CG2 THR A 977      29.516  24.137  84.022  1.00 13.92           C  
ATOM    426  N   ILE A 978      28.711  24.800  88.463  1.00 12.84           N  
ATOM    427  CA  ILE A 978      29.054  24.930  89.875  1.00 13.17           C  
ATOM    428  C   ILE A 978      30.316  24.111  90.102  1.00 13.94           C  
ATOM    429  O   ILE A 978      30.297  22.899  89.927  1.00 13.99           O  
ATOM    430  CB  ILE A 978      27.932  24.366  90.757  1.00 13.11           C  
ATOM    431  CG1 ILE A 978      26.598  25.096  90.468  1.00 13.02           C  
ATOM    432  CG2 ILE A 978      28.360  24.452  92.223  1.00 12.35           C  
ATOM    433  CD1 ILE A 978      25.325  24.381  91.018  1.00 12.41           C  
ATOM    434  N   ASP A 979      31.401  24.776  90.499  1.00 14.77           N  
ATOM    435  CA  ASP A 979      32.681  24.090  90.722  1.00 16.03           C  
ATOM    436  C   ASP A 979      33.006  23.908  92.216  1.00 15.65           C  
ATOM    437  O   ASP A 979      33.564  22.885  92.624  1.00 16.13           O  
ATOM    438  CB  ASP A 979      33.805  24.772  89.927  1.00 17.21           C  
ATOM    439  CG  ASP A 979      33.529  24.778  88.411  1.00 20.18           C  
ATOM    440  OD1 ASP A 979      32.355  24.865  88.008  1.00 27.76           O  
ATOM    441  OD2 ASP A 979      34.399  24.712  87.532  1.00 25.54           O  
ATOM    442  N   VAL A 980      32.651  24.894  93.031  1.00 15.11           N  
ATOM    443  CA  VAL A 980      32.712  24.757  94.485  1.00 14.86           C  
ATOM    444  C   VAL A 980      31.300  25.086  94.962  1.00 15.17           C  
ATOM    445  O   VAL A 980      30.877  26.237  94.862  1.00 15.44           O  
ATOM    446  CB  VAL A 980      33.765  25.712  95.135  1.00 15.56           C  
ATOM    447  CG1 VAL A 980      33.762  25.581  96.659  1.00 15.10           C  
ATOM    448  CG2 VAL A 980      35.152  25.442  94.566  1.00 15.48           C  
ATOM    449  N   PRO A 981      30.549  24.089  95.434  1.00 14.67           N  
ATOM    450  CA  PRO A 981      29.149  24.313  95.822  1.00 14.80           C  
ATOM    451  C   PRO A 981      29.026  24.878  97.231  1.00 15.42           C  
ATOM    452  O   PRO A 981      30.026  24.958  97.958  1.00 14.57           O  
ATOM    453  CB  PRO A 981      28.560  22.896  95.810  1.00 14.95           C  
ATOM    454  CG  PRO A 981      29.736  22.028  96.267  1.00 13.48           C  
ATOM    455  CD  PRO A 981      30.966  22.689  95.654  1.00 14.82           C  
ATOM    456  N   TRP A 982      27.807  25.260  97.604  1.00 16.27           N  
ATOM    457  CA  TRP A 982      27.518  25.627  98.978  1.00 18.43           C  
ATOM    458  C   TRP A 982      27.863  24.406  99.822  1.00 20.95           C  
ATOM    459  O   TRP A 982      27.663  23.262  99.404  1.00 20.73           O  
ATOM    460  CB  TRP A 982      26.041  25.980  99.182  1.00 17.36           C  
ATOM    461  CG  TRP A 982      25.544  27.172  98.424  1.00 15.46           C  
ATOM    462  CD1 TRP A 982      24.421  27.227  97.628  1.00 14.46           C  
ATOM    463  CD2 TRP A 982      26.118  28.482  98.393  1.00 14.01           C  
ATOM    464  NE1 TRP A 982      24.275  28.490  97.104  1.00 13.74           N  
ATOM    465  CE2 TRP A 982      25.300  29.282  97.552  1.00 13.17           C  
ATOM    466  CE3 TRP A 982      27.256  29.071  98.981  1.00 13.32           C  
ATOM    467  CZ2 TRP A 982      25.576  30.631  97.291  1.00 13.31           C  
ATOM    468  CZ3 TRP A 982      27.526  30.423  98.725  1.00 12.96           C  
ATOM    469  CH2 TRP A 982      26.688  31.182  97.881  1.00 12.68           C  
ATOM    470  N   ASN A 983      28.389  24.656 101.007  1.00 24.66           N  
ATOM    471  CA  ASN A 983      28.842  23.581 101.873  1.00 28.18           C  
ATOM    472  C   ASN A 983      28.683  23.922 103.346  1.00 30.01           C  
ATOM    473  O   ASN A 983      29.067  25.014 103.783  1.00 30.82           O  
ATOM    474  CB  ASN A 983      30.315  23.297 101.576  1.00 28.25           C  
ATOM    475  CG  ASN A 983      30.869  22.173 102.408  1.00 30.27           C  
ATOM    476  OD1 ASN A 983      31.966  22.279 102.951  1.00 32.02           O  
ATOM    477  ND2 ASN A 983      30.103  21.089 102.534  1.00 32.24           N  
ATOM    478  N   VAL A 984      28.136  22.976 104.109  1.00 32.22           N  
ATOM    479  CA  VAL A 984      27.977  23.139 105.550  1.00 34.15           C  
ATOM    480  C   VAL A 984      29.357  23.233 106.229  1.00 35.37           C  
ATOM    481  O   VAL A 984      29.723  24.295 106.751  1.00 35.69           O  
ATOM    482  CB  VAL A 984      27.129  21.989 106.184  1.00 34.23           C  
ATOM    483  CG1 VAL A 984      26.942  22.203 107.689  1.00 34.61           C  
ATOM    484  CG2 VAL A 984      25.770  21.866 105.498  1.00 34.64           C  
ATOM    485  N   VAL A 985      30.121  22.136 106.179  1.00 36.66           N  
ATOM    486  CA  VAL A 985      31.411  22.010 106.883  1.00 37.74           C  
ATOM    487  C   VAL A 985      32.645  22.172 105.970  1.00 38.17           C  
ATOM    488  O   VAL A 985      33.236  21.169 105.546  1.00 38.42           O  
ATOM    489  CB  VAL A 985      31.528  20.625 107.574  1.00 37.82           C  
ATOM    490  CG1 VAL A 985      32.539  20.675 108.731  1.00 38.14           C  
ATOM    491  CG2 VAL A 985      30.166  20.129 108.057  1.00 38.14           C  
ATOM    492  N   PRO A 986      33.052  23.409 105.674  1.00 38.46           N  
ATOM    493  CA  PRO A 986      34.197  23.635 104.798  1.00 38.29           C  
ATOM    494  C   PRO A 986      35.521  23.894 105.521  1.00 38.04           C  
ATOM    495  O   PRO A 986      35.566  24.649 106.500  1.00 38.24           O  
ATOM    496  CB  PRO A 986      33.782  24.890 104.024  1.00 38.53           C  
ATOM    497  CG  PRO A 986      32.743  25.590 104.929  1.00 38.70           C  
ATOM    498  CD  PRO A 986      32.460  24.686 106.111  1.00 38.57           C  
ATOM    499  N   GLU A 987      36.582  23.252 105.041  1.00 37.27           N  
ATOM    500  CA  GLU A 987      37.938  23.558 105.490  1.00 36.27           C  
ATOM    501  C   GLU A 987      38.642  24.235 104.315  1.00 34.97           C  
ATOM    502  O   GLU A 987      38.539  23.774 103.170  1.00 34.63           O  
ATOM    503  CB  GLU A 987      38.678  22.311 105.993  1.00 36.71           C  
ATOM    504  CG  GLU A 987      38.713  21.138 105.025  1.00 38.36           C  
ATOM    505  CD  GLU A 987      39.064  19.822 105.699  1.00 40.25           C  
ATOM    506  OE1 GLU A 987      40.100  19.224 105.330  1.00 41.23           O  
ATOM    507  OE2 GLU A 987      38.313  19.390 106.605  1.00 41.17           O  
ATOM    508  N   LYS A 988      39.325  25.343 104.596  1.00 33.25           N  
ATOM    509  CA  LYS A 988      39.935  26.156 103.542  1.00 31.65           C  
ATOM    510  C   LYS A 988      40.889  25.402 102.625  1.00 30.81           C  
ATOM    511  O   LYS A 988      40.870  25.620 101.418  1.00 30.62           O  
ATOM    512  CB  LYS A 988      40.586  27.420 104.108  1.00 31.73           C  
ATOM    513  CG  LYS A 988      39.576  28.492 104.474  1.00 30.61           C  
ATOM    514  CD  LYS A 988      40.246  29.745 104.968  1.00 29.23           C  
ATOM    515  CE  LYS A 988      39.209  30.777 105.356  1.00 27.99           C  
ATOM    516  NZ  LYS A 988      39.858  32.034 105.801  1.00 27.80           N  
ATOM    517  N   ALA A 989      41.704  24.514 103.190  1.00 29.59           N  
ATOM    518  CA  ALA A 989      42.647  23.723 102.398  1.00 28.52           C  
ATOM    519  C   ALA A 989      41.917  22.887 101.340  1.00 27.70           C  
ATOM    520  O   ALA A 989      42.399  22.721 100.217  1.00 27.45           O  
ATOM    521  CB  ALA A 989      43.489  22.832 103.306  1.00 28.57           C  
ATOM    522  N   HIS A 990      40.747  22.373 101.712  1.00 26.86           N  
ATOM    523  CA  HIS A 990      39.928  21.565 100.815  1.00 26.12           C  
ATOM    524  C   HIS A 990      39.277  22.412  99.715  1.00 24.88           C  
ATOM    525  O   HIS A 990      39.257  22.010  98.553  1.00 24.50           O  
ATOM    526  CB  HIS A 990      38.878  20.778 101.599  1.00 26.44           C  
ATOM    527  CG  HIS A 990      37.953  19.986 100.731  1.00 28.54           C  
ATOM    528  ND1 HIS A 990      38.357  18.855 100.055  1.00 30.03           N  
ATOM    529  CD2 HIS A 990      36.649  20.170 100.415  1.00 30.09           C  
ATOM    530  CE1 HIS A 990      37.340  18.372  99.365  1.00 30.72           C  
ATOM    531  NE2 HIS A 990      36.291  19.151  99.565  1.00 30.94           N  
ATOM    532  N   LEU A 991      38.754  23.576 100.090  1.00 23.82           N  
ATOM    533  CA  LEU A 991      38.180  24.513  99.120  1.00 22.90           C  
ATOM    534  C   LEU A 991      39.227  24.949  98.098  1.00 22.08           C  
ATOM    535  O   LEU A 991      38.911  25.090  96.919  1.00 21.66           O  
ATOM    536  CB  LEU A 991      37.573  25.737  99.823  1.00 23.12           C  
ATOM    537  CG  LEU A 991      36.397  25.495 100.784  1.00 23.47           C  
ATOM    538  CD1 LEU A 991      36.010  26.770 101.517  1.00 23.91           C  
ATOM    539  CD2 LEU A 991      35.193  24.916 100.047  1.00 24.40           C  
ATOM    540  N   LEU A 992      40.468  25.154  98.545  1.00 21.17           N  
ATOM    541  CA  LEU A 992      41.545  25.530  97.621  1.00 20.70           C  
ATOM    542  C   LEU A 992      41.846  24.420  96.618  1.00 20.49           C  
ATOM    543  O   LEU A 992      42.046  24.697  95.434  1.00 20.36           O  
ATOM    544  CB  LEU A 992      42.825  25.959  98.355  1.00 20.63           C  
ATOM    545  CG  LEU A 992      42.794  27.141  99.337  1.00 20.48           C  
ATOM    546  CD1 LEU A 992      44.217  27.508  99.776  1.00 21.24           C  
ATOM    547  CD2 LEU A 992      42.110  28.339  98.752  1.00 19.55           C  
ATOM    548  N   SER A 993      41.866  23.169  97.085  1.00 20.77           N  
ATOM    549  CA  SER A 993      42.084  22.027  96.191  1.00 21.15           C  
ATOM    550  C   SER A 993      40.948  21.891  95.166  1.00 20.87           C  
ATOM    551  O   SER A 993      41.188  21.483  94.024  1.00 20.88           O  
ATOM    552  CB  SER A 993      42.300  20.719  96.970  1.00 21.40           C  
ATOM    553  OG  SER A 993      41.154  20.367  97.726  1.00 23.57           O  
ATOM    554  N   LEU A 994      39.729  22.253  95.572  1.00 20.37           N  
ATOM    555  CA  LEU A 994      38.568  22.222  94.676  1.00 20.07           C  
ATOM    556  C   LEU A 994      38.716  23.250  93.555  1.00 19.64           C  
ATOM    557  O   LEU A 994      38.375  22.969  92.405  1.00 20.19           O  
ATOM    558  CB  LEU A 994      37.264  22.439  95.443  1.00 20.30           C  
ATOM    559  CG  LEU A 994      36.804  21.321  96.389  1.00 21.35           C  
ATOM    560  CD1 LEU A 994      35.483  21.707  97.021  1.00 22.05           C  
ATOM    561  CD2 LEU A 994      36.681  19.995  95.656  1.00 21.77           C  
ATOM    562  N   VAL A 995      39.228  24.432  93.894  1.00 18.54           N  
ATOM    563  CA  VAL A 995      39.520  25.465  92.889  1.00 18.02           C  
ATOM    564  C   VAL A 995      40.672  25.003  91.979  1.00 18.18           C  
ATOM    565  O   VAL A 995      40.613  25.166  90.756  1.00 17.96           O  
ATOM    566  CB  VAL A 995      39.898  26.826  93.531  1.00 17.86           C  
ATOM    567  CG1 VAL A 995      40.284  27.831  92.460  1.00 16.40           C  
ATOM    568  CG2 VAL A 995      38.744  27.375  94.387  1.00 17.39           C  
ATOM    569  N   ASP A 996      41.705  24.419  92.587  1.00 18.43           N  
ATOM    570  CA  ASP A 996      42.886  23.940  91.856  1.00 19.35           C  
ATOM    571  C   ASP A 996      42.574  23.103  90.626  1.00 18.96           C  
ATOM    572  O   ASP A 996      43.200  23.266  89.584  1.00 19.33           O  
ATOM    573  CB  ASP A 996      43.800  23.118  92.778  1.00 19.83           C  
ATOM    574  CG  ASP A 996      44.844  23.955  93.466  1.00 22.76           C  
ATOM    575  OD1 ASP A 996      45.200  25.021  92.919  1.00 26.39           O  
ATOM    576  OD2 ASP A 996      45.396  23.612  94.539  1.00 26.67           O  
ATOM    577  N   VAL A 997      41.604  22.207  90.753  1.00 18.70           N  
ATOM    578  CA  VAL A 997      41.293  21.273  89.680  1.00 18.70           C  
ATOM    579  C   VAL A 997      40.361  21.852  88.610  1.00 18.53           C  
ATOM    580  O   VAL A 997      40.070  21.177  87.626  1.00 18.32           O  
ATOM    581  CB  VAL A 997      40.742  19.925  90.231  1.00 18.72           C  
ATOM    582  CG1 VAL A 997      41.759  19.265  91.162  1.00 19.64           C  
ATOM    583  CG2 VAL A 997      39.401  20.123  90.942  1.00 19.08           C  
ATOM    584  N   MET A 998      39.906  23.093  88.793  1.00 18.15           N  
ATOM    585  CA  MET A 998      39.021  23.730  87.808  1.00 18.32           C  
ATOM    586  C   MET A 998      39.713  23.915  86.463  1.00 18.55           C  
ATOM    587  O   MET A 998      40.872  24.304  86.404  1.00 18.26           O  
ATOM    588  CB  MET A 998      38.512  25.085  88.307  1.00 17.57           C  
ATOM    589  CG  MET A 998      37.635  25.004  89.550  1.00 18.12           C  
ATOM    590  SD  MET A 998      37.036  26.616  90.102  1.00 19.75           S  
ATOM    591  CE  MET A 998      36.254  27.229  88.620  1.00 17.47           C  
ATOM    592  N   GLN A 999      38.997  23.610  85.386  1.00 19.38           N  
ATOM    593  CA  GLN A 999      39.487  23.869  84.030  1.00 20.60           C  
ATOM    594  C   GLN A 999      38.429  24.732  83.363  1.00 20.52           C  
ATOM    595  O   GLN A 999      37.247  24.562  83.646  1.00 19.69           O  
ATOM    596  CB  GLN A 999      39.674  22.562  83.266  1.00 21.29           C  
ATOM    597  CG  GLN A 999      40.629  21.568  83.931  1.00 24.52           C  
ATOM    598  CD  GLN A 999      42.095  21.831  83.622  1.00 28.54           C  
ATOM    599  OE1 GLN A 999      42.651  22.882  83.979  1.00 31.21           O  
ATOM    600  NE2 GLN A 999      42.735  20.860  82.971  1.00 30.58           N  
ATOM    601  N   ARG A1000      38.821  25.658  82.488  1.00 20.35           N  
ATOM    602  CA  ARG A1000      37.806  26.560  81.939  1.00 20.83           C  
ATOM    603  C   ARG A1000      36.758  25.855  81.071  1.00 20.67           C  
ATOM    604  O   ARG A1000      37.067  24.919  80.326  1.00 21.18           O  
ATOM    605  CB  ARG A1000      38.412  27.779  81.236  1.00 20.95           C  
ATOM    606  CG  ARG A1000      38.741  27.571  79.803  1.00 22.05           C  
ATOM    607  CD  ARG A1000      39.336  28.775  79.133  1.00 22.76           C  
ATOM    608  NE  ARG A1000      39.578  28.463  77.731  1.00 23.38           N  
ATOM    609  CZ  ARG A1000      40.128  29.291  76.855  1.00 24.70           C  
ATOM    610  NH1 ARG A1000      40.507  30.506  77.222  1.00 23.11           N  
ATOM    611  NH2 ARG A1000      40.291  28.899  75.598  1.00 25.40           N  
ATOM    612  N   GLU A1001      35.521  26.319  81.225  1.00 20.61           N  
ATOM    613  CA  GLU A1001      34.324  25.836  80.516  1.00 20.46           C  
ATOM    614  C   GLU A1001      34.478  25.996  78.999  1.00 19.73           C  
ATOM    615  O   GLU A1001      34.161  25.076  78.232  1.00 19.47           O  
ATOM    616  CB  GLU A1001      33.105  26.623  81.056  1.00 21.04           C  
ATOM    617  CG  GLU A1001      31.770  26.556  80.297  1.00 22.93           C  
ATOM    618  CD  GLU A1001      31.196  25.157  80.154  1.00 26.50           C  
ATOM    619  OE1 GLU A1001      31.384  24.312  81.060  1.00 27.46           O  
ATOM    620  OE2 GLU A1001      30.542  24.899  79.119  1.00 28.36           O  
ATOM    621  N   GLY A1002      34.992  27.155  78.583  1.00 18.20           N  
ATOM    622  CA  GLY A1002      35.105  27.510  77.168  1.00 17.32           C  
ATOM    623  C   GLY A1002      33.770  27.981  76.608  1.00 16.73           C  
ATOM    624  O   GLY A1002      32.743  27.892  77.278  1.00 16.28           O  
ATOM    625  N   GLY A1003      33.787  28.481  75.375  1.00 16.46           N  
ATOM    626  CA  GLY A1003      32.565  28.914  74.700  1.00 16.47           C  
ATOM    627  C   GLY A1003      32.377  30.420  74.743  1.00 16.07           C  
ATOM    628  O   GLY A1003      33.288  31.150  75.146  1.00 16.39           O  
ATOM    629  N   PRO A1004      31.199  30.887  74.335  1.00 15.94           N  
ATOM    630  CA  PRO A1004      30.922  32.324  74.278  1.00 15.62           C  
ATOM    631  C   PRO A1004      30.611  32.895  75.658  1.00 15.44           C  
ATOM    632  O   PRO A1004      30.322  32.138  76.585  1.00 15.87           O  
ATOM    633  CB  PRO A1004      29.681  32.396  73.388  1.00 15.48           C  
ATOM    634  CG  PRO A1004      28.964  31.094  73.632  1.00 16.29           C  
ATOM    635  CD  PRO A1004      30.038  30.081  73.897  1.00 15.54           C  
ATOM    636  N   SER A1005      30.656  34.216  75.785  1.00 14.88           N  
ATOM    637  CA  SER A1005      30.360  34.877  77.050  1.00 14.73           C  
ATOM    638  C   SER A1005      28.856  35.064  77.229  1.00 14.29           C  
ATOM    639  O   SER A1005      28.312  36.081  76.796  1.00 13.14           O  
ATOM    640  CB  SER A1005      31.070  36.238  77.096  1.00 15.16           C  
ATOM    641  OG  SER A1005      32.462  36.050  76.906  1.00 17.40           O  
ATOM    642  N   GLN A1006      28.183  34.072  77.831  1.00 13.73           N  
ATOM    643  CA  GLN A1006      26.735  34.150  78.099  1.00 13.54           C  
ATOM    644  C   GLN A1006      26.575  34.738  79.504  1.00 13.12           C  
ATOM    645  O   GLN A1006      26.292  34.026  80.470  1.00 12.85           O  
ATOM    646  CB  GLN A1006      26.088  32.761  78.025  1.00 14.18           C  
ATOM    647  CG  GLN A1006      26.331  32.016  76.705  1.00 15.57           C  
ATOM    648  CD  GLN A1006      25.360  32.375  75.596  1.00 20.01           C  
ATOM    649  OE1 GLN A1006      24.471  33.229  75.762  1.00 21.97           O  
ATOM    650  NE2 GLN A1006      25.519  31.718  74.453  1.00 19.91           N  
ATOM    651  N   ILE A1007      26.806  36.042  79.616  1.00 12.42           N  
ATOM    652  CA  ILE A1007      26.860  36.694  80.924  1.00 12.15           C  
ATOM    653  C   ILE A1007      25.488  36.853  81.573  1.00 12.32           C  
ATOM    654  O   ILE A1007      25.377  36.755  82.794  1.00 11.88           O  
ATOM    655  CB  ILE A1007      27.588  38.061  80.826  1.00 12.29           C  
ATOM    656  CG1 ILE A1007      28.944  37.887  80.123  1.00 10.32           C  
ATOM    657  CG2 ILE A1007      27.774  38.669  82.219  1.00 12.80           C  
ATOM    658  CD1 ILE A1007      29.756  39.218  79.925  1.00  9.63           C  
ATOM    659  N   GLY A1008      24.460  37.111  80.762  1.00 11.52           N  
ATOM    660  CA  GLY A1008      23.103  37.275  81.279  1.00 12.25           C  
ATOM    661  C   GLY A1008      22.651  35.983  81.934  1.00 12.11           C  
ATOM    662  O   GLY A1008      22.198  35.976  83.071  1.00 11.74           O  
ATOM    663  N   ASP A1009      22.826  34.883  81.209  1.00 12.61           N  
ATOM    664  CA  ASP A1009      22.531  33.542  81.703  1.00 12.41           C  
ATOM    665  C   ASP A1009      23.336  33.215  82.969  1.00 12.49           C  
ATOM    666  O   ASP A1009      22.791  32.647  83.911  1.00 11.31           O  
ATOM    667  CB  ASP A1009      22.816  32.508  80.598  1.00 13.02           C  
ATOM    668  CG  ASP A1009      22.402  31.105  80.993  1.00 14.30           C  
ATOM    669  OD1 ASP A1009      21.184  30.876  81.113  1.00 14.16           O  
ATOM    670  OD2 ASP A1009      23.222  30.173  81.199  1.00 16.20           O  
ATOM    671  N   ALA A1010      24.624  33.595  82.989  1.00 11.39           N  
ATOM    672  CA  ALA A1010      25.494  33.332  84.127  1.00 11.83           C  
ATOM    673  C   ALA A1010      25.033  34.069  85.381  1.00 11.81           C  
ATOM    674  O   ALA A1010      24.956  33.471  86.455  1.00 11.95           O  
ATOM    675  CB  ALA A1010      26.953  33.682  83.800  1.00 11.14           C  
ATOM    676  N   LEU A1011      24.727  35.359  85.250  1.00 11.72           N  
ATOM    677  CA  LEU A1011      24.208  36.101  86.388  1.00 11.85           C  
ATOM    678  C   LEU A1011      22.860  35.537  86.868  1.00 11.81           C  
ATOM    679  O   LEU A1011      22.621  35.460  88.071  1.00 12.25           O  
ATOM    680  CB  LEU A1011      24.130  37.610  86.104  1.00 12.26           C  
ATOM    681  CG  LEU A1011      23.513  38.469  87.225  1.00 11.60           C  
ATOM    682  CD1 LEU A1011      24.244  38.277  88.567  1.00 13.26           C  
ATOM    683  CD2 LEU A1011      23.459  39.947  86.847  1.00 14.18           C  
ATOM    684  N   GLY A1012      21.991  35.144  85.938  1.00 11.70           N  
ATOM    685  CA  GLY A1012      20.713  34.507  86.294  1.00 12.10           C  
ATOM    686  C   GLY A1012      20.946  33.258  87.129  1.00 12.02           C  
ATOM    687  O   GLY A1012      20.265  33.026  88.146  1.00 11.98           O  
ATOM    688  N   PHE A1013      21.925  32.462  86.700  1.00 12.08           N  
ATOM    689  CA  PHE A1013      22.284  31.234  87.397  1.00 11.85           C  
ATOM    690  C   PHE A1013      22.713  31.603  88.820  1.00 11.71           C  
ATOM    691  O   PHE A1013      22.179  31.060  89.791  1.00 11.16           O  
ATOM    692  CB  PHE A1013      23.395  30.505  86.635  1.00 12.61           C  
ATOM    693  CG  PHE A1013      23.634  29.077  87.079  1.00 12.92           C  
ATOM    694  CD1 PHE A1013      23.500  28.025  86.170  1.00 13.46           C  
ATOM    695  CD2 PHE A1013      24.005  28.787  88.391  1.00 14.39           C  
ATOM    696  CE1 PHE A1013      23.733  26.706  86.563  1.00 13.94           C  
ATOM    697  CE2 PHE A1013      24.252  27.464  88.799  1.00 15.31           C  
ATOM    698  CZ  PHE A1013      24.106  26.428  87.889  1.00 14.11           C  
ATOM    699  N   ALA A1014      23.642  32.552  88.938  1.00 11.58           N  
ATOM    700  CA  ALA A1014      24.138  33.004  90.246  1.00 11.17           C  
ATOM    701  C   ALA A1014      22.997  33.481  91.165  1.00 11.04           C  
ATOM    702  O   ALA A1014      22.913  33.082  92.335  1.00 10.60           O  
ATOM    703  CB  ALA A1014      25.175  34.112  90.063  1.00 11.27           C  
ATOM    704  N   VAL A1015      22.125  34.332  90.634  1.00 10.13           N  
ATOM    705  CA  VAL A1015      20.995  34.846  91.415  1.00 10.62           C  
ATOM    706  C   VAL A1015      20.128  33.691  91.937  1.00 10.49           C  
ATOM    707  O   VAL A1015      19.746  33.674  93.114  1.00 10.54           O  
ATOM    708  CB  VAL A1015      20.132  35.848  90.600  1.00 10.28           C  
ATOM    709  CG1 VAL A1015      18.814  36.185  91.330  1.00 10.72           C  
ATOM    710  CG2 VAL A1015      20.908  37.142  90.310  1.00 10.48           C  
ATOM    711  N   ARG A1016      19.827  32.729  91.073  1.00 11.14           N  
ATOM    712  CA  ARG A1016      19.021  31.576  91.496  1.00 11.74           C  
ATOM    713  C   ARG A1016      19.722  30.765  92.601  1.00 12.03           C  
ATOM    714  O   ARG A1016      19.090  30.384  93.607  1.00 11.87           O  
ATOM    715  CB  ARG A1016      18.671  30.683  90.301  1.00 11.96           C  
ATOM    716  CG  ARG A1016      18.128  29.288  90.671  1.00 12.68           C  
ATOM    717  CD  ARG A1016      16.684  29.214  91.160  1.00 15.59           C  
ATOM    718  NE  ARG A1016      16.386  29.994  92.358  1.00 14.70           N  
ATOM    719  CZ  ARG A1016      15.163  30.083  92.895  1.00 17.75           C  
ATOM    720  NH1 ARG A1016      14.150  29.440  92.344  1.00 15.73           N  
ATOM    721  NH2 ARG A1016      14.944  30.813  93.983  1.00 15.95           N  
ATOM    722  N   TYR A1017      21.025  30.529  92.424  1.00 12.68           N  
ATOM    723  CA  TYR A1017      21.811  29.725  93.366  1.00 12.76           C  
ATOM    724  C   TYR A1017      21.930  30.413  94.735  1.00 13.43           C  
ATOM    725  O   TYR A1017      21.949  29.744  95.779  1.00 13.07           O  
ATOM    726  CB  TYR A1017      23.193  29.401  92.764  1.00 13.43           C  
ATOM    727  CG  TYR A1017      23.949  28.259  93.442  1.00 13.31           C  
ATOM    728  CD1 TYR A1017      23.346  27.014  93.626  1.00 13.34           C  
ATOM    729  CD2 TYR A1017      25.280  28.416  93.847  1.00 13.40           C  
ATOM    730  CE1 TYR A1017      24.022  25.958  94.235  1.00 12.77           C  
ATOM    731  CE2 TYR A1017      25.988  27.348  94.455  1.00 13.41           C  
ATOM    732  CZ  TYR A1017      25.345  26.132  94.635  1.00 12.46           C  
ATOM    733  OH  TYR A1017      25.985  25.079  95.229  1.00 12.47           O  
ATOM    734  N   LEU A1018      21.992  31.746  94.721  1.00 13.17           N  
ATOM    735  CA  LEU A1018      22.004  32.546  95.947  1.00 14.02           C  
ATOM    736  C   LEU A1018      20.642  32.595  96.657  1.00 14.86           C  
ATOM    737  O   LEU A1018      20.592  32.799  97.871  1.00 15.78           O  
ATOM    738  CB  LEU A1018      22.481  33.974  95.661  1.00 13.79           C  
ATOM    739  CG  LEU A1018      23.993  34.183  95.578  1.00 14.62           C  
ATOM    740  CD1 LEU A1018      24.337  35.444  94.786  1.00 14.43           C  
ATOM    741  CD2 LEU A1018      24.611  34.216  96.978  1.00 14.78           C  
ATOM    742  N   THR A1019      19.547  32.401  95.927  1.00 15.65           N  
ATOM    743  CA  THR A1019      18.210  32.547  96.534  1.00 17.27           C  
ATOM    744  C   THR A1019      17.454  31.239  96.758  1.00 18.46           C  
ATOM    745  O   THR A1019      16.296  31.246  97.197  1.00 17.69           O  
ATOM    746  CB  THR A1019      17.333  33.502  95.704  1.00 17.22           C  
ATOM    747  OG1 THR A1019      17.280  33.040  94.352  1.00 17.99           O  
ATOM    748  CG2 THR A1019      17.963  34.888  95.603  1.00 17.39           C  
ATOM    749  N   SER A1020      18.101  30.121  96.454  1.00 19.74           N  
ATOM    750  CA  SER A1020      17.467  28.815  96.606  1.00 21.14           C  
ATOM    751  C   SER A1020      17.916  28.154  97.914  1.00 22.08           C  
ATOM    752  O   SER A1020      19.050  27.675  98.022  1.00 22.69           O  
ATOM    753  CB  SER A1020      17.806  27.929  95.406  1.00 20.85           C  
ATOM    754  OG  SER A1020      17.300  26.624  95.586  1.00 20.92           O  
ATOM    755  N   GLU A1021      17.028  28.120  98.902  1.00 23.66           N  
ATOM    756  CA  GLU A1021      17.377  27.536 100.208  1.00 24.76           C  
ATOM    757  C   GLU A1021      17.628  26.029 100.106  1.00 24.49           C  
ATOM    758  O   GLU A1021      18.502  25.493 100.807  1.00 25.09           O  
ATOM    759  CB  GLU A1021      16.314  27.814 101.292  1.00 25.13           C  
ATOM    760  CG  GLU A1021      15.607  29.174 101.273  1.00 27.90           C  
ATOM    761  CD  GLU A1021      16.510  30.395 101.087  1.00 31.28           C  
ATOM    762  OE1 GLU A1021      17.747  30.257 100.919  1.00 33.33           O  
ATOM    763  OE2 GLU A1021      15.965  31.524 101.098  1.00 32.61           O  
ATOM    764  N   MET A1022      16.887  25.370  99.209  1.00 23.72           N  
ATOM    765  CA  MET A1022      16.977  23.920  99.012  1.00 22.95           C  
ATOM    766  C   MET A1022      18.354  23.486  98.491  1.00 21.49           C  
ATOM    767  O   MET A1022      18.752  22.338  98.690  1.00 21.46           O  
ATOM    768  CB  MET A1022      15.820  23.385  98.127  1.00 23.22           C  
ATOM    769  CG  MET A1022      16.110  23.115  96.625  1.00 25.53           C  
ATOM    770  SD  MET A1022      14.663  22.553  95.645  1.00 32.20           S  
ATOM    771  CE  MET A1022      15.375  21.424  94.442  1.00 28.71           C  
ATOM    772  N   HIS A1023      19.084  24.406  97.863  1.00 19.77           N  
ATOM    773  CA  HIS A1023      20.411  24.088  97.324  1.00 18.60           C  
ATOM    774  C   HIS A1023      21.600  24.477  98.222  1.00 18.01           C  
ATOM    775  O   HIS A1023      22.750  24.188  97.896  1.00 17.80           O  
ATOM    776  CB  HIS A1023      20.575  24.641  95.904  1.00 18.07           C  
ATOM    777  CG  HIS A1023      19.648  24.011  94.908  1.00 18.61           C  
ATOM    778  ND1 HIS A1023      18.501  24.634  94.460  1.00 16.72           N  
ATOM    779  CD2 HIS A1023      19.687  22.805  94.291  1.00 17.80           C  
ATOM    780  CE1 HIS A1023      17.879  23.844  93.601  1.00 17.46           C  
ATOM    781  NE2 HIS A1023      18.575  22.725  93.485  1.00 17.99           N  
ATOM    782  N   GLY A1024      21.329  25.124  99.348  1.00 17.60           N  
ATOM    783  CA  GLY A1024      22.402  25.453 100.286  1.00 16.90           C  
ATOM    784  C   GLY A1024      22.552  26.905 100.700  1.00 16.88           C  
ATOM    785  O   GLY A1024      23.281  27.205 101.654  1.00 16.51           O  
ATOM    786  N   ALA A1025      21.888  27.817  99.994  1.00 16.21           N  
ATOM    787  CA  ALA A1025      21.943  29.234 100.382  1.00 16.29           C  
ATOM    788  C   ALA A1025      21.222  29.396 101.722  1.00 15.98           C  
ATOM    789  O   ALA A1025      20.317  28.619 102.027  1.00 15.53           O  
ATOM    790  CB  ALA A1025      21.301  30.107  99.312  1.00 16.34           C  
ATOM    791  N   ARG A1026      21.629  30.376 102.526  1.00 15.64           N  
ATOM    792  CA  ARG A1026      21.003  30.599 103.833  1.00 16.18           C  
ATOM    793  C   ARG A1026      19.965  31.722 103.772  1.00 17.24           C  
ATOM    794  O   ARG A1026      20.282  32.838 103.364  1.00 17.21           O  
ATOM    795  CB  ARG A1026      22.058  30.910 104.901  1.00 15.89           C  
ATOM    796  CG  ARG A1026      23.030  29.771 105.180  1.00 14.91           C  
ATOM    797  CD  ARG A1026      24.255  30.203 105.968  1.00 14.16           C  
ATOM    798  NE  ARG A1026      25.043  31.163 105.197  1.00 13.25           N  
ATOM    799  CZ  ARG A1026      26.046  31.882 105.679  1.00 12.20           C  
ATOM    800  NH1 ARG A1026      26.409  31.777 106.956  1.00 12.47           N  
ATOM    801  NH2 ARG A1026      26.681  32.716 104.876  1.00 12.25           N  
ATOM    802  N   PRO A1027      18.735  31.429 104.198  1.00 18.80           N  
ATOM    803  CA  PRO A1027      17.636  32.404 104.164  1.00 19.61           C  
ATOM    804  C   PRO A1027      17.959  33.779 104.778  1.00 20.01           C  
ATOM    805  O   PRO A1027      17.653  34.809 104.170  1.00 20.87           O  
ATOM    806  CB  PRO A1027      16.529  31.701 104.960  1.00 19.85           C  
ATOM    807  CG  PRO A1027      16.801  30.251 104.739  1.00 19.91           C  
ATOM    808  CD  PRO A1027      18.296  30.131 104.750  1.00 18.80           C  
ATOM    809  N   GLY A1028      18.587  33.808 105.947  1.00 19.72           N  
ATOM    810  CA  GLY A1028      18.877  35.090 106.594  1.00 19.70           C  
ATOM    811  C   GLY A1028      20.059  35.894 106.067  1.00 19.23           C  
ATOM    812  O   GLY A1028      20.241  37.054 106.446  1.00 19.48           O  
ATOM    813  N   ALA A1029      20.849  35.302 105.175  1.00 18.58           N  
ATOM    814  CA  ALA A1029      22.120  35.895 104.759  1.00 17.69           C  
ATOM    815  C   ALA A1029      22.051  37.011 103.717  1.00 17.18           C  
ATOM    816  O   ALA A1029      21.149  37.041 102.874  1.00 17.00           O  
ATOM    817  CB  ALA A1029      23.069  34.798 104.278  1.00 17.66           C  
ATOM    818  N   SER A1030      23.016  37.927 103.794  1.00 16.58           N  
ATOM    819  CA  SER A1030      23.248  38.894 102.719  1.00 16.13           C  
ATOM    820  C   SER A1030      23.706  38.103 101.498  1.00 15.32           C  
ATOM    821  O   SER A1030      24.303  37.032 101.642  1.00 14.83           O  
ATOM    822  CB  SER A1030      24.324  39.911 103.111  1.00 15.86           C  
ATOM    823  OG  SER A1030      23.865  40.730 104.171  1.00 18.16           O  
ATOM    824  N   LYS A1031      23.438  38.633 100.305  1.00 14.92           N  
ATOM    825  CA  LYS A1031      23.743  37.935  99.064  1.00 14.33           C  
ATOM    826  C   LYS A1031      24.632  38.799  98.182  1.00 14.14           C  
ATOM    827  O   LYS A1031      24.382  40.004  98.021  1.00 13.66           O  
ATOM    828  CB  LYS A1031      22.445  37.599  98.313  1.00 14.62           C  
ATOM    829  CG  LYS A1031      21.365  36.866  99.139  1.00 15.94           C  
ATOM    830  CD  LYS A1031      21.824  35.486  99.557  1.00 18.18           C  
ATOM    831  CE  LYS A1031      20.729  34.744 100.298  1.00 19.97           C  
ATOM    832  NZ  LYS A1031      21.177  33.356 100.552  1.00 20.96           N  
ATOM    833  N   ALA A1032      25.677  38.189  97.628  1.00 13.69           N  
ATOM    834  CA  ALA A1032      26.590  38.900  96.747  1.00 13.20           C  
ATOM    835  C   ALA A1032      27.154  37.989  95.675  1.00 13.20           C  
ATOM    836  O   ALA A1032      27.356  36.787  95.895  1.00 12.96           O  
ATOM    837  CB  ALA A1032      27.741  39.551  97.552  1.00 13.32           C  
ATOM    838  N   VAL A1033      27.366  38.564  94.499  1.00 12.85           N  
ATOM    839  CA  VAL A1033      28.119  37.881  93.458  1.00 13.21           C  
ATOM    840  C   VAL A1033      29.216  38.792  92.898  1.00 12.61           C  
ATOM    841  O   VAL A1033      28.984  39.971  92.589  1.00 12.52           O  
ATOM    842  CB  VAL A1033      27.217  37.301  92.323  1.00 13.57           C  
ATOM    843  CG1 VAL A1033      26.369  38.376  91.685  1.00 15.08           C  
ATOM    844  CG2 VAL A1033      28.082  36.573  91.262  1.00 13.15           C  
ATOM    845  N   VAL A1034      30.426  38.252  92.818  1.00 12.91           N  
ATOM    846  CA  VAL A1034      31.501  38.939  92.146  1.00 12.75           C  
ATOM    847  C   VAL A1034      31.538  38.285  90.770  1.00 12.71           C  
ATOM    848  O   VAL A1034      31.764  37.081  90.650  1.00 12.97           O  
ATOM    849  CB  VAL A1034      32.863  38.745  92.861  1.00 12.79           C  
ATOM    850  CG1 VAL A1034      33.972  39.440  92.072  1.00 13.76           C  
ATOM    851  CG2 VAL A1034      32.794  39.271  94.286  1.00 12.05           C  
ATOM    852  N   ILE A1035      31.296  39.071  89.731  1.00 12.39           N  
ATOM    853  CA  ILE A1035      31.294  38.513  88.385  1.00 12.28           C  
ATOM    854  C   ILE A1035      32.457  39.070  87.552  1.00 12.44           C  
ATOM    855  O   ILE A1035      32.597  40.277  87.380  1.00 12.96           O  
ATOM    856  CB  ILE A1035      29.907  38.718  87.699  1.00 12.37           C  
ATOM    857  CG1 ILE A1035      29.887  38.097  86.295  1.00 13.08           C  
ATOM    858  CG2 ILE A1035      29.525  40.192  87.683  1.00 12.25           C  
ATOM    859  CD1 ILE A1035      28.494  38.067  85.668  1.00 14.47           C  
ATOM    860  N   LEU A1036      33.288  38.172  87.040  1.00 11.88           N  
ATOM    861  CA  LEU A1036      34.422  38.574  86.202  1.00 12.46           C  
ATOM    862  C   LEU A1036      33.996  38.607  84.750  1.00 12.33           C  
ATOM    863  O   LEU A1036      33.238  37.737  84.302  1.00 11.79           O  
ATOM    864  CB  LEU A1036      35.592  37.606  86.390  1.00 11.93           C  
ATOM    865  CG  LEU A1036      36.035  37.351  87.841  1.00 12.54           C  
ATOM    866  CD1 LEU A1036      37.281  36.475  87.829  1.00 12.34           C  
ATOM    867  CD2 LEU A1036      36.323  38.648  88.570  1.00 10.87           C  
ATOM    868  N   VAL A1037      34.483  39.616  84.024  1.00 12.38           N  
ATOM    869  CA  VAL A1037      34.086  39.858  82.634  1.00 12.37           C  
ATOM    870  C   VAL A1037      35.287  40.258  81.765  1.00 12.44           C  
ATOM    871  O   VAL A1037      35.931  41.276  82.030  1.00 12.32           O  
ATOM    872  CB  VAL A1037      32.980  40.966  82.552  1.00 12.91           C  
ATOM    873  CG1 VAL A1037      32.607  41.274  81.093  1.00 11.40           C  
ATOM    874  CG2 VAL A1037      31.733  40.552  83.340  1.00 12.68           C  
ATOM    875  N   THR A1038      35.579  39.442  80.747  1.00 12.24           N  
ATOM    876  CA  THR A1038      36.658  39.737  79.788  1.00 11.78           C  
ATOM    877  C   THR A1038      36.182  40.010  78.348  1.00 11.25           C  
ATOM    878  O   THR A1038      36.981  40.365  77.483  1.00 11.56           O  
ATOM    879  CB  THR A1038      37.761  38.640  79.784  1.00 12.02           C  
ATOM    880  OG1 THR A1038      37.255  37.412  79.229  1.00 11.67           O  
ATOM    881  CG2 THR A1038      38.219  38.308  81.207  1.00 11.25           C  
ATOM    882  N   ASP A1039      34.894  39.831  78.074  1.00 11.02           N  
ATOM    883  CA  ASP A1039      34.405  40.132  76.730  1.00 11.09           C  
ATOM    884  C   ASP A1039      32.970  40.644  76.790  1.00 10.34           C  
ATOM    885  O   ASP A1039      32.358  40.714  77.862  1.00 11.32           O  
ATOM    886  CB  ASP A1039      34.539  38.898  75.815  1.00 11.51           C  
ATOM    887  CG  ASP A1039      34.754  39.252  74.325  1.00 14.26           C  
ATOM    888  OD1 ASP A1039      34.447  40.376  73.873  1.00 15.19           O  
ATOM    889  OD2 ASP A1039      35.219  38.429  73.506  1.00 19.00           O  
ATOM    890  N   VAL A1040      32.456  41.009  75.629  1.00  9.38           N  
ATOM    891  CA  VAL A1040      31.098  41.503  75.475  1.00  9.85           C  
ATOM    892  C   VAL A1040      30.141  40.327  75.662  1.00  9.57           C  
ATOM    893  O   VAL A1040      30.374  39.238  75.120  1.00  9.93           O  
ATOM    894  CB  VAL A1040      30.927  42.112  74.070  1.00  9.62           C  
ATOM    895  CG1 VAL A1040      29.498  42.663  73.854  1.00  8.32           C  
ATOM    896  CG2 VAL A1040      31.965  43.211  73.851  1.00 10.65           C  
ATOM    897  N   SER A1041      29.072  40.529  76.429  1.00 10.39           N  
ATOM    898  CA  SER A1041      28.075  39.461  76.561  1.00 10.39           C  
ATOM    899  C   SER A1041      27.382  39.206  75.230  1.00 10.78           C  
ATOM    900  O   SER A1041      26.962  40.149  74.538  1.00 10.65           O  
ATOM    901  CB  SER A1041      27.040  39.772  77.643  1.00 10.78           C  
ATOM    902  OG  SER A1041      26.150  38.667  77.808  1.00 11.00           O  
ATOM    903  N   VAL A1042      27.267  37.925  74.875  1.00 11.22           N  
ATOM    904  CA  VAL A1042      26.537  37.525  73.674  1.00 11.59           C  
ATOM    905  C   VAL A1042      25.010  37.478  73.899  1.00 11.99           C  
ATOM    906  O   VAL A1042      24.256  37.396  72.939  1.00 11.52           O  
ATOM    907  CB  VAL A1042      27.044  36.185  73.038  1.00 12.08           C  
ATOM    908  CG1 VAL A1042      28.531  36.286  72.669  1.00 12.24           C  
ATOM    909  CG2 VAL A1042      26.782  34.983  73.941  1.00 13.12           C  
ATOM    910  N   ASP A1043      24.563  37.520  75.151  1.00 12.33           N  
ATOM    911  CA  ASP A1043      23.123  37.621  75.447  1.00 13.35           C  
ATOM    912  C   ASP A1043      22.840  38.911  76.224  1.00 13.49           C  
ATOM    913  O   ASP A1043      23.765  39.565  76.696  1.00 13.37           O  
ATOM    914  CB  ASP A1043      22.603  36.379  76.205  1.00 13.23           C  
ATOM    915  CG  ASP A1043      23.325  36.125  77.546  1.00 14.61           C  
ATOM    916  OD1 ASP A1043      24.177  36.939  77.976  1.00 13.01           O  
ATOM    917  OD2 ASP A1043      23.113  35.104  78.237  1.00 13.15           O  
ATOM    918  N   SER A1044      21.570  39.287  76.340  1.00 13.13           N  
ATOM    919  CA  SER A1044      21.212  40.483  77.089  1.00 13.44           C  
ATOM    920  C   SER A1044      21.429  40.264  78.594  1.00 13.55           C  
ATOM    921  O   SER A1044      21.098  39.198  79.131  1.00 13.19           O  
ATOM    922  CB  SER A1044      19.759  40.867  76.819  1.00 14.02           C  
ATOM    923  OG  SER A1044      19.412  41.979  77.615  1.00 14.45           O  
ATOM    924  N   VAL A1045      21.992  41.271  79.263  1.00 13.60           N  
ATOM    925  CA  VAL A1045      22.244  41.196  80.706  1.00 14.46           C  
ATOM    926  C   VAL A1045      21.172  41.913  81.546  1.00 15.04           C  
ATOM    927  O   VAL A1045      21.180  41.836  82.783  1.00 15.14           O  
ATOM    928  CB  VAL A1045      23.654  41.757  81.085  1.00 14.32           C  
ATOM    929  CG1 VAL A1045      24.759  40.946  80.421  1.00 15.09           C  
ATOM    930  CG2 VAL A1045      23.784  43.245  80.737  1.00 13.68           C  
ATOM    931  N   ASP A1046      20.251  42.596  80.873  1.00 15.05           N  
ATOM    932  CA  ASP A1046      19.269  43.443  81.568  1.00 16.24           C  
ATOM    933  C   ASP A1046      18.351  42.710  82.551  1.00 15.84           C  
ATOM    934  O   ASP A1046      18.204  43.147  83.697  1.00 15.84           O  
ATOM    935  CB  ASP A1046      18.457  44.279  80.566  1.00 16.60           C  
ATOM    936  CG  ASP A1046      19.285  45.390  79.929  1.00 19.40           C  
ATOM    937  OD1 ASP A1046      20.401  45.118  79.444  1.00 21.85           O  
ATOM    938  OD2 ASP A1046      18.899  46.573  79.865  1.00 23.27           O  
ATOM    939  N   ALA A1047      17.759  41.600  82.108  1.00 15.77           N  
ATOM    940  CA  ALA A1047      16.822  40.832  82.932  1.00 15.92           C  
ATOM    941  C   ALA A1047      17.473  40.260  84.185  1.00 15.46           C  
ATOM    942  O   ALA A1047      16.902  40.365  85.274  1.00 15.66           O  
ATOM    943  CB  ALA A1047      16.130  39.718  82.115  1.00 15.90           C  
ATOM    944  N   ALA A1048      18.646  39.647  84.018  1.00 14.96           N  
ATOM    945  CA  ALA A1048      19.429  39.089  85.120  1.00 14.18           C  
ATOM    946  C   ALA A1048      19.862  40.166  86.112  1.00 13.92           C  
ATOM    947  O   ALA A1048      19.832  39.942  87.323  1.00 13.37           O  
ATOM    948  CB  ALA A1048      20.658  38.343  84.582  1.00 14.26           C  
ATOM    949  N   ALA A1049      20.282  41.327  85.611  1.00 13.59           N  
ATOM    950  CA  ALA A1049      20.663  42.408  86.516  1.00 13.84           C  
ATOM    951  C   ALA A1049      19.462  42.911  87.320  1.00 14.35           C  
ATOM    952  O   ALA A1049      19.606  43.249  88.502  1.00 14.02           O  
ATOM    953  CB  ALA A1049      21.354  43.545  85.767  1.00 13.90           C  
ATOM    954  N   ASP A1050      18.285  42.950  86.687  1.00 14.89           N  
ATOM    955  CA  ASP A1050      17.057  43.351  87.384  1.00 15.60           C  
ATOM    956  C   ASP A1050      16.599  42.278  88.380  1.00 15.10           C  
ATOM    957  O   ASP A1050      16.079  42.609  89.455  1.00 14.70           O  
ATOM    958  CB  ASP A1050      15.925  43.688  86.409  1.00 16.13           C  
ATOM    959  CG  ASP A1050      14.690  44.238  87.123  1.00 19.42           C  
ATOM    960  OD1 ASP A1050      14.845  45.159  87.958  1.00 22.49           O  
ATOM    961  OD2 ASP A1050      13.530  43.817  86.912  1.00 23.01           O  
ATOM    962  N   ALA A1051      16.790  41.006  88.016  1.00 14.51           N  
ATOM    963  CA  ALA A1051      16.520  39.883  88.918  1.00 14.33           C  
ATOM    964  C   ALA A1051      17.430  39.952  90.142  1.00 13.91           C  
ATOM    965  O   ALA A1051      16.964  39.716  91.261  1.00 14.01           O  
ATOM    966  CB  ALA A1051      16.664  38.524  88.198  1.00 14.01           C  
ATOM    967  N   ALA A1052      18.716  40.271  89.932  1.00 13.79           N  
ATOM    968  CA  ALA A1052      19.662  40.487  91.038  1.00 13.44           C  
ATOM    969  C   ALA A1052      19.174  41.586  91.998  1.00 13.72           C  
ATOM    970  O   ALA A1052      19.045  41.346  93.198  1.00 13.42           O  
ATOM    971  CB  ALA A1052      21.069  40.791  90.513  1.00 13.03           C  
ATOM    972  N   ARG A1053      18.885  42.775  91.469  1.00 14.12           N  
ATOM    973  CA  ARG A1053      18.321  43.877  92.275  1.00 14.87           C  
ATOM    974  C   ARG A1053      17.037  43.450  93.017  1.00 14.83           C  
ATOM    975  O   ARG A1053      16.902  43.671  94.224  1.00 14.65           O  
ATOM    976  CB  ARG A1053      18.025  45.088  91.385  1.00 15.17           C  
ATOM    977  CG  ARG A1053      17.334  46.258  92.108  1.00 17.32           C  
ATOM    978  CD  ARG A1053      16.483  47.144  91.205  1.00 20.57           C  
ATOM    979  NE  ARG A1053      15.471  46.360  90.493  1.00 23.80           N  
ATOM    980  CZ  ARG A1053      14.259  46.064  90.955  1.00 24.25           C  
ATOM    981  NH1 ARG A1053      13.854  46.492  92.146  1.00 24.89           N  
ATOM    982  NH2 ARG A1053      13.441  45.335  90.209  1.00 25.42           N  
ATOM    983  N   SER A1054      16.112  42.824  92.296  1.00 14.99           N  
ATOM    984  CA  SER A1054      14.827  42.402  92.871  1.00 15.54           C  
ATOM    985  C   SER A1054      14.983  41.438  94.059  1.00 15.45           C  
ATOM    986  O   SER A1054      14.202  41.476  95.016  1.00 15.16           O  
ATOM    987  CB  SER A1054      13.953  41.760  91.793  1.00 15.80           C  
ATOM    988  OG  SER A1054      12.686  41.427  92.313  1.00 17.72           O  
ATOM    989  N   ASN A1055      16.000  40.586  93.978  1.00 15.26           N  
ATOM    990  CA  ASN A1055      16.298  39.580  94.993  1.00 15.43           C  
ATOM    991  C   ASN A1055      17.341  40.019  96.038  1.00 15.18           C  
ATOM    992  O   ASN A1055      17.821  39.195  96.822  1.00 14.67           O  
ATOM    993  CB  ASN A1055      16.736  38.278  94.297  1.00 15.37           C  
ATOM    994  CG  ASN A1055      15.559  37.499  93.710  1.00 16.60           C  
ATOM    995  OD1 ASN A1055      14.809  36.856  94.442  1.00 19.02           O  
ATOM    996  ND2 ASN A1055      15.406  37.542  92.387  1.00 16.30           N  
ATOM    997  N   ARG A1056      17.675  41.312  96.042  1.00 15.11           N  
ATOM    998  CA  ARG A1056      18.669  41.902  96.958  1.00 15.51           C  
ATOM    999  C   ARG A1056      20.051  41.228  96.869  1.00 15.59           C  
ATOM   1000  O   ARG A1056      20.749  41.050  97.871  1.00 16.09           O  
ATOM   1001  CB  ARG A1056      18.145  41.962  98.404  1.00 16.12           C  
ATOM   1002  CG  ARG A1056      16.909  42.844  98.594  1.00 17.59           C  
ATOM   1003  CD  ARG A1056      16.413  42.908 100.042  1.00 21.95           C  
ATOM   1004  NE  ARG A1056      14.967  43.118 100.129  1.00 25.89           N  
ATOM   1005  CZ  ARG A1056      14.372  44.184 100.658  1.00 27.00           C  
ATOM   1006  NH1 ARG A1056      15.088  45.175 101.181  1.00 28.25           N  
ATOM   1007  NH2 ARG A1056      13.044  44.252 100.680  1.00 28.46           N  
ATOM   1008  N   VAL A1057      20.433  40.865  95.648  1.00 14.73           N  
ATOM   1009  CA  VAL A1057      21.748  40.308  95.378  1.00 14.39           C  
ATOM   1010  C   VAL A1057      22.621  41.464  94.903  1.00 14.25           C  
ATOM   1011  O   VAL A1057      22.359  42.048  93.849  1.00 14.45           O  
ATOM   1012  CB  VAL A1057      21.684  39.204  94.298  1.00 14.38           C  
ATOM   1013  CG1 VAL A1057      23.094  38.804  93.814  1.00 15.20           C  
ATOM   1014  CG2 VAL A1057      20.897  37.968  94.807  1.00 14.19           C  
ATOM   1015  N   THR A1058      23.644  41.807  95.687  1.00 13.51           N  
ATOM   1016  CA  THR A1058      24.583  42.858  95.287  1.00 13.43           C  
ATOM   1017  C   THR A1058      25.563  42.300  94.261  1.00 13.15           C  
ATOM   1018  O   THR A1058      26.213  41.288  94.513  1.00 13.72           O  
ATOM   1019  CB  THR A1058      25.357  43.382  96.505  1.00 13.28           C  
ATOM   1020  OG1 THR A1058      24.438  43.904  97.467  1.00 13.82           O  
ATOM   1021  CG2 THR A1058      26.211  44.600  96.121  1.00 13.97           C  
ATOM   1022  N   VAL A1059      25.677  42.961  93.114  1.00 12.59           N  
ATOM   1023  CA  VAL A1059      26.569  42.491  92.049  1.00 12.13           C  
ATOM   1024  C   VAL A1059      27.820  43.380  91.950  1.00 12.26           C  
ATOM   1025  O   VAL A1059      27.713  44.609  91.889  1.00 11.59           O  
ATOM   1026  CB  VAL A1059      25.831  42.434  90.686  1.00 12.04           C  
ATOM   1027  CG1 VAL A1059      26.763  41.929  89.574  1.00 11.08           C  
ATOM   1028  CG2 VAL A1059      24.596  41.523  90.771  1.00 10.87           C  
ATOM   1029  N   PHE A1060      28.993  42.745  91.955  1.00 12.11           N  
ATOM   1030  CA  PHE A1060      30.278  43.432  91.820  1.00 12.46           C  
ATOM   1031  C   PHE A1060      30.945  42.955  90.533  1.00 11.98           C  
ATOM   1032  O   PHE A1060      31.627  41.933  90.540  1.00 12.06           O  
ATOM   1033  CB  PHE A1060      31.194  43.114  93.015  1.00 12.05           C  
ATOM   1034  CG  PHE A1060      30.674  43.607  94.340  1.00 12.86           C  
ATOM   1035  CD1 PHE A1060      30.905  44.922  94.749  1.00 12.93           C  
ATOM   1036  CD2 PHE A1060      29.969  42.749  95.197  1.00 12.63           C  
ATOM   1037  CE1 PHE A1060      30.441  45.380  95.982  1.00 13.26           C  
ATOM   1038  CE2 PHE A1060      29.502  43.198  96.429  1.00 14.44           C  
ATOM   1039  CZ  PHE A1060      29.741  44.522  96.828  1.00 14.48           C  
ATOM   1040  N   PRO A1061      30.718  43.651  89.422  1.00 12.00           N  
ATOM   1041  CA  PRO A1061      31.376  43.291  88.166  1.00 12.38           C  
ATOM   1042  C   PRO A1061      32.843  43.730  88.157  1.00 11.99           C  
ATOM   1043  O   PRO A1061      33.165  44.820  88.615  1.00 13.30           O  
ATOM   1044  CB  PRO A1061      30.587  44.075  87.100  1.00 12.15           C  
ATOM   1045  CG  PRO A1061      29.468  44.770  87.829  1.00 13.37           C  
ATOM   1046  CD  PRO A1061      29.811  44.807  89.273  1.00 11.81           C  
ATOM   1047  N   ILE A1062      33.725  42.857  87.698  1.00 12.51           N  
ATOM   1048  CA  ILE A1062      35.128  43.227  87.482  1.00 12.31           C  
ATOM   1049  C   ILE A1062      35.449  42.991  86.012  1.00 12.13           C  
ATOM   1050  O   ILE A1062      35.541  41.841  85.565  1.00 12.64           O  
ATOM   1051  CB  ILE A1062      36.089  42.436  88.405  1.00 12.60           C  
ATOM   1052  CG1 ILE A1062      35.697  42.630  89.883  1.00 12.77           C  
ATOM   1053  CG2 ILE A1062      37.578  42.851  88.116  1.00 11.96           C  
ATOM   1054  CD1 ILE A1062      36.443  41.688  90.863  1.00 14.58           C  
ATOM   1055  N   GLY A1063      35.592  44.085  85.267  1.00 12.41           N  
ATOM   1056  CA  GLY A1063      35.971  44.026  83.862  1.00 12.36           C  
ATOM   1057  C   GLY A1063      37.486  43.991  83.747  1.00 12.94           C  
ATOM   1058  O   GLY A1063      38.188  44.750  84.435  1.00 13.04           O  
ATOM   1059  N   ILE A1064      38.002  43.098  82.911  1.00 12.98           N  
ATOM   1060  CA  ILE A1064      39.450  43.008  82.716  1.00 13.58           C  
ATOM   1061  C   ILE A1064      39.809  43.061  81.232  1.00 13.77           C  
ATOM   1062  O   ILE A1064      39.254  42.302  80.417  1.00 13.03           O  
ATOM   1063  CB  ILE A1064      40.058  41.710  83.329  1.00 13.76           C  
ATOM   1064  CG1 ILE A1064      39.671  41.517  84.794  1.00 15.06           C  
ATOM   1065  CG2 ILE A1064      41.599  41.697  83.192  1.00 13.93           C  
ATOM   1066  CD1 ILE A1064      38.683  40.399  84.991  1.00 17.04           C  
ATOM   1067  N   GLY A1065      40.755  43.936  80.894  1.00 13.74           N  
ATOM   1068  CA  GLY A1065      41.270  44.008  79.527  1.00 14.17           C  
ATOM   1069  C   GLY A1065      40.581  45.044  78.662  1.00 14.35           C  
ATOM   1070  O   GLY A1065      39.923  45.954  79.170  1.00 14.44           O  
ATOM   1071  N   ASP A1066      40.716  44.894  77.349  1.00 14.38           N  
ATOM   1072  CA  ASP A1066      40.268  45.940  76.423  1.00 14.88           C  
ATOM   1073  C   ASP A1066      39.164  45.542  75.443  1.00 15.10           C  
ATOM   1074  O   ASP A1066      39.008  46.173  74.394  1.00 14.86           O  
ATOM   1075  CB  ASP A1066      41.470  46.504  75.659  1.00 15.56           C  
ATOM   1076  CG  ASP A1066      42.212  45.448  74.867  1.00 16.85           C  
ATOM   1077  OD1 ASP A1066      41.714  44.310  74.761  1.00 18.38           O  
ATOM   1078  OD2 ASP A1066      43.305  45.672  74.309  1.00 19.60           O  
ATOM   1079  N   ARG A1067      38.392  44.517  75.797  1.00 14.91           N  
ATOM   1080  CA  ARG A1067      37.312  44.044  74.927  1.00 15.31           C  
ATOM   1081  C   ARG A1067      35.903  44.109  75.485  1.00 15.01           C  
ATOM   1082  O   ARG A1067      34.946  44.146  74.711  1.00 15.19           O  
ATOM   1083  CB  ARG A1067      37.569  42.604  74.519  1.00 15.82           C  
ATOM   1084  CG  ARG A1067      38.823  42.439  73.719  1.00 16.95           C  
ATOM   1085  CD  ARG A1067      38.915  41.108  73.072  1.00 19.83           C  
ATOM   1086  NE  ARG A1067      40.185  40.961  72.387  1.00 20.53           N  
ATOM   1087  CZ  ARG A1067      40.440  40.024  71.490  1.00 21.19           C  
ATOM   1088  NH1 ARG A1067      39.503  39.148  71.150  1.00 21.75           N  
ATOM   1089  NH2 ARG A1067      41.636  39.971  70.919  1.00 22.28           N  
ATOM   1090  N   TYR A1068      35.762  44.060  76.807  1.00 14.44           N  
ATOM   1091  CA  TYR A1068      34.433  44.020  77.411  1.00 13.73           C  
ATOM   1092  C   TYR A1068      33.654  45.325  77.159  1.00 13.90           C  
ATOM   1093  O   TYR A1068      34.225  46.359  76.790  1.00 13.41           O  
ATOM   1094  CB  TYR A1068      34.507  43.656  78.910  1.00 13.60           C  
ATOM   1095  CG  TYR A1068      35.131  44.743  79.742  1.00 13.30           C  
ATOM   1096  CD1 TYR A1068      34.369  45.841  80.156  1.00 12.73           C  
ATOM   1097  CD2 TYR A1068      36.479  44.702  80.094  1.00 12.92           C  
ATOM   1098  CE1 TYR A1068      34.925  46.860  80.886  1.00 13.45           C  
ATOM   1099  CE2 TYR A1068      37.051  45.741  80.848  1.00 12.86           C  
ATOM   1100  CZ  TYR A1068      36.255  46.807  81.238  1.00 12.93           C  
ATOM   1101  OH  TYR A1068      36.771  47.850  81.972  1.00 15.30           O  
ATOM   1102  N   ASP A1069      32.342  45.257  77.339  1.00 14.00           N  
ATOM   1103  CA  ASP A1069      31.477  46.409  77.119  1.00 14.44           C  
ATOM   1104  C   ASP A1069      31.214  47.083  78.460  1.00 14.44           C  
ATOM   1105  O   ASP A1069      30.544  46.522  79.334  1.00 14.44           O  
ATOM   1106  CB  ASP A1069      30.183  45.962  76.440  1.00 14.39           C  
ATOM   1107  CG  ASP A1069      29.358  47.121  75.925  1.00 16.79           C  
ATOM   1108  OD1 ASP A1069      29.059  48.046  76.709  1.00 19.34           O  
ATOM   1109  OD2 ASP A1069      28.942  47.187  74.747  1.00 19.67           O  
ATOM   1110  N   ALA A1070      31.757  48.290  78.612  1.00 14.74           N  
ATOM   1111  CA  ALA A1070      31.666  49.035  79.864  1.00 15.11           C  
ATOM   1112  C   ALA A1070      30.220  49.336  80.272  1.00 15.00           C  
ATOM   1113  O   ALA A1070      29.896  49.315  81.459  1.00 15.03           O  
ATOM   1114  CB  ALA A1070      32.506  50.309  79.790  1.00 15.37           C  
ATOM   1115  N   ALA A1071      29.359  49.591  79.288  1.00 14.28           N  
ATOM   1116  CA  ALA A1071      27.942  49.850  79.540  1.00 14.18           C  
ATOM   1117  C   ALA A1071      27.273  48.625  80.164  1.00 13.78           C  
ATOM   1118  O   ALA A1071      26.473  48.751  81.101  1.00 13.79           O  
ATOM   1119  CB  ALA A1071      27.228  50.266  78.257  1.00 14.17           C  
ATOM   1120  N   GLN A1072      27.605  47.443  79.647  1.00 13.22           N  
ATOM   1121  CA  GLN A1072      27.095  46.189  80.205  1.00 13.37           C  
ATOM   1122  C   GLN A1072      27.533  45.997  81.655  1.00 13.93           C  
ATOM   1123  O   GLN A1072      26.742  45.555  82.482  1.00 13.16           O  
ATOM   1124  CB  GLN A1072      27.543  44.987  79.375  1.00 12.60           C  
ATOM   1125  CG  GLN A1072      26.899  44.892  77.987  1.00 12.78           C  
ATOM   1126  CD  GLN A1072      27.289  43.618  77.252  1.00 12.84           C  
ATOM   1127  OE1 GLN A1072      28.312  42.998  77.573  1.00 12.80           O  
ATOM   1128  NE2 GLN A1072      26.486  43.230  76.261  1.00 11.48           N  
ATOM   1129  N   LEU A1073      28.794  46.313  81.957  1.00 14.62           N  
ATOM   1130  CA  LEU A1073      29.293  46.214  83.340  1.00 16.18           C  
ATOM   1131  C   LEU A1073      28.472  47.057  84.308  1.00 16.11           C  
ATOM   1132  O   LEU A1073      28.124  46.601  85.400  1.00 16.40           O  
ATOM   1133  CB  LEU A1073      30.761  46.636  83.452  1.00 16.58           C  
ATOM   1134  CG  LEU A1073      31.954  45.773  83.063  1.00 19.04           C  
ATOM   1135  CD1 LEU A1073      33.177  46.447  83.661  1.00 19.21           C  
ATOM   1136  CD2 LEU A1073      31.855  44.352  83.577  1.00 20.12           C  
ATOM   1137  N   ARG A1074      28.166  48.289  83.901  1.00 16.06           N  
ATOM   1138  CA  ARG A1074      27.368  49.209  84.703  1.00 15.95           C  
ATOM   1139  C   ARG A1074      25.941  48.670  84.901  1.00 15.54           C  
ATOM   1140  O   ARG A1074      25.383  48.791  85.990  1.00 14.94           O  
ATOM   1141  CB  ARG A1074      27.386  50.614  84.060  1.00 16.18           C  
ATOM   1142  CG  ARG A1074      26.518  51.697  84.720  1.00 18.81           C  
ATOM   1143  CD  ARG A1074      26.258  52.907  83.797  1.00 22.90           C  
ATOM   1144  NE  ARG A1074      26.000  52.416  82.443  1.00 27.34           N  
ATOM   1145  CZ  ARG A1074      24.819  52.006  81.983  1.00 28.79           C  
ATOM   1146  NH1 ARG A1074      23.724  52.064  82.743  1.00 29.22           N  
ATOM   1147  NH2 ARG A1074      24.735  51.545  80.744  1.00 28.65           N  
ATOM   1148  N   ILE A1075      25.363  48.070  83.856  1.00 14.66           N  
ATOM   1149  CA  ILE A1075      24.027  47.477  83.950  1.00 14.05           C  
ATOM   1150  C   ILE A1075      24.016  46.320  84.956  1.00 13.40           C  
ATOM   1151  O   ILE A1075      23.090  46.191  85.762  1.00 12.14           O  
ATOM   1152  CB  ILE A1075      23.503  47.039  82.550  1.00 14.07           C  
ATOM   1153  CG1 ILE A1075      23.147  48.281  81.713  1.00 14.74           C  
ATOM   1154  CG2 ILE A1075      22.298  46.097  82.693  1.00 14.25           C  
ATOM   1155  CD1 ILE A1075      22.975  48.023  80.221  1.00 16.95           C  
ATOM   1156  N   LEU A1076      25.050  45.483  84.906  1.00 12.77           N  
ATOM   1157  CA  LEU A1076      25.176  44.361  85.834  1.00 12.43           C  
ATOM   1158  C   LEU A1076      25.133  44.787  87.307  1.00 13.13           C  
ATOM   1159  O   LEU A1076      24.518  44.105  88.137  1.00 13.06           O  
ATOM   1160  CB  LEU A1076      26.464  43.576  85.553  1.00 12.36           C  
ATOM   1161  CG  LEU A1076      26.587  42.784  84.244  1.00 11.04           C  
ATOM   1162  CD1 LEU A1076      28.067  42.343  84.076  1.00 10.87           C  
ATOM   1163  CD2 LEU A1076      25.667  41.556  84.227  1.00 12.16           C  
ATOM   1164  N   ALA A1077      25.768  45.916  87.625  1.00 13.23           N  
ATOM   1165  CA  ALA A1077      25.851  46.393  89.013  1.00 13.79           C  
ATOM   1166  C   ALA A1077      24.530  46.971  89.553  1.00 14.31           C  
ATOM   1167  O   ALA A1077      24.408  47.251  90.746  1.00 13.75           O  
ATOM   1168  CB  ALA A1077      26.993  47.401  89.162  1.00 13.38           C  
ATOM   1169  N   GLY A1078      23.550  47.149  88.673  1.00 15.60           N  
ATOM   1170  CA  GLY A1078      22.225  47.625  89.076  1.00 16.99           C  
ATOM   1171  C   GLY A1078      22.233  49.019  89.674  1.00 18.54           C  
ATOM   1172  O   GLY A1078      22.982  49.875  89.207  1.00 18.17           O  
ATOM   1173  N   PRO A1079      21.423  49.233  90.724  1.00 19.92           N  
ATOM   1174  CA  PRO A1079      21.277  50.546  91.374  1.00 21.16           C  
ATOM   1175  C   PRO A1079      22.603  51.212  91.725  1.00 22.13           C  
ATOM   1176  O   PRO A1079      22.750  52.421  91.531  1.00 22.51           O  
ATOM   1177  CB  PRO A1079      20.514  50.218  92.665  1.00 21.21           C  
ATOM   1178  CG  PRO A1079      19.760  48.990  92.360  1.00 21.22           C  
ATOM   1179  CD  PRO A1079      20.602  48.203  91.391  1.00 20.13           C  
ATOM   1180  N   ALA A1080      23.554  50.414  92.219  1.00 23.27           N  
ATOM   1181  CA  ALA A1080      24.883  50.894  92.593  1.00 24.02           C  
ATOM   1182  C   ALA A1080      25.657  51.431  91.395  1.00 24.64           C  
ATOM   1183  O   ALA A1080      26.518  52.309  91.542  1.00 24.68           O  
ATOM   1184  CB  ALA A1080      25.664  49.785  93.254  1.00 24.05           C  
ATOM   1185  N   GLY A1081      25.352  50.895  90.214  1.00 25.09           N  
ATOM   1186  CA  GLY A1081      26.018  51.293  88.980  1.00 25.48           C  
ATOM   1187  C   GLY A1081      27.526  51.213  89.121  1.00 25.91           C  
ATOM   1188  O   GLY A1081      28.051  50.298  89.760  1.00 25.96           O  
ATOM   1189  N   ASP A1082      28.218  52.204  88.564  1.00 26.02           N  
ATOM   1190  CA  ASP A1082      29.684  52.201  88.545  1.00 26.16           C  
ATOM   1191  C   ASP A1082      30.389  52.206  89.915  1.00 25.37           C  
ATOM   1192  O   ASP A1082      31.578  51.886  89.992  1.00 25.09           O  
ATOM   1193  CB  ASP A1082      30.219  53.278  87.587  1.00 26.80           C  
ATOM   1194  CG  ASP A1082      30.006  52.903  86.117  1.00 28.90           C  
ATOM   1195  OD1 ASP A1082      30.177  51.709  85.765  1.00 30.55           O  
ATOM   1196  OD2 ASP A1082      29.676  53.728  85.238  1.00 31.63           O  
ATOM   1197  N   SER A1083      29.658  52.527  90.983  1.00 24.31           N  
ATOM   1198  CA  SER A1083      30.210  52.473  92.346  1.00 23.70           C  
ATOM   1199  C   SER A1083      30.727  51.075  92.729  1.00 22.66           C  
ATOM   1200  O   SER A1083      31.722  50.945  93.446  1.00 22.52           O  
ATOM   1201  CB  SER A1083      29.168  52.926  93.371  1.00 24.17           C  
ATOM   1202  OG  SER A1083      29.693  52.848  94.690  1.00 25.79           O  
ATOM   1203  N   ASN A1084      30.039  50.044  92.250  1.00 21.14           N  
ATOM   1204  CA  ASN A1084      30.402  48.657  92.512  1.00 20.14           C  
ATOM   1205  C   ASN A1084      31.172  48.021  91.352  1.00 18.94           C  
ATOM   1206  O   ASN A1084      31.385  46.811  91.339  1.00 18.86           O  
ATOM   1207  CB  ASN A1084      29.145  47.822  92.787  1.00 20.25           C  
ATOM   1208  CG  ASN A1084      28.594  48.007  94.196  1.00 21.35           C  
ATOM   1209  OD1 ASN A1084      29.197  48.659  95.051  1.00 22.64           O  
ATOM   1210  ND2 ASN A1084      27.446  47.405  94.446  1.00 22.01           N  
ATOM   1211  N   VAL A1085      31.578  48.839  90.384  1.00 17.75           N  
ATOM   1212  CA  VAL A1085      32.274  48.357  89.191  1.00 16.26           C  
ATOM   1213  C   VAL A1085      33.781  48.614  89.256  1.00 15.90           C  
ATOM   1214  O   VAL A1085      34.222  49.715  89.590  1.00 14.68           O  
ATOM   1215  CB  VAL A1085      31.704  49.007  87.890  1.00 16.96           C  
ATOM   1216  CG1 VAL A1085      32.522  48.590  86.662  1.00 16.37           C  
ATOM   1217  CG2 VAL A1085      30.229  48.639  87.698  1.00 16.20           C  
ATOM   1218  N   VAL A1086      34.549  47.581  88.933  1.00 14.88           N  
ATOM   1219  CA  VAL A1086      36.000  47.681  88.803  1.00 14.99           C  
ATOM   1220  C   VAL A1086      36.406  47.454  87.352  1.00 14.89           C  
ATOM   1221  O   VAL A1086      35.948  46.507  86.708  1.00 14.68           O  
ATOM   1222  CB  VAL A1086      36.724  46.692  89.751  1.00 14.35           C  
ATOM   1223  CG1 VAL A1086      38.235  46.599  89.414  1.00 14.53           C  
ATOM   1224  CG2 VAL A1086      36.510  47.131  91.208  1.00 14.76           C  
ATOM   1225  N   LYS A1087      37.251  48.342  86.843  1.00 15.36           N  
ATOM   1226  CA  LYS A1087      37.765  48.249  85.474  1.00 16.04           C  
ATOM   1227  C   LYS A1087      39.282  48.025  85.537  1.00 15.62           C  
ATOM   1228  O   LYS A1087      40.057  48.965  85.743  1.00 15.80           O  
ATOM   1229  CB  LYS A1087      37.420  49.514  84.668  1.00 16.25           C  
ATOM   1230  CG  LYS A1087      35.906  49.784  84.521  1.00 18.01           C  
ATOM   1231  CD  LYS A1087      35.580  51.129  83.841  1.00 20.30           C  
ATOM   1232  CE  LYS A1087      35.649  51.073  82.297  1.00 21.39           C  
ATOM   1233  NZ  LYS A1087      35.148  52.349  81.641  1.00 21.81           N  
ATOM   1234  N   LEU A1088      39.701  46.773  85.402  1.00 15.40           N  
ATOM   1235  CA  LEU A1088      41.127  46.437  85.460  1.00 14.81           C  
ATOM   1236  C   LEU A1088      41.768  46.366  84.084  1.00 14.97           C  
ATOM   1237  O   LEU A1088      41.179  45.858  83.123  1.00 14.25           O  
ATOM   1238  CB  LEU A1088      41.377  45.103  86.178  1.00 14.89           C  
ATOM   1239  CG  LEU A1088      41.302  44.915  87.688  1.00 15.93           C  
ATOM   1240  CD1 LEU A1088      41.725  43.465  87.981  1.00 16.73           C  
ATOM   1241  CD2 LEU A1088      42.168  45.908  88.457  1.00 13.52           C  
ATOM   1242  N   GLN A1089      42.998  46.861  84.027  1.00 14.40           N  
ATOM   1243  CA  GLN A1089      43.817  46.880  82.838  1.00 15.50           C  
ATOM   1244  C   GLN A1089      44.471  45.502  82.623  1.00 14.90           C  
ATOM   1245  O   GLN A1089      44.445  44.952  81.511  1.00 15.15           O  
ATOM   1246  CB  GLN A1089      44.891  47.949  83.066  1.00 16.02           C  
ATOM   1247  CG  GLN A1089      45.396  48.696  81.874  1.00 20.61           C  
ATOM   1248  CD  GLN A1089      45.930  50.089  82.262  1.00 23.43           C  
ATOM   1249  OE1 GLN A1089      46.590  50.265  83.300  1.00 25.94           O  
ATOM   1250  NE2 GLN A1089      45.620  51.076  81.443  1.00 25.39           N  
ATOM   1251  N   ARG A1090      45.029  44.946  83.699  1.00 13.85           N  
ATOM   1252  CA  ARG A1090      45.845  43.724  83.643  1.00 13.87           C  
ATOM   1253  C   ARG A1090      45.310  42.607  84.528  1.00 13.62           C  
ATOM   1254  O   ARG A1090      45.081  42.822  85.721  1.00 13.50           O  
ATOM   1255  CB  ARG A1090      47.271  44.060  84.107  1.00 13.69           C  
ATOM   1256  CG  ARG A1090      48.060  44.957  83.169  1.00 14.90           C  
ATOM   1257  CD  ARG A1090      49.220  45.722  83.835  1.00 18.55           C  
ATOM   1258  NE  ARG A1090      48.837  47.130  83.979  1.00 24.20           N  
ATOM   1259  CZ  ARG A1090      48.846  47.853  85.090  1.00 24.16           C  
ATOM   1260  NH1 ARG A1090      49.310  47.386  86.249  1.00 24.06           N  
ATOM   1261  NH2 ARG A1090      48.433  49.101  85.009  1.00 25.56           N  
ATOM   1262  N   ILE A1091      45.155  41.411  83.960  1.00 13.47           N  
ATOM   1263  CA  ILE A1091      44.632  40.255  84.705  1.00 13.55           C  
ATOM   1264  C   ILE A1091      45.489  39.899  85.925  1.00 13.35           C  
ATOM   1265  O   ILE A1091      44.973  39.430  86.939  1.00 12.58           O  
ATOM   1266  CB  ILE A1091      44.457  39.011  83.755  1.00 13.88           C  
ATOM   1267  CG1 ILE A1091      43.685  37.883  84.450  1.00 15.11           C  
ATOM   1268  CG2 ILE A1091      45.806  38.518  83.221  1.00 14.47           C  
ATOM   1269  CD1 ILE A1091      42.273  38.247  84.837  1.00 16.02           C  
ATOM   1270  N   GLU A1092      46.796  40.149  85.821  1.00 13.43           N  
ATOM   1271  CA  GLU A1092      47.751  39.874  86.899  1.00 14.36           C  
ATOM   1272  C   GLU A1092      47.417  40.645  88.169  1.00 13.87           C  
ATOM   1273  O   GLU A1092      47.782  40.237  89.270  1.00 14.33           O  
ATOM   1274  CB  GLU A1092      49.175  40.242  86.451  1.00 15.00           C  
ATOM   1275  CG  GLU A1092      49.733  39.361  85.341  1.00 19.21           C  
ATOM   1276  CD  GLU A1092      49.374  39.792  83.919  1.00 23.09           C  
ATOM   1277  OE1 GLU A1092      48.531  40.698  83.708  1.00 22.44           O  
ATOM   1278  OE2 GLU A1092      49.964  39.201  82.982  1.00 26.71           O  
ATOM   1279  N   ASP A1093      46.711  41.760  88.009  1.00 13.08           N  
ATOM   1280  CA  ASP A1093      46.333  42.612  89.149  1.00 12.23           C  
ATOM   1281  C   ASP A1093      45.046  42.169  89.855  1.00 11.80           C  
ATOM   1282  O   ASP A1093      44.652  42.739  90.872  1.00 11.09           O  
ATOM   1283  CB  ASP A1093      46.233  44.068  88.683  1.00 11.87           C  
ATOM   1284  CG  ASP A1093      47.565  44.605  88.156  1.00 10.24           C  
ATOM   1285  OD1 ASP A1093      48.643  44.136  88.600  1.00 10.52           O  
ATOM   1286  OD2 ASP A1093      47.633  45.503  87.302  1.00  8.28           O  
ATOM   1287  N   LEU A1094      44.402  41.135  89.332  1.00 11.95           N  
ATOM   1288  CA  LEU A1094      43.138  40.657  89.899  1.00 11.67           C  
ATOM   1289  C   LEU A1094      43.329  39.964  91.267  1.00 11.94           C  
ATOM   1290  O   LEU A1094      42.705  40.372  92.248  1.00 10.82           O  
ATOM   1291  CB  LEU A1094      42.379  39.763  88.891  1.00 11.98           C  
ATOM   1292  CG  LEU A1094      41.144  39.045  89.452  1.00 11.83           C  
ATOM   1293  CD1 LEU A1094      40.039  40.048  89.780  1.00 13.32           C  
ATOM   1294  CD2 LEU A1094      40.670  37.971  88.459  1.00 13.33           C  
ATOM   1295  N   PRO A1095      44.204  38.952  91.367  1.00 12.58           N  
ATOM   1296  CA  PRO A1095      44.453  38.331  92.670  1.00 12.46           C  
ATOM   1297  C   PRO A1095      44.929  39.356  93.699  1.00 12.03           C  
ATOM   1298  O   PRO A1095      44.564  39.267  94.869  1.00 11.48           O  
ATOM   1299  CB  PRO A1095      45.556  37.301  92.382  1.00 13.03           C  
ATOM   1300  CG  PRO A1095      45.503  37.070  90.910  1.00 13.73           C  
ATOM   1301  CD  PRO A1095      44.976  38.306  90.289  1.00 12.18           C  
ATOM   1302  N   THR A1096      45.699  40.346  93.249  1.00 11.84           N  
ATOM   1303  CA  THR A1096      46.253  41.368  94.141  1.00 12.00           C  
ATOM   1304  C   THR A1096      45.172  42.208  94.799  1.00 11.80           C  
ATOM   1305  O   THR A1096      45.352  42.674  95.915  1.00 11.64           O  
ATOM   1306  CB  THR A1096      47.255  42.270  93.398  1.00 11.42           C  
ATOM   1307  OG1 THR A1096      48.211  41.451  92.719  1.00 13.73           O  
ATOM   1308  CG2 THR A1096      48.111  43.065  94.395  1.00 11.33           C  
ATOM   1309  N   MET A1097      44.055  42.396  94.107  1.00 12.75           N  
ATOM   1310  CA  MET A1097      42.907  43.112  94.676  1.00 13.79           C  
ATOM   1311  C   MET A1097      42.503  42.533  96.027  1.00 13.94           C  
ATOM   1312  O   MET A1097      42.105  43.273  96.927  1.00 14.31           O  
ATOM   1313  CB  MET A1097      41.712  43.051  93.735  1.00 13.85           C  
ATOM   1314  CG  MET A1097      41.827  43.929  92.500  1.00 15.64           C  
ATOM   1315  SD  MET A1097      40.351  43.775  91.460  1.00 19.16           S  
ATOM   1316  CE  MET A1097      39.080  44.306  92.601  1.00 19.17           C  
ATOM   1317  N   VAL A1098      42.633  41.212  96.158  1.00 13.48           N  
ATOM   1318  CA  VAL A1098      42.292  40.503  97.385  1.00 13.83           C  
ATOM   1319  C   VAL A1098      43.437  40.430  98.393  1.00 13.66           C  
ATOM   1320  O   VAL A1098      43.239  40.702  99.576  1.00 14.04           O  
ATOM   1321  CB  VAL A1098      41.787  39.070  97.080  1.00 14.35           C  
ATOM   1322  CG1 VAL A1098      41.475  38.313  98.378  1.00 15.56           C  
ATOM   1323  CG2 VAL A1098      40.555  39.133  96.202  1.00 14.26           C  
ATOM   1324  N   THR A1099      44.629  40.055  97.936  1.00 13.03           N  
ATOM   1325  CA  THR A1099      45.759  39.887  98.856  1.00 12.76           C  
ATOM   1326  C   THR A1099      46.260  41.187  99.460  1.00 12.44           C  
ATOM   1327  O   THR A1099      46.772  41.184 100.578  1.00 12.60           O  
ATOM   1328  CB  THR A1099      46.937  39.169  98.175  1.00 12.33           C  
ATOM   1329  OG1 THR A1099      47.341  39.925  97.031  1.00 12.20           O  
ATOM   1330  CG2 THR A1099      46.499  37.824  97.599  1.00 12.46           C  
ATOM   1331  N   LEU A1100      46.121  42.292  98.729  1.00 12.25           N  
ATOM   1332  CA  LEU A1100      46.641  43.582  99.195  1.00 12.42           C  
ATOM   1333  C   LEU A1100      45.655  44.309 100.112  1.00 12.81           C  
ATOM   1334  O   LEU A1100      44.681  44.917  99.643  1.00 12.70           O  
ATOM   1335  CB  LEU A1100      47.023  44.480  98.010  1.00 12.12           C  
ATOM   1336  CG  LEU A1100      47.591  45.879  98.301  1.00 12.20           C  
ATOM   1337  CD1 LEU A1100      48.866  45.780  99.090  1.00 11.97           C  
ATOM   1338  CD2 LEU A1100      47.813  46.643  96.998  1.00 12.77           C  
ATOM   1339  N   GLY A1101      45.924  44.254 101.414  1.00 12.97           N  
ATOM   1340  CA  GLY A1101      45.077  44.922 102.399  1.00 14.08           C  
ATOM   1341  C   GLY A1101      43.687  44.314 102.520  1.00 14.62           C  
ATOM   1342  O   GLY A1101      43.413  43.236 101.984  1.00 14.66           O  
ATOM   1343  N   ASN A1102      42.799  45.040 103.194  1.00 15.52           N  
ATOM   1344  CA  ASN A1102      41.464  44.538 103.542  1.00 16.52           C  
ATOM   1345  C   ASN A1102      40.275  45.153 102.796  1.00 16.49           C  
ATOM   1346  O   ASN A1102      39.129  44.793 103.068  1.00 16.77           O  
ATOM   1347  CB  ASN A1102      41.246  44.714 105.054  1.00 16.96           C  
ATOM   1348  CG  ASN A1102      42.319  44.022 105.887  1.00 18.86           C  
ATOM   1349  OD1 ASN A1102      42.659  42.860 105.639  1.00 22.86           O  
ATOM   1350  ND2 ASN A1102      42.846  44.728 106.880  1.00 19.52           N  
ATOM   1351  N   SER A1103      40.536  46.046 101.846  1.00 16.29           N  
ATOM   1352  CA  SER A1103      39.454  46.776 101.172  1.00 16.42           C  
ATOM   1353  C   SER A1103      38.436  45.916 100.405  1.00 16.85           C  
ATOM   1354  O   SER A1103      37.260  46.268 100.370  1.00 16.84           O  
ATOM   1355  CB  SER A1103      40.006  47.876 100.259  1.00 15.94           C  
ATOM   1356  OG  SER A1103      40.711  47.311  99.169  1.00 16.13           O  
ATOM   1357  N   PHE A1104      38.881  44.810  99.802  1.00 17.39           N  
ATOM   1358  CA  PHE A1104      38.001  43.980  98.970  1.00 18.73           C  
ATOM   1359  C   PHE A1104      36.877  43.339  99.784  1.00 19.51           C  
ATOM   1360  O   PHE A1104      35.702  43.450  99.426  1.00 19.62           O  
ATOM   1361  CB  PHE A1104      38.794  42.911  98.203  1.00 18.53           C  
ATOM   1362  CG  PHE A1104      37.997  42.219  97.126  1.00 19.23           C  
ATOM   1363  CD1 PHE A1104      37.996  42.711  95.830  1.00 20.70           C  
ATOM   1364  CD2 PHE A1104      37.242  41.082  97.410  1.00 19.57           C  
ATOM   1365  CE1 PHE A1104      37.256  42.080  94.822  1.00 20.63           C  
ATOM   1366  CE2 PHE A1104      36.497  40.450  96.411  1.00 20.28           C  
ATOM   1367  CZ  PHE A1104      36.513  40.949  95.115  1.00 19.73           C  
ATOM   1368  N   LEU A1105      37.240  42.670 100.870  1.00 20.78           N  
ATOM   1369  CA  LEU A1105      36.249  42.035 101.739  1.00 22.79           C  
ATOM   1370  C   LEU A1105      35.422  43.051 102.530  1.00 23.53           C  
ATOM   1371  O   LEU A1105      34.260  42.786 102.854  1.00 23.98           O  
ATOM   1372  CB  LEU A1105      36.913  41.029 102.677  1.00 23.10           C  
ATOM   1373  CG  LEU A1105      37.348  39.700 102.061  1.00 24.27           C  
ATOM   1374  CD1 LEU A1105      38.330  39.008 102.990  1.00 26.70           C  
ATOM   1375  CD2 LEU A1105      36.146  38.809 101.771  1.00 26.25           C  
ATOM   1376  N   HIS A1106      36.013  44.206 102.832  1.00 24.56           N  
ATOM   1377  CA  HIS A1106      35.295  45.277 103.521  1.00 25.71           C  
ATOM   1378  C   HIS A1106      34.163  45.813 102.630  1.00 26.26           C  
ATOM   1379  O   HIS A1106      33.047  46.040 103.106  1.00 26.18           O  
ATOM   1380  CB  HIS A1106      36.256  46.398 103.932  1.00 25.99           C  
ATOM   1381  CG  HIS A1106      35.634  47.445 104.805  1.00 27.64           C  
ATOM   1382  ND1 HIS A1106      35.227  48.672 104.324  1.00 29.06           N  
ATOM   1383  CD2 HIS A1106      35.360  47.452 106.132  1.00 29.05           C  
ATOM   1384  CE1 HIS A1106      34.731  49.390 105.316  1.00 29.38           C  
ATOM   1385  NE2 HIS A1106      34.800  48.673 106.424  1.00 29.75           N  
ATOM   1386  N   LYS A1107      34.464  45.989 101.342  1.00 26.65           N  
ATOM   1387  CA  LYS A1107      33.507  46.448 100.340  1.00 27.73           C  
ATOM   1388  C   LYS A1107      32.378  45.427 100.198  1.00 28.31           C  
ATOM   1389  O   LYS A1107      31.199  45.783 100.167  1.00 28.09           O  
ATOM   1390  CB  LYS A1107      34.230  46.638  98.996  1.00 27.90           C  
ATOM   1391  CG  LYS A1107      33.360  47.041  97.803  1.00 28.84           C  
ATOM   1392  CD  LYS A1107      32.923  48.500  97.849  1.00 31.04           C  
ATOM   1393  CE  LYS A1107      32.093  48.840  96.621  1.00 32.25           C  
ATOM   1394  NZ  LYS A1107      31.427  50.162  96.730  1.00 33.67           N  
ATOM   1395  N   LEU A1108      32.761  44.155 100.137  1.00 29.14           N  
ATOM   1396  CA  LEU A1108      31.832  43.050  99.976  1.00 30.12           C  
ATOM   1397  C   LEU A1108      30.871  42.911 101.161  1.00 30.61           C  
ATOM   1398  O   LEU A1108      29.671  42.701 100.976  1.00 30.64           O  
ATOM   1399  CB  LEU A1108      32.617  41.752  99.792  1.00 30.22           C  
ATOM   1400  CG  LEU A1108      31.851  40.552  99.250  1.00 31.19           C  
ATOM   1401  CD1 LEU A1108      31.810  40.599  97.729  1.00 31.47           C  
ATOM   1402  CD2 LEU A1108      32.528  39.290  99.721  1.00 31.82           C  
ATOM   1403  N   CYS A1109      31.407  43.027 102.373  1.00 31.07           N  
ATOM   1404  CA  CYS A1109      30.615  42.884 103.594  1.00 31.72           C  
ATOM   1405  C   CYS A1109      29.976  44.195 104.052  1.00 32.28           C  
ATOM   1406  O   CYS A1109      29.246  44.215 105.046  1.00 32.33           O  
ATOM   1407  CB  CYS A1109      31.482  42.302 104.712  1.00 31.48           C  
ATOM   1408  SG  CYS A1109      32.175  40.681 104.307  1.00 31.38           S  
ATOM   1409  N   SER A1110      30.232  45.266 103.294  1.00 33.06           N  
ATOM   1410  CA  SER A1110      29.818  46.644 103.616  1.00 33.87           C  
ATOM   1411  C   SER A1110      30.473  47.146 104.903  1.00 34.20           C  
ATOM   1412  O   SER A1110      31.701  47.266 104.990  1.00 34.57           O  
ATOM   1413  CB  SER A1110      28.291  46.804 103.677  1.00 34.02           C  
ATOM   1414  OG  SER A1110      27.711  46.704 102.386  1.00 34.63           O  
TER    1415      SER A1110                                                              
END                                                                             
