# Supplementary material for: MIMOX: a web tool for phage display based epitope mapping
Source: BMC Bioinformatics. 2006 Oct 12;7:451. doi: 10.1186/1471-2105-7-451 (PMC1618411; doi:10.1186/1471-2105-7-451)
Supplement: Additional File 1 — Test dataset for MIMOX. The data provided represent the cases that have been tested with MIMOX. [file 1471-2105-7-451-S1.GZ › all/test6/82D6A3Mimoseq.fa]

>82D6A3_MS1
GDCFFGFLNSPWRVC

>82D6A3_MS2
RSSYWVYSPWRFISR

>82D6A3_MS3
MTSPWR

>82D6A3_MS4
RTSPWR

>82D6A3_MS5
YRSPWR
