# Supplementary material for: MIMOX: a web tool for phage display based epitope mapping
Source: BMC Bioinformatics. 2006 Oct 12;7:451. doi: 10.1186/1471-2105-7-451 (PMC1618411; doi:10.1186/1471-2105-7-451)
Supplement: Additional File 1 — Test dataset for MIMOX. The data provided represent the cases that have been tested with MIMOX. [file 1471-2105-7-451-S1.GZ › all/test7/13b5MimoSeq.fa]

>13b5MS1
AHFPPRSQMIAD

>13b5MS2
AHFAPGTAMYSD

>13b5MS3
RQFPHSSSMYTD

>13b5MS4
RESRAALERGWW

>13b5MS5
EARTHNEARRRR

>13b5MS6
AAARSTGETSAH

>13b5MS7
YYRMGANYTVGE

>13b5MS8
SVSPLYAYDDPL

>13b5MS9
TQMHEMDPNFPP

>13b5MS10
VTALGPNYTGQE

>13b5MS11
YVQQPWWVLERE

>13b5MS12
ADVMGPLVTAAE

>13b5MS13
ADVMGPLVTAGE

>13b5MS14
VVFLDVSEAFRD
