# Supplementary material for: MIMOX: a web tool for phage display based epitope mapping
Source: BMC Bioinformatics. 2006 Oct 12;7:451. doi: 10.1186/1471-2105-7-451 (PMC1618411; doi:10.1186/1471-2105-7-451)
Supplement: Additional File 1 — Test dataset for MIMOX. The data provided represent the cases that have been tested with MIMOX. [file 1471-2105-7-451-S1.GZ › all/test8/1IQD_C.pdb]

HEADER    IMMUNE SYSTEM/BLOOD CLOTTING            21-JUL-01   1IQD              
TITLE     HUMAN FACTOR VIII C2 DOMAIN COMPLEXED TO HUMAN MONOCLONAL             
TITLE    2 BO2C11 FAB.                                                          
ATOM   3092  N   CYS C2174      19.960  11.742  26.156  1.00 32.73           N  
ATOM   3093  CA  CYS C2174      21.176  11.819  27.021  1.00 30.94           C  
ATOM   3094  C   CYS C2174      20.816  12.477  28.350  1.00 30.03           C  
ATOM   3095  O   CYS C2174      21.206  13.611  28.629  1.00 29.15           O  
ATOM   3096  CB  CYS C2174      22.272  12.622  26.317  1.00 30.73           C  
ATOM   3097  SG  CYS C2174      23.899  12.579  27.141  1.00 28.98           S  
ATOM   3098  N   SER C2175      20.054  11.758  29.163  1.00 30.24           N  
ATOM   3099  CA  SER C2175      19.633  12.262  30.462  1.00 30.73           C  
ATOM   3100  C   SER C2175      19.370  11.096  31.400  1.00 29.88           C  
ATOM   3101  O   SER C2175      18.485  11.155  32.253  1.00 29.87           O  
ATOM   3102  CB  SER C2175      18.359  13.096  30.313  1.00 31.99           C  
ATOM   3103  OG  SER C2175      17.931  13.586  31.572  1.00 36.28           O  
ATOM   3104  N   MET C2176      20.138  10.028  31.235  1.00 29.03           N  
ATOM   3105  CA  MET C2176      19.967   8.848  32.069  1.00 29.21           C  
ATOM   3106  C   MET C2176      20.911   8.889  33.267  1.00 26.70           C  
ATOM   3107  O   MET C2176      21.970   9.520  33.213  1.00 27.41           O  
ATOM   3108  CB  MET C2176      20.239   7.593  31.245  1.00 33.20           C  
ATOM   3109  CG  MET C2176      21.684   7.451  30.803  1.00 39.29           C  
ATOM   3110  SD  MET C2176      21.918   6.103  29.629  1.00 48.00           S  
ATOM   3111  CE  MET C2176      21.957   7.023  28.082  1.00 45.99           C  
ATOM   3112  N   PRO C2177      20.532   8.225  34.371  1.00 24.31           N  
ATOM   3113  CA  PRO C2177      21.374   8.201  35.572  1.00 22.93           C  
ATOM   3114  C   PRO C2177      22.699   7.533  35.243  1.00 22.23           C  
ATOM   3115  O   PRO C2177      22.714   6.472  34.625  1.00 22.30           O  
ATOM   3116  CB  PRO C2177      20.554   7.370  36.554  1.00 22.28           C  
ATOM   3117  CG  PRO C2177      19.149   7.665  36.152  1.00 24.35           C  
ATOM   3118  CD  PRO C2177      19.220   7.610  34.641  1.00 24.36           C  
ATOM   3119  N   LEU C2178      23.810   8.133  35.657  1.00 20.68           N  
ATOM   3120  CA  LEU C2178      25.117   7.544  35.358  1.00 18.94           C  
ATOM   3121  C   LEU C2178      25.611   6.480  36.348  1.00 17.82           C  
ATOM   3122  O   LEU C2178      26.642   5.854  36.107  1.00 18.68           O  
ATOM   3123  CB  LEU C2178      26.166   8.649  35.207  1.00 19.82           C  
ATOM   3124  CG  LEU C2178      25.830   9.677  34.107  1.00 20.09           C  
ATOM   3125  CD1 LEU C2178      26.959  10.684  33.944  1.00 19.60           C  
ATOM   3126  CD2 LEU C2178      25.582   8.937  32.804  1.00 21.33           C  
ATOM   3127  N   GLY C2179      24.906   6.272  37.460  1.00 16.59           N  
ATOM   3128  CA  GLY C2179      25.349   5.237  38.381  1.00 15.08           C  
ATOM   3129  C   GLY C2179      25.443   5.477  39.878  1.00 15.85           C  
ATOM   3130  O   GLY C2179      25.874   4.579  40.607  1.00 17.82           O  
ATOM   3131  N   MET C2180      25.056   6.656  40.353  1.00 15.96           N  
ATOM   3132  CA  MET C2180      25.120   6.931  41.784  1.00 15.90           C  
ATOM   3133  C   MET C2180      24.091   6.080  42.537  1.00 15.98           C  
ATOM   3134  O   MET C2180      24.425   5.431  43.528  1.00 17.71           O  
ATOM   3135  CB  MET C2180      24.866   8.420  42.059  1.00 15.23           C  
ATOM   3136  CG  MET C2180      25.888   9.370  41.422  1.00 18.90           C  
ATOM   3137  SD  MET C2180      27.548   9.181  42.110  1.00 22.15           S  
ATOM   3138  CE  MET C2180      27.414  10.201  43.580  1.00 20.31           C  
ATOM   3139  N   GLU C2181      22.845   6.071  42.069  1.00 16.28           N  
ATOM   3140  CA  GLU C2181      21.809   5.286  42.743  1.00 16.35           C  
ATOM   3141  C   GLU C2181      21.971   3.772  42.539  1.00 16.59           C  
ATOM   3142  O   GLU C2181      21.816   2.992  43.482  1.00 14.12           O  
ATOM   3143  CB  GLU C2181      20.410   5.725  42.283  1.00 17.48           C  
ATOM   3144  CG  GLU C2181      19.290   5.229  43.193  1.00 15.43           C  
ATOM   3145  CD  GLU C2181      17.909   5.749  42.800  1.00 18.93           C  
ATOM   3146  OE1 GLU C2181      17.820   6.828  42.179  1.00 18.47           O  
ATOM   3147  OE2 GLU C2181      16.908   5.083  43.137  1.00 19.59           O  
ATOM   3148  N   SER C2182      22.308   3.363  41.317  1.00 16.93           N  
ATOM   3149  CA  SER C2182      22.466   1.945  40.981  1.00 17.01           C  
ATOM   3150  C   SER C2182      23.790   1.350  41.440  1.00 18.61           C  
ATOM   3151  O   SER C2182      23.942   0.129  41.507  1.00 18.10           O  
ATOM   3152  CB  SER C2182      22.385   1.758  39.472  1.00 19.42           C  
ATOM   3153  OG  SER C2182      23.550   2.312  38.867  1.00 18.40           O  
ATOM   3154  N   LYS C2183      24.748   2.225  41.718  1.00 18.38           N  
ATOM   3155  CA  LYS C2183      26.086   1.840  42.140  1.00 20.01           C  
ATOM   3156  C   LYS C2183      26.958   1.462  40.944  1.00 20.49           C  
ATOM   3157  O   LYS C2183      28.016   0.844  41.102  1.00 20.25           O  
ATOM   3158  CB  LYS C2183      26.048   0.702  43.169  1.00 19.99           C  
ATOM   3159  CG  LYS C2183      25.308   1.081  44.451  1.00 20.14           C  
ATOM   3160  CD  LYS C2183      25.864   0.369  45.688  1.00 23.12           C  
ATOM   3161  CE  LYS C2183      27.260   0.871  46.027  1.00 25.28           C  
ATOM   3162  NZ  LYS C2183      27.752   0.380  47.346  1.00 23.86           N  
ATOM   3163  N   ALA C2184      26.512   1.835  39.744  1.00 21.23           N  
ATOM   3164  CA  ALA C2184      27.300   1.582  38.535  1.00 20.50           C  
ATOM   3165  C   ALA C2184      28.587   2.368  38.785  1.00 19.76           C  
ATOM   3166  O   ALA C2184      29.639   2.085  38.208  1.00 19.85           O  
ATOM   3167  CB  ALA C2184      26.578   2.112  37.303  1.00 21.09           C  
ATOM   3168  N   ILE C2185      28.469   3.369  39.655  1.00 18.63           N  
ATOM   3169  CA  ILE C2185      29.592   4.194  40.075  1.00 17.97           C  
ATOM   3170  C   ILE C2185      29.907   3.619  41.446  1.00 18.06           C  
ATOM   3171  O   ILE C2185      29.149   3.806  42.399  1.00 17.82           O  
ATOM   3172  CB  ILE C2185      29.193   5.690  40.204  1.00 17.53           C  
ATOM   3173  CG1 ILE C2185      28.883   6.252  38.812  1.00 20.82           C  
ATOM   3174  CG2 ILE C2185      30.316   6.481  40.889  1.00 18.35           C  
ATOM   3175  CD1 ILE C2185      28.421   7.697  38.791  1.00 19.97           C  
ATOM   3176  N   SER C2186      31.017   2.897  41.532  1.00 18.58           N  
ATOM   3177  CA  SER C2186      31.427   2.242  42.771  1.00 18.40           C  
ATOM   3178  C   SER C2186      31.814   3.200  43.885  1.00 18.15           C  
ATOM   3179  O   SER C2186      32.151   4.361  43.640  1.00 16.18           O  
ATOM   3180  CB  SER C2186      32.607   1.312  42.489  1.00 19.00           C  
ATOM   3181  OG  SER C2186      33.725   2.068  42.059  1.00 19.26           O  
ATOM   3182  N   ASP C2187      31.776   2.693  45.114  1.00 17.26           N  
ATOM   3183  CA  ASP C2187      32.132   3.487  46.288  1.00 17.55           C  
ATOM   3184  C   ASP C2187      33.495   4.166  46.132  1.00 17.52           C  
ATOM   3185  O   ASP C2187      33.666   5.327  46.503  1.00 16.72           O  
ATOM   3186  CB  ASP C2187      32.154   2.600  47.535  1.00 14.96           C  
ATOM   3187  CG  ASP C2187      30.770   2.182  47.983  1.00 16.42           C  
ATOM   3188  OD1 ASP C2187      30.681   1.260  48.816  1.00 17.68           O  
ATOM   3189  OD2 ASP C2187      29.774   2.770  47.515  1.00 16.62           O  
ATOM   3190  N   ALA C2188      34.462   3.438  45.581  1.00 18.90           N  
ATOM   3191  CA  ALA C2188      35.818   3.965  45.396  1.00 18.66           C  
ATOM   3192  C   ALA C2188      35.888   5.210  44.518  1.00 17.07           C  
ATOM   3193  O   ALA C2188      36.781   6.042  44.684  1.00 17.34           O  
ATOM   3194  CB  ALA C2188      36.721   2.876  44.821  1.00 20.60           C  
ATOM   3195  N   GLN C2189      34.942   5.330  43.591  1.00 16.53           N  
ATOM   3196  CA  GLN C2189      34.885   6.453  42.656  1.00 16.28           C  
ATOM   3197  C   GLN C2189      34.326   7.738  43.243  1.00 16.52           C  
ATOM   3198  O   GLN C2189      34.339   8.786  42.595  1.00 16.32           O  
ATOM   3199  CB  GLN C2189      34.041   6.066  41.442  1.00 15.96           C  
ATOM   3200  CG  GLN C2189      34.708   5.084  40.497  1.00 16.92           C  
ATOM   3201  CD  GLN C2189      33.722   4.491  39.522  1.00 18.88           C  
ATOM   3202  OE1 GLN C2189      33.220   3.385  39.727  1.00 18.34           O  
ATOM   3203  NE2 GLN C2189      33.417   5.234  38.460  1.00 18.06           N  
ATOM   3204  N   ILE C2190      33.812   7.654  44.461  1.00 16.96           N  
ATOM   3205  CA  ILE C2190      33.237   8.820  45.116  1.00 15.43           C  
ATOM   3206  C   ILE C2190      34.113   9.205  46.298  1.00 14.95           C  
ATOM   3207  O   ILE C2190      34.373   8.381  47.174  1.00 16.23           O  
ATOM   3208  CB  ILE C2190      31.810   8.516  45.621  1.00 15.79           C  
ATOM   3209  CG1 ILE C2190      30.948   8.003  44.459  1.00 17.95           C  
ATOM   3210  CG2 ILE C2190      31.199   9.774  46.236  1.00 17.72           C  
ATOM   3211  CD1 ILE C2190      29.583   7.471  44.874  1.00 18.04           C  
ATOM   3212  N   THR C2191      34.579  10.448  46.315  1.00 13.29           N  
ATOM   3213  CA  THR C2191      35.421  10.927  47.404  1.00 15.19           C  
ATOM   3214  C   THR C2191      34.984  12.330  47.796  1.00 14.77           C  
ATOM   3215  O   THR C2191      34.126  12.916  47.137  1.00 14.32           O  
ATOM   3216  CB  THR C2191      36.914  10.955  46.989  1.00 16.15           C  
ATOM   3217  OG1 THR C2191      37.077  11.777  45.823  1.00 17.85           O  
ATOM   3218  CG2 THR C2191      37.403   9.545  46.679  1.00 16.87           C  
ATOM   3219  N   ALA C2192      35.565  12.868  48.867  1.00 12.89           N  
ATOM   3220  CA  ALA C2192      35.209  14.209  49.323  1.00 14.42           C  
ATOM   3221  C   ALA C2192      36.343  14.896  50.077  1.00 14.67           C  
ATOM   3222  O   ALA C2192      37.303  14.256  50.503  1.00 15.27           O  
ATOM   3223  CB  ALA C2192      33.960  14.136  50.214  1.00 13.95           C  
ATOM   3224  N   SER C2193      36.225  16.207  50.235  1.00 17.66           N  
ATOM   3225  CA  SER C2193      37.232  16.981  50.956  1.00 16.99           C  
ATOM   3226  C   SER C2193      37.359  16.450  52.380  1.00 18.07           C  
ATOM   3227  O   SER C2193      38.436  16.484  52.967  1.00 16.57           O  
ATOM   3228  CB  SER C2193      36.831  18.455  50.971  1.00 17.24           C  
ATOM   3229  OG  SER C2193      35.477  18.609  51.353  1.00 15.64           O  
ATOM   3230  N   SER C2194      36.243  15.956  52.922  1.00 18.30           N  
ATOM   3231  CA  SER C2194      36.195  15.392  54.274  1.00 16.18           C  
ATOM   3232  C   SER C2194      34.806  14.790  54.486  1.00 17.05           C  
ATOM   3233  O   SER C2194      33.915  15.001  53.670  1.00 16.87           O  
ATOM   3234  CB  SER C2194      36.429  16.487  55.323  1.00 17.19           C  
ATOM   3235  OG  SER C2194      35.331  17.387  55.399  1.00 16.51           O  
ATOM   3236  N   TYR C2195      34.624  14.031  55.563  1.00 16.07           N  
ATOM   3237  CA  TYR C2195      33.316  13.461  55.871  1.00 17.39           C  
ATOM   3238  C   TYR C2195      33.162  13.276  57.377  1.00 17.32           C  
ATOM   3239  O   TYR C2195      34.118  12.948  58.087  1.00 17.97           O  
ATOM   3240  CB  TYR C2195      33.073  12.138  55.119  1.00 16.39           C  
ATOM   3241  CG  TYR C2195      33.943  10.981  55.533  1.00 21.19           C  
ATOM   3242  CD1 TYR C2195      33.520  10.076  56.508  1.00 22.71           C  
ATOM   3243  CD2 TYR C2195      35.181  10.774  54.931  1.00 23.21           C  
ATOM   3244  CE1 TYR C2195      34.309   8.988  56.869  1.00 24.44           C  
ATOM   3245  CE2 TYR C2195      35.979   9.696  55.283  1.00 24.49           C  
ATOM   3246  CZ  TYR C2195      35.537   8.806  56.249  1.00 27.09           C  
ATOM   3247  OH  TYR C2195      36.322   7.729  56.584  1.00 27.41           O  
ATOM   3248  N   PHE C2196      31.943  13.495  57.852  1.00 15.27           N  
ATOM   3249  CA  PHE C2196      31.629  13.414  59.272  1.00 14.02           C  
ATOM   3250  C   PHE C2196      31.466  12.003  59.831  1.00 13.66           C  
ATOM   3251  O   PHE C2196      30.737  11.180  59.279  1.00 12.16           O  
ATOM   3252  CB  PHE C2196      30.355  14.225  59.550  1.00 13.17           C  
ATOM   3253  CG  PHE C2196      30.012  14.354  61.012  1.00 12.16           C  
ATOM   3254  CD1 PHE C2196      30.881  14.994  61.892  1.00 12.13           C  
ATOM   3255  CD2 PHE C2196      28.810  13.856  61.503  1.00 14.07           C  
ATOM   3256  CE1 PHE C2196      30.557  15.139  63.244  1.00 13.02           C  
ATOM   3257  CE2 PHE C2196      28.474  13.994  62.852  1.00 12.83           C  
ATOM   3258  CZ  PHE C2196      29.354  14.639  63.721  1.00  9.98           C  
ATOM   3259  N   THR C2197      32.163  11.734  60.932  1.00 13.25           N  
ATOM   3260  CA  THR C2197      32.075  10.447  61.617  1.00 14.03           C  
ATOM   3261  C   THR C2197      31.611  10.760  63.039  1.00 14.04           C  
ATOM   3262  O   THR C2197      31.989  11.780  63.610  1.00 13.19           O  
ATOM   3263  CB  THR C2197      33.439   9.733  61.683  1.00 13.85           C  
ATOM   3264  OG1 THR C2197      34.392  10.587  62.330  1.00 17.35           O  
ATOM   3265  CG2 THR C2197      33.936   9.391  60.278  1.00 15.80           C  
ATOM   3266  N   ASN C2198      30.811   9.871  63.613  1.00 14.26           N  
ATOM   3267  CA  ASN C2198      30.265  10.070  64.954  1.00 14.83           C  
ATOM   3268  C   ASN C2198      30.124   8.670  65.565  1.00 16.12           C  
ATOM   3269  O   ASN C2198      30.400   7.671  64.898  1.00 17.16           O  
ATOM   3270  CB  ASN C2198      28.895  10.764  64.810  1.00 14.39           C  
ATOM   3271  CG  ASN C2198      28.427  11.469  66.077  1.00 13.07           C  
ATOM   3272  OD1 ASN C2198      27.393  12.148  66.070  1.00 15.01           O  
ATOM   3273  ND2 ASN C2198      29.175  11.319  67.163  1.00  9.93           N  
ATOM   3274  N   MET C2199      29.691   8.578  66.817  1.00 16.09           N  
ATOM   3275  CA  MET C2199      29.558   7.264  67.445  1.00 15.99           C  
ATOM   3276  C   MET C2199      28.643   6.343  66.634  1.00 16.57           C  
ATOM   3277  O   MET C2199      27.486   6.675  66.369  1.00 15.17           O  
ATOM   3278  CB  MET C2199      29.030   7.408  68.875  1.00 16.43           C  
ATOM   3279  CG  MET C2199      29.319   6.196  69.762  1.00 16.48           C  
ATOM   3280  SD  MET C2199      28.890   6.520  71.499  1.00 19.67           S  
ATOM   3281  CE  MET C2199      30.191   7.675  71.947  1.00 19.77           C  
ATOM   3282  N   PHE C2200      29.180   5.194  66.230  1.00 14.76           N  
ATOM   3283  CA  PHE C2200      28.430   4.208  65.455  1.00 17.01           C  
ATOM   3284  C   PHE C2200      27.837   4.800  64.173  1.00 16.45           C  
ATOM   3285  O   PHE C2200      26.842   4.297  63.661  1.00 16.53           O  
ATOM   3286  CB  PHE C2200      27.298   3.632  66.315  1.00 17.96           C  
ATOM   3287  CG  PHE C2200      27.738   3.164  67.682  1.00 18.75           C  
ATOM   3288  CD1 PHE C2200      26.941   3.409  68.801  1.00 20.83           C  
ATOM   3289  CD2 PHE C2200      28.927   2.458  67.851  1.00 21.38           C  
ATOM   3290  CE1 PHE C2200      27.323   2.959  70.070  1.00 20.66           C  
ATOM   3291  CE2 PHE C2200      29.318   2.004  69.116  1.00 22.72           C  
ATOM   3292  CZ  PHE C2200      28.511   2.255  70.225  1.00 22.81           C  
ATOM   3293  N   ALA C2201      28.446   5.857  63.648  1.00 17.11           N  
ATOM   3294  CA  ALA C2201      27.918   6.487  62.443  1.00 17.67           C  
ATOM   3295  C   ALA C2201      28.996   7.035  61.519  1.00 16.98           C  
ATOM   3296  O   ALA C2201      30.006   7.574  61.968  1.00 18.16           O  
ATOM   3297  CB  ALA C2201      26.962   7.610  62.830  1.00 15.42           C  
ATOM   3298  N   THR C2202      28.773   6.898  60.219  1.00 16.98           N  
ATOM   3299  CA  THR C2202      29.718   7.419  59.246  1.00 18.42           C  
ATOM   3300  C   THR C2202      28.973   7.910  58.014  1.00 17.46           C  
ATOM   3301  O   THR C2202      28.369   7.122  57.287  1.00 18.21           O  
ATOM   3302  CB  THR C2202      30.756   6.358  58.832  1.00 21.63           C  
ATOM   3303  OG1 THR C2202      31.593   6.894  57.799  1.00 22.67           O  
ATOM   3304  CG2 THR C2202      30.066   5.097  58.331  1.00 20.16           C  
ATOM   3305  N   TRP C2203      29.007   9.224  57.805  1.00 13.90           N  
ATOM   3306  CA  TRP C2203      28.347   9.852  56.666  1.00 13.35           C  
ATOM   3307  C   TRP C2203      29.387   9.990  55.566  1.00 13.70           C  
ATOM   3308  O   TRP C2203      29.731  11.098  55.158  1.00 11.15           O  
ATOM   3309  CB  TRP C2203      27.831  11.240  57.052  1.00 13.32           C  
ATOM   3310  CG  TRP C2203      26.951  11.236  58.261  1.00 13.68           C  
ATOM   3311  CD1 TRP C2203      27.342  11.131  59.568  1.00 12.20           C  
ATOM   3312  CD2 TRP C2203      25.526  11.329  58.273  1.00 13.56           C  
ATOM   3313  NE1 TRP C2203      26.243  11.156  60.395  1.00 14.07           N  
ATOM   3314  CE2 TRP C2203      25.115  11.278  59.625  1.00 12.40           C  
ATOM   3315  CE3 TRP C2203      24.553  11.451  57.270  1.00 13.88           C  
ATOM   3316  CZ2 TRP C2203      23.770  11.347  60.001  1.00 15.61           C  
ATOM   3317  CZ3 TRP C2203      23.216  11.519  57.644  1.00 15.30           C  
ATOM   3318  CH2 TRP C2203      22.838  11.468  59.001  1.00 14.72           C  
ATOM   3319  N   SER C2204      29.885   8.854  55.092  1.00 14.59           N  
ATOM   3320  CA  SER C2204      30.920   8.834  54.073  1.00 15.60           C  
ATOM   3321  C   SER C2204      30.465   9.270  52.682  1.00 16.94           C  
ATOM   3322  O   SER C2204      29.270   9.251  52.362  1.00 13.52           O  
ATOM   3323  CB  SER C2204      31.535   7.431  54.000  1.00 16.08           C  
ATOM   3324  OG  SER C2204      30.550   6.472  53.718  1.00 21.19           O  
ATOM   3325  N   PRO C2205      31.429   9.657  51.826  1.00 16.66           N  
ATOM   3326  CA  PRO C2205      31.110  10.100  50.466  1.00 17.06           C  
ATOM   3327  C   PRO C2205      30.260   9.108  49.682  1.00 16.11           C  
ATOM   3328  O   PRO C2205      29.368   9.505  48.925  1.00 13.04           O  
ATOM   3329  CB  PRO C2205      32.490  10.305  49.836  1.00 16.45           C  
ATOM   3330  CG  PRO C2205      33.337  10.712  51.008  1.00 16.97           C  
ATOM   3331  CD  PRO C2205      32.881   9.729  52.072  1.00 16.86           C  
ATOM   3332  N   SER C2206      30.542   7.819  49.862  1.00 16.74           N  
ATOM   3333  CA  SER C2206      29.811   6.770  49.152  1.00 17.68           C  
ATOM   3334  C   SER C2206      28.346   6.654  49.578  1.00 15.79           C  
ATOM   3335  O   SER C2206      27.594   5.858  49.011  1.00 14.72           O  
ATOM   3336  CB  SER C2206      30.526   5.416  49.308  1.00 17.38           C  
ATOM   3337  OG  SER C2206      30.566   4.987  50.657  1.00 24.15           O  
ATOM   3338  N   LYS C2207      27.941   7.453  50.566  1.00 15.40           N  
ATOM   3339  CA  LYS C2207      26.546   7.453  51.034  1.00 16.07           C  
ATOM   3340  C   LYS C2207      25.740   8.486  50.246  1.00 15.79           C  
ATOM   3341  O   LYS C2207      24.519   8.571  50.391  1.00 16.17           O  
ATOM   3342  CB  LYS C2207      26.446   7.828  52.522  1.00 15.21           C  
ATOM   3343  CG  LYS C2207      27.038   6.847  53.525  1.00 16.96           C  
ATOM   3344  CD  LYS C2207      26.282   5.530  53.572  1.00 19.71           C  
ATOM   3345  CE  LYS C2207      26.760   4.660  54.738  1.00 18.75           C  
ATOM   3346  NZ  LYS C2207      26.475   5.284  56.065  1.00 18.24           N  
ATOM   3347  N   ALA C2208      26.420   9.279  49.422  1.00 14.94           N  
ATOM   3348  CA  ALA C2208      25.745  10.327  48.651  1.00 15.51           C  
ATOM   3349  C   ALA C2208      25.007   9.822  47.412  1.00 15.04           C  
ATOM   3350  O   ALA C2208      25.176  10.365  46.317  1.00 15.12           O  
ATOM   3351  CB  ALA C2208      26.753  11.408  48.253  1.00 13.61           C  
ATOM   3352  N   ARG C2209      24.170   8.803  47.596  1.00 15.20           N  
ATOM   3353  CA  ARG C2209      23.424   8.210  46.488  1.00 14.13           C  
ATOM   3354  C   ARG C2209      21.920   8.469  46.595  1.00 15.26           C  
ATOM   3355  O   ARG C2209      21.303   8.205  47.624  1.00 12.27           O  
ATOM   3356  CB  ARG C2209      23.702   6.703  46.431  1.00 15.23           C  
ATOM   3357  CG  ARG C2209      25.195   6.349  46.365  1.00 12.77           C  
ATOM   3358  CD  ARG C2209      25.413   4.845  46.475  1.00 16.45           C  
ATOM   3359  NE  ARG C2209      26.827   4.445  46.411  1.00 17.78           N  
ATOM   3360  CZ  ARG C2209      27.546   4.361  45.294  1.00 16.97           C  
ATOM   3361  NH1 ARG C2209      27.001   4.651  44.120  1.00 18.05           N  
ATOM   3362  NH2 ARG C2209      28.812   3.969  45.348  1.00 16.08           N  
ATOM   3363  N   LEU C2210      21.345   8.989  45.516  1.00 15.45           N  
ATOM   3364  CA  LEU C2210      19.926   9.309  45.468  1.00 16.15           C  
ATOM   3365  C   LEU C2210      19.034   8.209  46.047  1.00 15.86           C  
ATOM   3366  O   LEU C2210      19.190   7.033  45.722  1.00 17.77           O  
ATOM   3367  CB  LEU C2210      19.511   9.581  44.021  1.00 15.60           C  
ATOM   3368  CG  LEU C2210      18.288  10.488  43.884  1.00 14.69           C  
ATOM   3369  CD1 LEU C2210      18.657  11.903  44.315  1.00 16.64           C  
ATOM   3370  CD2 LEU C2210      17.804  10.482  42.440  1.00 15.69           C  
ATOM   3371  N   HIS C2211      18.106   8.607  46.910  1.00 16.33           N  
ATOM   3372  CA  HIS C2211      17.156   7.687  47.524  1.00 16.93           C  
ATOM   3373  C   HIS C2211      17.718   6.608  48.439  1.00 18.09           C  
ATOM   3374  O   HIS C2211      17.006   5.671  48.798  1.00 20.20           O  
ATOM   3375  CB  HIS C2211      16.305   7.036  46.435  1.00 17.77           C  
ATOM   3376  CG  HIS C2211      15.535   8.022  45.614  1.00 15.17           C  
ATOM   3377  ND1 HIS C2211      14.691   8.954  46.176  1.00 18.55           N  
ATOM   3378  CD2 HIS C2211      15.499   8.237  44.279  1.00 17.38           C  
ATOM   3379  CE1 HIS C2211      14.167   9.705  45.222  1.00 16.26           C  
ATOM   3380  NE2 HIS C2211      14.641   9.290  44.062  1.00 19.39           N  
ATOM   3381  N   LEU C2212      18.980   6.736  48.836  1.00 17.54           N  
ATOM   3382  CA  LEU C2212      19.590   5.742  49.720  1.00 17.45           C  
ATOM   3383  C   LEU C2212      18.947   5.811  51.101  1.00 15.53           C  
ATOM   3384  O   LEU C2212      18.629   6.895  51.590  1.00 16.59           O  
ATOM   3385  CB  LEU C2212      21.096   5.995  49.851  1.00 17.23           C  
ATOM   3386  CG  LEU C2212      21.902   4.986  50.674  1.00 20.30           C  
ATOM   3387  CD1 LEU C2212      21.858   3.609  49.996  1.00 18.89           C  
ATOM   3388  CD2 LEU C2212      23.350   5.454  50.797  1.00 20.07           C  
ATOM   3389  N   GLN C2213      18.758   4.654  51.728  1.00 16.45           N  
ATOM   3390  CA  GLN C2213      18.166   4.597  53.064  1.00 18.71           C  
ATOM   3391  C   GLN C2213      19.176   4.027  54.054  1.00 17.94           C  
ATOM   3392  O   GLN C2213      20.264   3.608  53.660  1.00 19.26           O  
ATOM   3393  CB  GLN C2213      16.909   3.717  53.069  1.00 18.84           C  
ATOM   3394  CG  GLN C2213      15.772   4.213  52.187  1.00 24.36           C  
ATOM   3395  CD  GLN C2213      15.380   5.647  52.493  1.00 26.46           C  
ATOM   3396  OE1 GLN C2213      15.355   6.065  53.654  1.00 30.66           O  
ATOM   3397  NE2 GLN C2213      15.060   6.407  51.450  1.00 27.28           N  
ATOM   3398  N   GLY C2214      18.812   4.008  55.335  1.00 17.07           N  
ATOM   3399  CA  GLY C2214      19.703   3.472  56.352  1.00 17.66           C  
ATOM   3400  C   GLY C2214      20.320   4.528  57.249  1.00 16.46           C  
ATOM   3401  O   GLY C2214      20.088   5.721  57.066  1.00 16.92           O  
ATOM   3402  N   ARG C2215      21.128   4.098  58.211  1.00 16.02           N  
ATOM   3403  CA  ARG C2215      21.756   5.042  59.126  1.00 16.84           C  
ATOM   3404  C   ARG C2215      22.806   5.878  58.405  1.00 15.67           C  
ATOM   3405  O   ARG C2215      23.564   5.357  57.590  1.00 15.79           O  
ATOM   3406  CB  ARG C2215      22.414   4.292  60.291  1.00 16.83           C  
ATOM   3407  CG  ARG C2215      23.033   5.201  61.344  1.00 21.77           C  
ATOM   3408  CD  ARG C2215      23.767   4.393  62.407  1.00 20.34           C  
ATOM   3409  NE  ARG C2215      22.875   3.489  63.129  1.00 18.62           N  
ATOM   3410  CZ  ARG C2215      23.282   2.607  64.036  1.00 18.53           C  
ATOM   3411  NH1 ARG C2215      24.571   2.510  64.334  1.00 17.40           N  
ATOM   3412  NH2 ARG C2215      22.401   1.820  64.643  1.00 17.30           N  
ATOM   3413  N   SER C2216      22.844   7.177  58.702  1.00 14.94           N  
ATOM   3414  CA  SER C2216      23.829   8.062  58.090  1.00 14.69           C  
ATOM   3415  C   SER C2216      23.798   7.928  56.574  1.00 13.63           C  
ATOM   3416  O   SER C2216      24.844   7.828  55.935  1.00 14.88           O  
ATOM   3417  CB  SER C2216      25.226   7.703  58.601  1.00 16.34           C  
ATOM   3418  OG  SER C2216      25.272   7.742  60.020  1.00 16.03           O  
ATOM   3419  N   ASN C2217      22.595   7.944  56.011  1.00 13.16           N  
ATOM   3420  CA  ASN C2217      22.402   7.787  54.579  1.00 14.16           C  
ATOM   3421  C   ASN C2217      22.619   9.027  53.712  1.00 15.29           C  
ATOM   3422  O   ASN C2217      21.743   9.419  52.936  1.00 15.99           O  
ATOM   3423  CB  ASN C2217      21.012   7.190  54.318  1.00 14.00           C  
ATOM   3424  CG  ASN C2217      19.894   8.001  54.948  1.00 14.83           C  
ATOM   3425  OD1 ASN C2217      20.027   8.513  56.060  1.00 16.17           O  
ATOM   3426  ND2 ASN C2217      18.775   8.104  54.244  1.00 12.67           N  
ATOM   3427  N   ALA C2218      23.799   9.628  53.843  1.00 14.13           N  
ATOM   3428  CA  ALA C2218      24.173  10.800  53.061  1.00 13.90           C  
ATOM   3429  C   ALA C2218      25.595  11.229  53.352  1.00 13.70           C  
ATOM   3430  O   ALA C2218      26.148  10.925  54.412  1.00  9.87           O  
ATOM   3431  CB  ALA C2218      23.246  11.958  53.358  1.00 13.31           C  
ATOM   3432  N   TRP C2219      26.195  11.935  52.402  1.00 14.31           N  
ATOM   3433  CA  TRP C2219      27.534  12.442  52.628  1.00 13.99           C  
ATOM   3434  C   TRP C2219      27.373  13.743  53.388  1.00 15.20           C  
ATOM   3435  O   TRP C2219      26.502  14.551  53.070  1.00 14.56           O  
ATOM   3436  CB  TRP C2219      28.255  12.758  51.325  1.00 11.15           C  
ATOM   3437  CG  TRP C2219      29.474  13.604  51.583  1.00 11.58           C  
ATOM   3438  CD1 TRP C2219      30.614  13.224  52.248  1.00 11.71           C  
ATOM   3439  CD2 TRP C2219      29.654  14.987  51.245  1.00 12.36           C  
ATOM   3440  NE1 TRP C2219      31.488  14.285  52.343  1.00 12.31           N  
ATOM   3441  CE2 TRP C2219      30.924  15.378  51.737  1.00 11.92           C  
ATOM   3442  CE3 TRP C2219      28.865  15.936  50.577  1.00 10.96           C  
ATOM   3443  CZ2 TRP C2219      31.422  16.678  51.579  1.00 14.98           C  
ATOM   3444  CZ3 TRP C2219      29.357  17.229  50.419  1.00 11.71           C  
ATOM   3445  CH2 TRP C2219      30.628  17.589  50.918  1.00 10.84           C  
ATOM   3446  N   ARG C2220      28.208  13.923  54.403  1.00 15.25           N  
ATOM   3447  CA  ARG C2220      28.235  15.146  55.195  1.00 16.12           C  
ATOM   3448  C   ARG C2220      29.705  15.408  55.474  1.00 15.19           C  
ATOM   3449  O   ARG C2220      30.442  14.488  55.828  1.00 16.84           O  
ATOM   3450  CB  ARG C2220      27.527  14.977  56.541  1.00 15.13           C  
ATOM   3451  CG  ARG C2220      26.010  14.968  56.510  1.00 14.97           C  
ATOM   3452  CD  ARG C2220      25.499  14.745  57.925  1.00 15.87           C  
ATOM   3453  NE  ARG C2220      26.064  15.714  58.867  1.00 15.96           N  
ATOM   3454  CZ  ARG C2220      25.895  15.659  60.184  1.00 14.38           C  
ATOM   3455  NH1 ARG C2220      25.177  14.675  60.721  1.00 14.64           N  
ATOM   3456  NH2 ARG C2220      26.439  16.587  60.963  1.00 14.96           N  
ATOM   3457  N   PRO C2221      30.158  16.653  55.293  1.00 15.93           N  
ATOM   3458  CA  PRO C2221      31.560  16.995  55.553  1.00 15.63           C  
ATOM   3459  C   PRO C2221      31.791  17.036  57.064  1.00 16.40           C  
ATOM   3460  O   PRO C2221      30.829  17.106  57.838  1.00 13.82           O  
ATOM   3461  CB  PRO C2221      31.699  18.373  54.914  1.00 15.51           C  
ATOM   3462  CG  PRO C2221      30.322  18.947  55.087  1.00 14.93           C  
ATOM   3463  CD  PRO C2221      29.444  17.789  54.688  1.00 14.94           C  
ATOM   3464  N   GLN C2222      33.049  16.992  57.495  1.00 16.97           N  
ATOM   3465  CA  GLN C2222      33.334  17.042  58.931  1.00 18.67           C  
ATOM   3466  C   GLN C2222      32.765  18.319  59.531  1.00 18.57           C  
ATOM   3467  O   GLN C2222      32.094  18.290  60.558  1.00 18.97           O  
ATOM   3468  CB  GLN C2222      34.840  16.977  59.197  1.00 22.85           C  
ATOM   3469  CG  GLN C2222      35.302  15.625  59.709  1.00 30.62           C  
ATOM   3470  CD  GLN C2222      34.716  15.260  61.063  1.00 30.00           C  
ATOM   3471  OE1 GLN C2222      34.503  14.086  61.354  1.00 35.26           O  
ATOM   3472  NE2 GLN C2222      34.466  16.259  61.898  1.00 29.91           N  
ATOM   3473  N   VAL C2223      33.045  19.442  58.885  1.00 17.43           N  
ATOM   3474  CA  VAL C2223      32.536  20.724  59.343  1.00 18.95           C  
ATOM   3475  C   VAL C2223      31.876  21.374  58.142  1.00 18.62           C  
ATOM   3476  O   VAL C2223      32.372  21.249  57.024  1.00 20.18           O  
ATOM   3477  CB  VAL C2223      33.670  21.637  59.858  1.00 22.25           C  
ATOM   3478  CG1 VAL C2223      34.254  21.077  61.150  1.00 21.50           C  
ATOM   3479  CG2 VAL C2223      34.757  21.741  58.807  1.00 24.27           C  
ATOM   3480  N   ASN C2224      30.755  22.051  58.366  1.00 19.59           N  
ATOM   3481  CA  ASN C2224      30.044  22.709  57.277  1.00 19.25           C  
ATOM   3482  C   ASN C2224      30.676  24.050  56.918  1.00 22.57           C  
ATOM   3483  O   ASN C2224      30.719  24.957  57.744  1.00 22.59           O  
ATOM   3484  CB  ASN C2224      28.576  22.938  57.655  1.00 18.58           C  
ATOM   3485  CG  ASN C2224      27.874  21.663  58.090  1.00 16.87           C  
ATOM   3486  OD1 ASN C2224      27.747  20.704  57.319  1.00 16.68           O  
ATOM   3487  ND2 ASN C2224      27.417  21.645  59.336  1.00 16.48           N  
ATOM   3488  N   ASN C2225      31.165  24.169  55.686  1.00 24.14           N  
ATOM   3489  CA  ASN C2225      31.772  25.408  55.203  1.00 27.50           C  
ATOM   3490  C   ASN C2225      31.749  25.398  53.673  1.00 28.81           C  
ATOM   3491  O   ASN C2225      31.603  24.342  53.057  1.00 29.09           O  
ATOM   3492  CB  ASN C2225      33.209  25.543  55.714  1.00 29.41           C  
ATOM   3493  CG  ASN C2225      34.123  24.477  55.159  1.00 32.62           C  
ATOM   3494  OD1 ASN C2225      34.513  24.525  53.991  1.00 34.20           O  
ATOM   3495  ND2 ASN C2225      34.461  23.492  55.992  1.00 32.44           N  
ATOM   3496  N   PRO C2226      31.897  26.575  53.039  1.00 30.21           N  
ATOM   3497  CA  PRO C2226      31.883  26.690  51.577  1.00 29.33           C  
ATOM   3498  C   PRO C2226      33.085  26.114  50.830  1.00 28.41           C  
ATOM   3499  O   PRO C2226      33.131  26.158  49.602  1.00 29.19           O  
ATOM   3500  CB  PRO C2226      31.735  28.191  51.361  1.00 31.75           C  
ATOM   3501  CG  PRO C2226      32.521  28.755  52.498  1.00 32.31           C  
ATOM   3502  CD  PRO C2226      32.071  27.900  53.665  1.00 30.64           C  
ATOM   3503  N   LYS C2227      34.054  25.574  51.557  1.00 26.39           N  
ATOM   3504  CA  LYS C2227      35.229  25.009  50.907  1.00 25.82           C  
ATOM   3505  C   LYS C2227      35.188  23.487  50.815  1.00 25.32           C  
ATOM   3506  O   LYS C2227      36.151  22.862  50.375  1.00 24.57           O  
ATOM   3507  CB  LYS C2227      36.499  25.448  51.639  1.00 27.74           C  
ATOM   3508  CG  LYS C2227      36.701  26.956  51.647  1.00 32.04           C  
ATOM   3509  CD  LYS C2227      38.047  27.346  52.237  1.00 35.75           C  
ATOM   3510  CE  LYS C2227      38.246  28.852  52.182  1.00 37.98           C  
ATOM   3511  NZ  LYS C2227      39.584  29.258  52.686  1.00 41.98           N  
ATOM   3512  N   GLU C2228      34.070  22.892  51.218  1.00 23.07           N  
ATOM   3513  CA  GLU C2228      33.930  21.440  51.176  1.00 20.72           C  
ATOM   3514  C   GLU C2228      33.434  20.992  49.805  1.00 20.47           C  
ATOM   3515  O   GLU C2228      32.816  21.764  49.074  1.00 19.25           O  
ATOM   3516  CB  GLU C2228      32.941  20.972  52.251  1.00 21.58           C  
ATOM   3517  CG  GLU C2228      33.350  21.285  53.682  1.00 21.26           C  
ATOM   3518  CD  GLU C2228      34.644  20.601  54.099  1.00 20.60           C  
ATOM   3519  OE1 GLU C2228      34.829  19.412  53.772  1.00 22.41           O  
ATOM   3520  OE2 GLU C2228      35.470  21.246  54.775  1.00 21.78           O  
ATOM   3521  N   TRP C2229      33.709  19.744  49.448  1.00 17.50           N  
ATOM   3522  CA  TRP C2229      33.254  19.251  48.163  1.00 17.12           C  
ATOM   3523  C   TRP C2229      33.116  17.746  48.117  1.00 16.53           C  
ATOM   3524  O   TRP C2229      33.778  17.020  48.860  1.00 15.64           O  
ATOM   3525  CB  TRP C2229      34.194  19.707  47.031  1.00 17.77           C  
ATOM   3526  CG  TRP C2229      35.654  19.466  47.311  1.00 16.62           C  
ATOM   3527  CD1 TRP C2229      36.554  20.374  47.796  1.00 17.18           C  
ATOM   3528  CD2 TRP C2229      36.361  18.222  47.198  1.00 17.23           C  
ATOM   3529  NE1 TRP C2229      37.773  19.769  47.999  1.00 16.88           N  
ATOM   3530  CE2 TRP C2229      37.680  18.449  47.642  1.00 15.94           C  
ATOM   3531  CE3 TRP C2229      36.004  16.934  46.772  1.00 16.37           C  
ATOM   3532  CZ2 TRP C2229      38.646  17.438  47.671  1.00 17.60           C  
ATOM   3533  CZ3 TRP C2229      36.961  15.928  46.800  1.00 17.56           C  
ATOM   3534  CH2 TRP C2229      38.271  16.186  47.250  1.00 18.73           C  
ATOM   3535  N   LEU C2230      32.219  17.297  47.248  1.00 15.46           N  
ATOM   3536  CA  LEU C2230      31.976  15.884  47.020  1.00 14.14           C  
ATOM   3537  C   LEU C2230      32.437  15.672  45.578  1.00 16.52           C  
ATOM   3538  O   LEU C2230      32.077  16.449  44.694  1.00 16.31           O  
ATOM   3539  CB  LEU C2230      30.489  15.572  47.141  1.00 14.17           C  
ATOM   3540  CG  LEU C2230      30.091  14.126  46.828  1.00 18.22           C  
ATOM   3541  CD1 LEU C2230      30.663  13.166  47.883  1.00 12.81           C  
ATOM   3542  CD2 LEU C2230      28.574  14.040  46.803  1.00 19.02           C  
ATOM   3543  N   GLN C2231      33.231  14.631  45.346  1.00 13.85           N  
ATOM   3544  CA  GLN C2231      33.766  14.356  44.018  1.00 14.47           C  
ATOM   3545  C   GLN C2231      33.374  13.006  43.432  1.00 14.57           C  
ATOM   3546  O   GLN C2231      33.328  11.998  44.138  1.00 13.82           O  
ATOM   3547  CB  GLN C2231      35.297  14.445  44.053  1.00 14.73           C  
ATOM   3548  CG  GLN C2231      35.991  13.999  42.769  1.00 15.20           C  
ATOM   3549  CD  GLN C2231      37.502  14.157  42.849  1.00 17.34           C  
ATOM   3550  OE1 GLN C2231      37.998  15.239  43.146  1.00 18.25           O  
ATOM   3551  NE2 GLN C2231      38.234  13.080  42.586  1.00 14.77           N  
ATOM   3552  N   VAL C2232      33.099  12.995  42.129  1.00 15.56           N  
ATOM   3553  CA  VAL C2232      32.754  11.760  41.433  1.00 15.93           C  
ATOM   3554  C   VAL C2232      33.730  11.553  40.279  1.00 14.47           C  
ATOM   3555  O   VAL C2232      33.983  12.467  39.498  1.00 16.07           O  
ATOM   3556  CB  VAL C2232      31.306  11.797  40.869  1.00 15.81           C  
ATOM   3557  CG1 VAL C2232      31.004  10.494  40.142  1.00 15.28           C  
ATOM   3558  CG2 VAL C2232      30.303  11.992  42.007  1.00 16.56           C  
ATOM   3559  N   ASP C2233      34.299  10.357  40.194  1.00 16.30           N  
ATOM   3560  CA  ASP C2233      35.231  10.027  39.118  1.00 16.13           C  
ATOM   3561  C   ASP C2233      34.565   8.961  38.260  1.00 16.15           C  
ATOM   3562  O   ASP C2233      34.448   7.808  38.679  1.00 16.98           O  
ATOM   3563  CB  ASP C2233      36.551   9.483  39.689  1.00 15.77           C  
ATOM   3564  CG  ASP C2233      37.502   8.998  38.608  1.00 18.63           C  
ATOM   3565  OD1 ASP C2233      38.572   8.432  38.953  1.00 16.48           O  
ATOM   3566  OD2 ASP C2233      37.185   9.183  37.407  1.00 17.73           O  
ATOM   3567  N   PHE C2234      34.126   9.342  37.064  1.00 15.33           N  
ATOM   3568  CA  PHE C2234      33.468   8.398  36.159  1.00 18.36           C  
ATOM   3569  C   PHE C2234      34.455   7.383  35.569  1.00 20.57           C  
ATOM   3570  O   PHE C2234      34.048   6.415  34.932  1.00 19.66           O  
ATOM   3571  CB  PHE C2234      32.767   9.151  35.018  1.00 17.80           C  
ATOM   3572  CG  PHE C2234      31.782  10.189  35.486  1.00 17.13           C  
ATOM   3573  CD1 PHE C2234      31.895  11.511  35.062  1.00 18.48           C  
ATOM   3574  CD2 PHE C2234      30.754   9.852  36.364  1.00 17.74           C  
ATOM   3575  CE1 PHE C2234      31.000  12.488  35.511  1.00 19.81           C  
ATOM   3576  CE2 PHE C2234      29.852  10.821  36.821  1.00 15.59           C  
ATOM   3577  CZ  PHE C2234      29.979  12.141  36.394  1.00 19.32           C  
ATOM   3578  N   GLN C2235      35.747   7.616  35.796  1.00 21.59           N  
ATOM   3579  CA  GLN C2235      36.816   6.748  35.300  1.00 23.99           C  
ATOM   3580  C   GLN C2235      36.915   6.748  33.774  1.00 26.21           C  
ATOM   3581  O   GLN C2235      37.698   5.998  33.182  1.00 26.70           O  
ATOM   3582  CB  GLN C2235      36.636   5.316  35.814  1.00 24.19           C  
ATOM   3583  CG  GLN C2235      36.552   5.222  37.332  1.00 26.83           C  
ATOM   3584  CD  GLN C2235      36.606   3.792  37.836  1.00 28.96           C  
ATOM   3585  OE1 GLN C2235      35.837   2.931  37.396  1.00 29.79           O  
ATOM   3586  NE2 GLN C2235      37.510   3.534  38.771  1.00 26.63           N  
ATOM   3587  N   LYS C2236      36.116   7.603  33.146  1.00 24.93           N  
ATOM   3588  CA  LYS C2236      36.096   7.749  31.697  1.00 25.51           C  
ATOM   3589  C   LYS C2236      35.398   9.063  31.378  1.00 24.54           C  
ATOM   3590  O   LYS C2236      34.724   9.634  32.230  1.00 23.73           O  
ATOM   3591  CB  LYS C2236      35.343   6.585  31.052  1.00 27.10           C  
ATOM   3592  CG  LYS C2236      33.932   6.406  31.574  1.00 29.21           C  
ATOM   3593  CD  LYS C2236      33.254   5.194  30.960  1.00 32.80           C  
ATOM   3594  CE  LYS C2236      31.908   4.943  31.624  1.00 33.26           C  
ATOM   3595  NZ  LYS C2236      31.219   3.760  31.049  1.00 33.99           N  
ATOM   3596  N   THR C2237      35.566   9.547  30.156  1.00 24.80           N  
ATOM   3597  CA  THR C2237      34.939  10.794  29.757  1.00 25.45           C  
ATOM   3598  C   THR C2237      33.461  10.537  29.494  1.00 25.73           C  
ATOM   3599  O   THR C2237      33.109   9.614  28.759  1.00 27.09           O  
ATOM   3600  CB  THR C2237      35.602  11.355  28.492  1.00 26.24           C  
ATOM   3601  OG1 THR C2237      37.003  11.526  28.734  1.00 27.70           O  
ATOM   3602  CG2 THR C2237      34.992  12.698  28.117  1.00 26.12           C  
ATOM   3603  N   MET C2238      32.603  11.344  30.110  1.00 23.21           N  
ATOM   3604  CA  MET C2238      31.159  11.203  29.953  1.00 21.92           C  
ATOM   3605  C   MET C2238      30.546  12.536  29.558  1.00 22.70           C  
ATOM   3606  O   MET C2238      31.155  13.592  29.736  1.00 21.47           O  
ATOM   3607  CB  MET C2238      30.509  10.759  31.268  1.00 21.91           C  
ATOM   3608  CG  MET C2238      31.010   9.448  31.836  1.00 21.41           C  
ATOM   3609  SD  MET C2238      30.512   8.019  30.868  1.00 23.99           S  
ATOM   3610  CE  MET C2238      28.959   7.585  31.665  1.00 25.25           C  
ATOM   3611  N   LYS C2239      29.335  12.473  29.016  1.00 23.16           N  
ATOM   3612  CA  LYS C2239      28.596  13.667  28.638  1.00 24.08           C  
ATOM   3613  C   LYS C2239      27.618  13.909  29.791  1.00 23.03           C  
ATOM   3614  O   LYS C2239      26.692  13.123  29.993  1.00 22.97           O  
ATOM   3615  CB  LYS C2239      27.826  13.425  27.337  1.00 27.62           C  
ATOM   3616  CG  LYS C2239      27.043  14.629  26.828  1.00 30.36           C  
ATOM   3617  CD  LYS C2239      26.331  14.298  25.520  1.00 33.88           C  
ATOM   3618  CE  LYS C2239      25.682  15.525  24.906  1.00 36.52           C  
ATOM   3619  NZ  LYS C2239      25.009  15.191  23.616  1.00 37.26           N  
ATOM   3620  N   VAL C2240      27.838  14.975  30.556  1.00 22.20           N  
ATOM   3621  CA  VAL C2240      26.977  15.303  31.696  1.00 22.07           C  
ATOM   3622  C   VAL C2240      25.972  16.387  31.311  1.00 21.48           C  
ATOM   3623  O   VAL C2240      26.357  17.506  30.971  1.00 20.18           O  
ATOM   3624  CB  VAL C2240      27.817  15.806  32.908  1.00 22.89           C  
ATOM   3625  CG1 VAL C2240      26.916  16.036  34.116  1.00 22.65           C  
ATOM   3626  CG2 VAL C2240      28.909  14.795  33.249  1.00 23.57           C  
ATOM   3627  N   THR C2241      24.686  16.054  31.365  1.00 21.01           N  
ATOM   3628  CA  THR C2241      23.644  17.014  31.012  1.00 21.57           C  
ATOM   3629  C   THR C2241      22.917  17.587  32.229  1.00 20.94           C  
ATOM   3630  O   THR C2241      22.095  18.497  32.105  1.00 19.56           O  
ATOM   3631  CB  THR C2241      22.613  16.387  30.048  1.00 21.53           C  
ATOM   3632  OG1 THR C2241      22.005  15.249  30.664  1.00 21.91           O  
ATOM   3633  CG2 THR C2241      23.298  15.948  28.755  1.00 22.12           C  
ATOM   3634  N   GLY C2242      23.223  17.058  33.408  1.00 19.99           N  
ATOM   3635  CA  GLY C2242      22.582  17.556  34.611  1.00 20.48           C  
ATOM   3636  C   GLY C2242      22.903  16.771  35.870  1.00 18.70           C  
ATOM   3637  O   GLY C2242      23.518  15.708  35.813  1.00 18.30           O  
ATOM   3638  N   VAL C2243      22.486  17.303  37.015  1.00 19.64           N  
ATOM   3639  CA  VAL C2243      22.718  16.648  38.298  1.00 19.39           C  
ATOM   3640  C   VAL C2243      21.439  16.667  39.128  1.00 20.40           C  
ATOM   3641  O   VAL C2243      20.610  17.567  38.991  1.00 20.39           O  
ATOM   3642  CB  VAL C2243      23.852  17.343  39.096  1.00 19.46           C  
ATOM   3643  CG1 VAL C2243      25.168  17.221  38.342  1.00 21.69           C  
ATOM   3644  CG2 VAL C2243      23.511  18.806  39.333  1.00 22.12           C  
ATOM   3645  N   THR C2244      21.265  15.657  39.972  1.00 19.31           N  
ATOM   3646  CA  THR C2244      20.088  15.588  40.826  1.00 18.99           C  
ATOM   3647  C   THR C2244      20.540  15.619  42.282  1.00 19.97           C  
ATOM   3648  O   THR C2244      21.368  14.807  42.691  1.00 18.90           O  
ATOM   3649  CB  THR C2244      19.285  14.293  40.572  1.00 19.73           C  
ATOM   3650  OG1 THR C2244      18.978  14.187  39.176  1.00 18.43           O  
ATOM   3651  CG2 THR C2244      17.980  14.308  41.360  1.00 17.76           C  
ATOM   3652  N   THR C2245      20.019  16.565  43.060  1.00 18.96           N  
ATOM   3653  CA  THR C2245      20.398  16.649  44.466  1.00 18.18           C  
ATOM   3654  C   THR C2245      19.240  16.331  45.388  1.00 18.86           C  
ATOM   3655  O   THR C2245      18.070  16.523  45.050  1.00 16.83           O  
ATOM   3656  CB  THR C2245      20.969  18.035  44.855  1.00 18.85           C  
ATOM   3657  OG1 THR C2245      20.006  19.054  44.583  1.00 18.97           O  
ATOM   3658  CG2 THR C2245      22.255  18.312  44.081  1.00 21.85           C  
ATOM   3659  N   GLN C2246      19.582  15.853  46.573  1.00 15.68           N  
ATOM   3660  CA  GLN C2246      18.583  15.487  47.545  1.00 16.79           C  
ATOM   3661  C   GLN C2246      19.169  15.720  48.928  1.00 17.08           C  
ATOM   3662  O   GLN C2246      20.382  15.629  49.126  1.00 14.29           O  
ATOM   3663  CB  GLN C2246      18.228  14.016  47.327  1.00 17.57           C  
ATOM   3664  CG  GLN C2246      17.119  13.447  48.171  1.00 17.39           C  
ATOM   3665  CD  GLN C2246      16.831  12.000  47.789  1.00 19.67           C  
ATOM   3666  OE1 GLN C2246      17.754  11.200  47.618  1.00 16.94           O  
ATOM   3667  NE2 GLN C2246      15.554  11.658  47.663  1.00 16.35           N  
ATOM   3668  N   GLY C2247      18.304  16.048  49.878  1.00 17.52           N  
ATOM   3669  CA  GLY C2247      18.764  16.270  51.231  1.00 17.35           C  
ATOM   3670  C   GLY C2247      18.669  14.971  52.000  1.00 18.63           C  
ATOM   3671  O   GLY C2247      18.726  13.890  51.414  1.00 17.86           O  
ATOM   3672  N   VAL C2248      18.531  15.069  53.318  1.00 19.25           N  
ATOM   3673  CA  VAL C2248      18.409  13.884  54.162  1.00 20.32           C  
ATOM   3674  C   VAL C2248      17.763  14.264  55.487  1.00 19.06           C  
ATOM   3675  O   VAL C2248      17.909  15.388  55.969  1.00 17.66           O  
ATOM   3676  CB  VAL C2248      19.780  13.247  54.488  1.00 21.76           C  
ATOM   3677  CG1 VAL C2248      19.622  11.753  54.667  1.00 22.32           C  
ATOM   3678  CG2 VAL C2248      20.777  13.559  53.399  1.00 27.70           C  
ATOM   3679  N   LYS C2249      17.056  13.320  56.085  1.00 19.14           N  
ATOM   3680  CA  LYS C2249      16.418  13.588  57.357  1.00 21.64           C  
ATOM   3681  C   LYS C2249      16.795  12.530  58.374  1.00 21.23           C  
ATOM   3682  O   LYS C2249      16.801  11.335  58.073  1.00 20.60           O  
ATOM   3683  CB  LYS C2249      14.896  13.637  57.188  1.00 25.14           C  
ATOM   3684  CG  LYS C2249      14.158  14.141  58.417  1.00 28.39           C  
ATOM   3685  CD  LYS C2249      12.741  14.571  58.069  1.00 33.99           C  
ATOM   3686  CE  LYS C2249      11.914  13.398  57.574  1.00 34.67           C  
ATOM   3687  NZ  LYS C2249      11.799  12.351  58.622  1.00 36.58           N  
ATOM   3688  N   SER C2250      17.150  12.972  59.574  1.00 21.53           N  
ATOM   3689  CA  SER C2250      17.477  12.028  60.630  1.00 24.09           C  
ATOM   3690  C   SER C2250      16.128  11.682  61.259  1.00 25.06           C  
ATOM   3691  O   SER C2250      15.122  11.627  60.553  1.00 27.79           O  
ATOM   3692  CB  SER C2250      18.441  12.660  61.641  1.00 23.37           C  
ATOM   3693  OG  SER C2250      18.098  14.003  61.938  1.00 26.43           O  
ATOM   3694  N   LEU C2251      16.080  11.451  62.562  1.00 25.32           N  
ATOM   3695  CA  LEU C2251      14.808  11.115  63.187  1.00 27.18           C  
ATOM   3696  C   LEU C2251      13.746  12.189  62.939  1.00 26.15           C  
ATOM   3697  O   LEU C2251      12.656  11.884  62.464  1.00 26.72           O  
ATOM   3698  CB  LEU C2251      14.988  10.904  64.696  1.00 29.27           C  
ATOM   3699  CG  LEU C2251      14.873   9.459  65.193  1.00 34.15           C  
ATOM   3700  CD1 LEU C2251      15.016   9.401  66.713  1.00 33.97           C  
ATOM   3701  CD2 LEU C2251      13.526   8.901  64.775  1.00 36.54           C  
ATOM   3702  N   LEU C2252      14.074  13.444  63.240  1.00 24.44           N  
ATOM   3703  CA  LEU C2252      13.124  14.545  63.070  1.00 26.37           C  
ATOM   3704  C   LEU C2252      13.652  15.732  62.258  1.00 26.53           C  
ATOM   3705  O   LEU C2252      12.892  16.400  61.557  1.00 26.75           O  
ATOM   3706  CB  LEU C2252      12.682  15.064  64.444  1.00 24.75           C  
ATOM   3707  CG  LEU C2252      12.053  14.063  65.419  1.00 28.59           C  
ATOM   3708  CD1 LEU C2252      11.882  14.706  66.795  1.00 28.09           C  
ATOM   3709  CD2 LEU C2252      10.715  13.601  64.875  1.00 27.33           C  
ATOM   3710  N   THR C2253      14.950  15.997  62.356  1.00 25.65           N  
ATOM   3711  CA  THR C2253      15.532  17.138  61.663  1.00 25.95           C  
ATOM   3712  C   THR C2253      15.953  16.925  60.214  1.00 23.79           C  
ATOM   3713  O   THR C2253      16.593  15.929  59.861  1.00 22.28           O  
ATOM   3714  CB  THR C2253      16.725  17.715  62.469  1.00 28.06           C  
ATOM   3715  OG1 THR C2253      17.560  18.500  61.606  1.00 29.98           O  
ATOM   3716  CG2 THR C2253      17.537  16.602  63.093  1.00 31.71           C  
ATOM   3717  N   SER C2254      15.571  17.879  59.374  1.00 20.56           N  
ATOM   3718  CA  SER C2254      15.905  17.832  57.963  1.00 21.13           C  
ATOM   3719  C   SER C2254      17.221  18.560  57.731  1.00 20.68           C  
ATOM   3720  O   SER C2254      17.518  19.548  58.402  1.00 22.12           O  
ATOM   3721  CB  SER C2254      14.794  18.480  57.130  1.00 20.01           C  
ATOM   3722  OG  SER C2254      13.636  17.665  57.111  1.00 24.42           O  
ATOM   3723  N   MET C2255      18.013  18.053  56.792  1.00 18.82           N  
ATOM   3724  CA  MET C2255      19.302  18.653  56.446  1.00 17.32           C  
ATOM   3725  C   MET C2255      19.392  18.641  54.929  1.00 16.41           C  
ATOM   3726  O   MET C2255      19.015  17.661  54.299  1.00 17.28           O  
ATOM   3727  CB  MET C2255      20.459  17.827  57.015  1.00 19.57           C  
ATOM   3728  CG  MET C2255      20.444  17.661  58.526  1.00 20.26           C  
ATOM   3729  SD  MET C2255      21.629  16.421  59.083  1.00 20.34           S  
ATOM   3730  CE  MET C2255      20.718  14.933  58.783  1.00 19.20           C  
ATOM   3731  N   TYR C2256      19.885  19.723  54.340  1.00 16.82           N  
ATOM   3732  CA  TYR C2256      20.006  19.776  52.891  1.00 15.73           C  
ATOM   3733  C   TYR C2256      20.770  20.984  52.402  1.00 16.74           C  
ATOM   3734  O   TYR C2256      20.866  22.000  53.085  1.00 18.31           O  
ATOM   3735  CB  TYR C2256      18.620  19.757  52.232  1.00 15.80           C  
ATOM   3736  CG  TYR C2256      17.660  20.798  52.765  1.00 17.44           C  
ATOM   3737  CD1 TYR C2256      17.718  22.126  52.339  1.00 20.30           C  
ATOM   3738  CD2 TYR C2256      16.687  20.450  53.696  1.00 18.00           C  
ATOM   3739  CE1 TYR C2256      16.821  23.078  52.832  1.00 21.25           C  
ATOM   3740  CE2 TYR C2256      15.792  21.387  54.193  1.00 18.36           C  
ATOM   3741  CZ  TYR C2256      15.859  22.697  53.761  1.00 21.13           C  
ATOM   3742  OH  TYR C2256      14.959  23.617  54.258  1.00 24.17           O  
ATOM   3743  N   VAL C2257      21.316  20.860  51.201  1.00 16.25           N  
ATOM   3744  CA  VAL C2257      22.059  21.940  50.589  1.00 17.04           C  
ATOM   3745  C   VAL C2257      21.072  22.788  49.796  1.00 17.45           C  
ATOM   3746  O   VAL C2257      20.284  22.260  49.004  1.00 18.00           O  
ATOM   3747  CB  VAL C2257      23.144  21.366  49.661  1.00 17.01           C  
ATOM   3748  CG1 VAL C2257      23.928  22.487  49.002  1.00 17.48           C  
ATOM   3749  CG2 VAL C2257      24.083  20.475  50.478  1.00 15.82           C  
ATOM   3750  N   LYS C2258      21.105  24.097  50.018  1.00 16.71           N  
ATOM   3751  CA  LYS C2258      20.200  25.007  49.322  1.00 20.09           C  
ATOM   3752  C   LYS C2258      20.764  25.514  48.003  1.00 18.96           C  
ATOM   3753  O   LYS C2258      20.028  25.647  47.028  1.00 20.93           O  
ATOM   3754  CB  LYS C2258      19.859  26.205  50.212  1.00 19.73           C  
ATOM   3755  CG  LYS C2258      18.939  25.880  51.385  1.00 24.33           C  
ATOM   3756  CD  LYS C2258      18.447  27.156  52.077  1.00 25.09           C  
ATOM   3757  CE  LYS C2258      19.584  27.951  52.685  1.00 27.30           C  
ATOM   3758  NZ  LYS C2258      19.096  29.229  53.293  1.00 30.21           N  
ATOM   3759  N   GLU C2259      22.063  25.803  47.995  1.00 17.96           N  
ATOM   3760  CA  GLU C2259      22.768  26.304  46.816  1.00 19.18           C  
ATOM   3761  C   GLU C2259      24.106  25.592  46.671  1.00 16.83           C  
ATOM   3762  O   GLU C2259      24.727  25.237  47.667  1.00 19.85           O  
ATOM   3763  CB  GLU C2259      23.056  27.800  46.957  1.00 20.36           C  
ATOM   3764  CG  GLU C2259      21.841  28.706  46.989  1.00 24.21           C  
ATOM   3765  CD  GLU C2259      22.224  30.164  47.238  1.00 28.08           C  
ATOM   3766  OE1 GLU C2259      22.876  30.440  48.271  1.00 29.34           O  
ATOM   3767  OE2 GLU C2259      21.871  31.028  46.407  1.00 30.60           O  
ATOM   3768  N   PHE C2260      24.565  25.407  45.437  1.00 17.72           N  
ATOM   3769  CA  PHE C2260      25.849  24.756  45.211  1.00 17.04           C  
ATOM   3770  C   PHE C2260      26.473  25.157  43.877  1.00 18.47           C  
ATOM   3771  O   PHE C2260      25.797  25.657  42.976  1.00 18.31           O  
ATOM   3772  CB  PHE C2260      25.686  23.233  45.265  1.00 15.79           C  
ATOM   3773  CG  PHE C2260      24.825  22.678  44.164  1.00 16.92           C  
ATOM   3774  CD1 PHE C2260      25.372  22.363  42.922  1.00 14.64           C  
ATOM   3775  CD2 PHE C2260      23.458  22.499  44.361  1.00 15.17           C  
ATOM   3776  CE1 PHE C2260      24.570  21.875  41.894  1.00 15.38           C  
ATOM   3777  CE2 PHE C2260      22.645  22.012  43.338  1.00 15.23           C  
ATOM   3778  CZ  PHE C2260      23.202  21.699  42.103  1.00 14.22           C  
ATOM   3779  N   LEU C2261      27.777  24.944  43.768  1.00 17.62           N  
ATOM   3780  CA  LEU C2261      28.501  25.247  42.548  1.00 17.80           C  
ATOM   3781  C   LEU C2261      28.939  23.914  41.979  1.00 17.48           C  
ATOM   3782  O   LEU C2261      28.915  22.901  42.677  1.00 16.78           O  
ATOM   3783  CB  LEU C2261      29.747  26.085  42.846  1.00 15.52           C  
ATOM   3784  CG  LEU C2261      29.524  27.393  43.603  1.00 17.88           C  
ATOM   3785  CD1 LEU C2261      30.853  28.105  43.775  1.00 19.86           C  
ATOM   3786  CD2 LEU C2261      28.538  28.263  42.844  1.00 16.40           C  
ATOM   3787  N   ILE C2262      29.342  23.911  40.713  1.00 17.40           N  
ATOM   3788  CA  ILE C2262      29.821  22.690  40.074  1.00 17.83           C  
ATOM   3789  C   ILE C2262      31.149  22.984  39.384  1.00 17.85           C  
ATOM   3790  O   ILE C2262      31.304  24.026  38.758  1.00 19.67           O  
ATOM   3791  CB  ILE C2262      28.822  22.173  39.003  1.00 19.21           C  
ATOM   3792  CG1 ILE C2262      27.557  21.637  39.674  1.00 18.91           C  
ATOM   3793  CG2 ILE C2262      29.480  21.088  38.155  1.00 18.65           C  
ATOM   3794  CD1 ILE C2262      26.475  21.227  38.684  1.00 21.36           C  
ATOM   3795  N   SER C2263      32.113  22.081  39.530  1.00 18.31           N  
ATOM   3796  CA  SER C2263      33.402  22.227  38.860  1.00 18.37           C  
ATOM   3797  C   SER C2263      33.684  20.876  38.204  1.00 17.98           C  
ATOM   3798  O   SER C2263      33.152  19.853  38.643  1.00 17.27           O  
ATOM   3799  CB  SER C2263      34.519  22.596  39.856  1.00 18.86           C  
ATOM   3800  OG  SER C2263      34.910  21.499  40.673  1.00 20.51           O  
ATOM   3801  N   SER C2264      34.490  20.868  37.143  1.00 17.19           N  
ATOM   3802  CA  SER C2264      34.813  19.621  36.451  1.00 17.50           C  
ATOM   3803  C   SER C2264      36.292  19.540  36.098  1.00 17.57           C  
ATOM   3804  O   SER C2264      36.994  20.550  36.089  1.00 17.14           O  
ATOM   3805  CB  SER C2264      33.963  19.471  35.182  1.00 18.57           C  
ATOM   3806  OG  SER C2264      34.133  20.570  34.307  1.00 16.96           O  
ATOM   3807  N   SER C2265      36.758  18.329  35.812  1.00 17.11           N  
ATOM   3808  CA  SER C2265      38.163  18.111  35.485  1.00 19.43           C  
ATOM   3809  C   SER C2265      38.373  16.826  34.693  1.00 18.67           C  
ATOM   3810  O   SER C2265      37.582  15.892  34.800  1.00 19.90           O  
ATOM   3811  CB  SER C2265      38.983  18.036  36.777  1.00 18.38           C  
ATOM   3812  OG  SER C2265      40.327  17.714  36.512  1.00 26.70           O  
ATOM   3813  N   GLN C2266      39.449  16.781  33.909  1.00 19.56           N  
ATOM   3814  CA  GLN C2266      39.773  15.599  33.114  1.00 20.15           C  
ATOM   3815  C   GLN C2266      40.869  14.789  33.797  1.00 19.65           C  
ATOM   3816  O   GLN C2266      41.041  13.609  33.506  1.00 20.18           O  
ATOM   3817  CB  GLN C2266      40.270  16.000  31.719  1.00 22.05           C  
ATOM   3818  CG  GLN C2266      39.439  17.062  31.007  1.00 24.98           C  
ATOM   3819  CD  GLN C2266      38.020  16.621  30.721  1.00 28.56           C  
ATOM   3820  OE1 GLN C2266      37.240  17.369  30.130  1.00 33.83           O  
ATOM   3821  NE2 GLN C2266      37.674  15.405  31.135  1.00 25.10           N  
ATOM   3822  N   ASP C2267      41.605  15.429  34.703  1.00 21.06           N  
ATOM   3823  CA  ASP C2267      42.714  14.780  35.408  1.00 22.76           C  
ATOM   3824  C   ASP C2267      42.517  14.745  36.922  1.00 22.03           C  
ATOM   3825  O   ASP C2267      43.316  14.151  37.642  1.00 24.35           O  
ATOM   3826  CB  ASP C2267      44.017  15.519  35.098  1.00 21.92           C  
ATOM   3827  CG  ASP C2267      44.043  16.909  35.697  1.00 22.60           C  
ATOM   3828  OD1 ASP C2267      42.953  17.488  35.879  1.00 21.92           O  
ATOM   3829  OD2 ASP C2267      45.146  17.424  35.978  1.00 22.60           O  
ATOM   3830  N   GLY C2268      41.464  15.395  37.404  1.00 21.93           N  
ATOM   3831  CA  GLY C2268      41.211  15.409  38.832  1.00 19.43           C  
ATOM   3832  C   GLY C2268      42.009  16.453  39.594  1.00 19.79           C  
ATOM   3833  O   GLY C2268      41.970  16.486  40.824  1.00 19.63           O  
ATOM   3834  N   HIS C2269      42.738  17.306  38.880  1.00 20.00           N  
ATOM   3835  CA  HIS C2269      43.528  18.349  39.533  1.00 20.29           C  
ATOM   3836  C   HIS C2269      43.391  19.733  38.914  1.00 19.68           C  
ATOM   3837  O   HIS C2269      43.535  20.741  39.607  1.00 21.63           O  
ATOM   3838  CB  HIS C2269      45.006  17.963  39.564  1.00 22.36           C  
ATOM   3839  CG  HIS C2269      45.343  16.958  40.618  1.00 24.99           C  
ATOM   3840  ND1 HIS C2269      45.100  15.610  40.467  1.00 26.55           N  
ATOM   3841  CD2 HIS C2269      45.882  17.109  41.851  1.00 26.30           C  
ATOM   3842  CE1 HIS C2269      45.476  14.974  41.563  1.00 27.86           C  
ATOM   3843  NE2 HIS C2269      45.954  15.861  42.418  1.00 29.67           N  
ATOM   3844  N   GLN C2270      43.136  19.787  37.613  1.00 20.90           N  
ATOM   3845  CA  GLN C2270      42.977  21.059  36.914  1.00 20.23           C  
ATOM   3846  C   GLN C2270      41.472  21.305  36.789  1.00 21.85           C  
ATOM   3847  O   GLN C2270      40.848  20.924  35.799  1.00 22.21           O  
ATOM   3848  CB  GLN C2270      43.640  20.971  35.532  1.00 21.62           C  
ATOM   3849  CG  GLN C2270      43.975  22.312  34.898  1.00 21.31           C  
ATOM   3850  CD  GLN C2270      42.781  22.988  34.280  1.00 22.91           C  
ATOM   3851  OE1 GLN C2270      42.268  22.544  33.256  1.00 25.60           O  
ATOM   3852  NE2 GLN C2270      42.323  24.068  34.901  1.00 26.07           N  
ATOM   3853  N   TRP C2271      40.904  21.943  37.808  1.00 20.57           N  
ATOM   3854  CA  TRP C2271      39.468  22.204  37.872  1.00 19.94           C  
ATOM   3855  C   TRP C2271      38.958  23.518  37.291  1.00 18.16           C  
ATOM   3856  O   TRP C2271      39.613  24.551  37.379  1.00 18.04           O  
ATOM   3857  CB  TRP C2271      38.994  22.120  39.326  1.00 20.62           C  
ATOM   3858  CG  TRP C2271      39.286  20.815  39.976  1.00 20.08           C  
ATOM   3859  CD1 TRP C2271      40.401  20.481  40.691  1.00 20.91           C  
ATOM   3860  CD2 TRP C2271      38.473  19.641  39.923  1.00 18.84           C  
ATOM   3861  NE1 TRP C2271      40.332  19.167  41.086  1.00 19.91           N  
ATOM   3862  CE2 TRP C2271      39.158  18.628  40.629  1.00 19.85           C  
ATOM   3863  CE3 TRP C2271      37.228  19.347  39.347  1.00 18.07           C  
ATOM   3864  CZ2 TRP C2271      38.644  17.337  40.773  1.00 18.83           C  
ATOM   3865  CZ3 TRP C2271      36.715  18.061  39.492  1.00 20.40           C  
ATOM   3866  CH2 TRP C2271      37.426  17.073  40.201  1.00 19.46           C  
ATOM   3867  N   THR C2272      37.764  23.459  36.712  0.50 15.89           N  
ATOM   3868  CA  THR C2272      37.123  24.634  36.152  0.50 15.14           C  
ATOM   3869  C   THR C2272      35.678  24.688  36.629  0.50 15.01           C  
ATOM   3870  O   THR C2272      34.925  23.729  36.465  0.50 10.18           O  
ATOM   3871  CB  THR C2272      37.132  24.614  34.613  0.50 15.16           C  
ATOM   3872  OG1 THR C2272      38.469  24.814  34.139  0.50 15.24           O  
ATOM   3873  CG2 THR C2272      36.236  25.717  34.060  0.50 16.03           C  
ATOM   3874  N   LEU C2273      35.301  25.808  37.235  1.00 17.06           N  
ATOM   3875  CA  LEU C2273      33.938  25.988  37.721  1.00 20.62           C  
ATOM   3876  C   LEU C2273      32.999  26.126  36.535  1.00 20.42           C  
ATOM   3877  O   LEU C2273      33.380  26.658  35.493  1.00 22.49           O  
ATOM   3878  CB  LEU C2273      33.848  27.242  38.591  1.00 20.96           C  
ATOM   3879  CG  LEU C2273      34.422  27.126  39.999  1.00 23.03           C  
ATOM   3880  CD1 LEU C2273      34.583  28.507  40.611  1.00 25.02           C  
ATOM   3881  CD2 LEU C2273      33.498  26.258  40.847  1.00 23.33           C  
ATOM   3882  N   PHE C2274      31.776  25.633  36.685  1.00 19.99           N  
ATOM   3883  CA  PHE C2274      30.800  25.734  35.614  1.00 20.29           C  
ATOM   3884  C   PHE C2274      30.307  27.177  35.566  1.00 21.50           C  
ATOM   3885  O   PHE C2274      29.811  27.704  36.561  1.00 19.00           O  
ATOM   3886  CB  PHE C2274      29.615  24.802  35.869  1.00 20.54           C  
ATOM   3887  CG  PHE C2274      28.644  24.741  34.726  1.00 21.52           C  
ATOM   3888  CD1 PHE C2274      28.896  23.927  33.625  1.00 21.95           C  
ATOM   3889  CD2 PHE C2274      27.486  25.514  34.739  1.00 22.85           C  
ATOM   3890  CE1 PHE C2274      28.006  23.882  32.549  1.00 23.28           C  
ATOM   3891  CE2 PHE C2274      26.590  25.479  33.670  1.00 22.89           C  
ATOM   3892  CZ  PHE C2274      26.852  24.660  32.572  1.00 21.57           C  
ATOM   3893  N   PHE C2275      30.455  27.809  34.408  1.00 24.22           N  
ATOM   3894  CA  PHE C2275      30.036  29.191  34.219  1.00 27.38           C  
ATOM   3895  C   PHE C2275      28.775  29.290  33.383  1.00 28.75           C  
ATOM   3896  O   PHE C2275      28.458  28.398  32.595  1.00 28.24           O  
ATOM   3897  CB  PHE C2275      31.129  30.000  33.517  1.00 29.98           C  
ATOM   3898  CG  PHE C2275      32.241  30.442  34.419  1.00 33.62           C  
ATOM   3899  CD1 PHE C2275      33.102  29.515  34.994  1.00 35.43           C  
ATOM   3900  CD2 PHE C2275      32.438  31.796  34.681  1.00 36.28           C  
ATOM   3901  CE1 PHE C2275      34.147  29.929  35.816  1.00 36.28           C  
ATOM   3902  CE2 PHE C2275      33.478  32.221  35.501  1.00 36.69           C  
ATOM   3903  CZ  PHE C2275      34.335  31.285  36.070  1.00 37.28           C  
ATOM   3904  N   GLN C2276      28.064  30.395  33.562  1.00 30.54           N  
ATOM   3905  CA  GLN C2276      26.846  30.663  32.815  1.00 31.01           C  
ATOM   3906  C   GLN C2276      26.770  32.167  32.590  1.00 30.49           C  
ATOM   3907  O   GLN C2276      26.706  32.947  33.542  1.00 28.90           O  
ATOM   3908  CB  GLN C2276      25.627  30.166  33.590  1.00 34.05           C  
ATOM   3909  CG  GLN C2276      24.300  30.606  33.005  1.00 37.59           C  
ATOM   3910  CD  GLN C2276      23.140  29.798  33.544  1.00 39.12           C  
ATOM   3911  OE1 GLN C2276      22.978  28.622  33.204  1.00 40.73           O  
ATOM   3912  NE2 GLN C2276      22.331  30.419  34.401  1.00 38.34           N  
ATOM   3913  N   ASN C2277      26.804  32.560  31.321  1.00 29.81           N  
ATOM   3914  CA  ASN C2277      26.750  33.962  30.919  1.00 30.04           C  
ATOM   3915  C   ASN C2277      27.909  34.785  31.471  1.00 29.38           C  
ATOM   3916  O   ASN C2277      27.734  35.946  31.844  1.00 29.96           O  
ATOM   3917  CB  ASN C2277      25.419  34.594  31.342  1.00 30.10           C  
ATOM   3918  CG  ASN C2277      24.221  33.921  30.693  1.00 32.80           C  
ATOM   3919  OD1 ASN C2277      24.208  33.679  29.487  1.00 33.11           O  
ATOM   3920  ND2 ASN C2277      23.203  33.623  31.494  1.00 34.30           N  
ATOM   3921  N   GLY C2278      29.093  34.183  31.531  1.00 29.58           N  
ATOM   3922  CA  GLY C2278      30.261  34.903  32.015  1.00 29.33           C  
ATOM   3923  C   GLY C2278      30.570  34.841  33.500  1.00 30.68           C  
ATOM   3924  O   GLY C2278      31.615  35.332  33.931  1.00 30.91           O  
ATOM   3925  N   LYS C2279      29.676  34.257  34.292  1.00 28.83           N  
ATOM   3926  CA  LYS C2279      29.911  34.150  35.731  1.00 28.77           C  
ATOM   3927  C   LYS C2279      29.673  32.729  36.226  1.00 26.51           C  
ATOM   3928  O   LYS C2279      28.971  31.946  35.583  1.00 23.04           O  
ATOM   3929  CB  LYS C2279      29.000  35.111  36.499  1.00 32.02           C  
ATOM   3930  CG  LYS C2279      27.517  34.879  36.267  1.00 34.23           C  
ATOM   3931  CD  LYS C2279      26.664  35.837  37.092  1.00 38.79           C  
ATOM   3932  CE  LYS C2279      26.692  35.475  38.567  1.00 40.35           C  
ATOM   3933  NZ  LYS C2279      26.148  34.100  38.788  1.00 43.16           N  
ATOM   3934  N   VAL C2280      30.270  32.403  37.368  1.00 26.15           N  
ATOM   3935  CA  VAL C2280      30.118  31.083  37.966  1.00 25.39           C  
ATOM   3936  C   VAL C2280      28.637  30.896  38.263  1.00 24.81           C  
ATOM   3937  O   VAL C2280      27.989  31.790  38.806  1.00 24.18           O  
ATOM   3938  CB  VAL C2280      30.932  30.969  39.281  1.00 27.26           C  
ATOM   3939  CG1 VAL C2280      30.740  29.594  39.905  1.00 26.64           C  
ATOM   3940  CG2 VAL C2280      32.408  31.215  38.994  1.00 27.79           C  
ATOM   3941  N   LYS C2281      28.095  29.742  37.893  1.00 24.09           N  
ATOM   3942  CA  LYS C2281      26.684  29.485  38.119  1.00 23.63           C  
ATOM   3943  C   LYS C2281      26.365  28.991  39.519  1.00 22.63           C  
ATOM   3944  O   LYS C2281      26.947  28.014  39.998  1.00 20.53           O  
ATOM   3945  CB  LYS C2281      26.140  28.472  37.106  1.00 23.29           C  
ATOM   3946  CG  LYS C2281      24.658  28.169  37.321  1.00 26.34           C  
ATOM   3947  CD  LYS C2281      24.031  27.464  36.138  1.00 30.91           C  
ATOM   3948  CE  LYS C2281      22.550  27.176  36.386  1.00 31.55           C  
ATOM   3949  NZ  LYS C2281      21.765  28.400  36.732  1.00 32.10           N  
ATOM   3950  N   VAL C2282      25.436  29.680  40.174  1.00 21.83           N  
ATOM   3951  CA  VAL C2282      24.999  29.286  41.503  1.00 20.93           C  
ATOM   3952  C   VAL C2282      23.708  28.515  41.291  1.00 21.56           C  
ATOM   3953  O   VAL C2282      22.681  29.094  40.936  1.00 21.41           O  
ATOM   3954  CB  VAL C2282      24.703  30.497  42.408  1.00 21.15           C  
ATOM   3955  CG1 VAL C2282      24.238  30.008  43.775  1.00 19.96           C  
ATOM   3956  CG2 VAL C2282      25.945  31.363  42.550  1.00 22.43           C  
ATOM   3957  N   PHE C2283      23.768  27.204  41.489  1.00 19.82           N  
ATOM   3958  CA  PHE C2283      22.595  26.370  41.311  1.00 19.16           C  
ATOM   3959  C   PHE C2283      21.699  26.380  42.541  1.00 20.26           C  
ATOM   3960  O   PHE C2283      22.179  26.401  43.674  1.00 19.11           O  
ATOM   3961  CB  PHE C2283      22.999  24.925  41.010  1.00 16.88           C  
ATOM   3962  CG  PHE C2283      23.769  24.756  39.732  1.00 15.71           C  
ATOM   3963  CD1 PHE C2283      25.153  24.914  39.710  1.00 13.99           C  
ATOM   3964  CD2 PHE C2283      23.113  24.410  38.554  1.00 12.24           C  
ATOM   3965  CE1 PHE C2283      25.875  24.725  38.535  1.00 15.01           C  
ATOM   3966  CE2 PHE C2283      23.825  24.218  37.370  1.00 15.82           C  
ATOM   3967  CZ  PHE C2283      25.210  24.374  37.361  1.00 15.87           C  
ATOM   3968  N   GLN C2284      20.392  26.373  42.294  1.00 20.52           N  
ATOM   3969  CA  GLN C2284      19.393  26.340  43.347  1.00 21.47           C  
ATOM   3970  C   GLN C2284      19.156  24.864  43.648  1.00 21.33           C  
ATOM   3971  O   GLN C2284      18.718  24.107  42.779  1.00 20.16           O  
ATOM   3972  CB  GLN C2284      18.097  26.997  42.872  1.00 20.08           C  
ATOM   3973  CG  GLN C2284      18.245  28.475  42.578  1.00 24.05           C  
ATOM   3974  CD  GLN C2284      18.814  29.232  43.763  1.00 25.67           C  
ATOM   3975  OE1 GLN C2284      18.287  29.152  44.872  1.00 30.03           O  
ATOM   3976  NE2 GLN C2284      19.893  29.968  43.535  1.00 26.35           N  
ATOM   3977  N   GLY C2285      19.448  24.463  44.879  1.00 22.17           N  
ATOM   3978  CA  GLY C2285      19.296  23.072  45.259  1.00 22.40           C  
ATOM   3979  C   GLY C2285      17.977  22.642  45.869  1.00 23.03           C  
ATOM   3980  O   GLY C2285      16.911  22.799  45.273  1.00 24.26           O  
ATOM   3981  N   ASN C2286      18.056  22.105  47.080  1.00 21.06           N  
ATOM   3982  CA  ASN C2286      16.886  21.591  47.774  1.00 19.90           C  
ATOM   3983  C   ASN C2286      16.279  22.513  48.822  1.00 19.78           C  
ATOM   3984  O   ASN C2286      16.920  23.451  49.299  1.00 19.64           O  
ATOM   3985  CB  ASN C2286      17.250  20.252  48.412  1.00 18.40           C  
ATOM   3986  CG  ASN C2286      17.721  19.235  47.386  1.00 19.98           C  
ATOM   3987  OD1 ASN C2286      16.917  18.659  46.650  1.00 21.54           O  
ATOM   3988  ND2 ASN C2286      19.033  19.023  47.322  1.00 14.52           N  
ATOM   3989  N   GLN C2287      15.028  22.235  49.168  1.00 21.76           N  
ATOM   3990  CA  GLN C2287      14.312  23.011  50.172  1.00 25.19           C  
ATOM   3991  C   GLN C2287      13.656  22.083  51.191  1.00 25.33           C  
ATOM   3992  O   GLN C2287      12.873  22.519  52.033  1.00 27.06           O  
ATOM   3993  CB  GLN C2287      13.265  23.906  49.509  1.00 26.87           C  
ATOM   3994  CG  GLN C2287      12.384  23.202  48.507  1.00 35.00           C  
ATOM   3995  CD  GLN C2287      11.347  24.130  47.898  1.00 38.09           C  
ATOM   3996  OE1 GLN C2287      11.682  25.197  47.375  1.00 40.09           O  
ATOM   3997  NE2 GLN C2287      10.081  23.727  47.960  1.00 38.92           N  
ATOM   3998  N   ASP C2288      13.979  20.798  51.097  1.00 23.26           N  
ATOM   3999  CA  ASP C2288      13.466  19.805  52.025  1.00 23.55           C  
ATOM   4000  C   ASP C2288      14.432  18.618  52.028  1.00 23.37           C  
ATOM   4001  O   ASP C2288      15.456  18.648  51.345  1.00 23.34           O  
ATOM   4002  CB  ASP C2288      12.038  19.378  51.649  1.00 23.85           C  
ATOM   4003  CG  ASP C2288      11.976  18.553  50.380  1.00 24.20           C  
ATOM   4004  OD1 ASP C2288      10.852  18.348  49.876  1.00 26.78           O  
ATOM   4005  OD2 ASP C2288      13.030  18.100  49.892  1.00 22.56           O  
ATOM   4006  N   SER C2289      14.109  17.570  52.773  1.00 21.61           N  
ATOM   4007  CA  SER C2289      15.021  16.439  52.877  1.00 23.12           C  
ATOM   4008  C   SER C2289      14.756  15.214  52.016  1.00 22.67           C  
ATOM   4009  O   SER C2289      15.525  14.255  52.069  1.00 23.32           O  
ATOM   4010  CB  SER C2289      15.085  15.984  54.330  1.00 26.44           C  
ATOM   4011  OG  SER C2289      13.824  15.452  54.721  1.00 29.90           O  
ATOM   4012  N   PHE C2290      13.701  15.226  51.212  1.00 17.85           N  
ATOM   4013  CA  PHE C2290      13.403  14.038  50.430  1.00 18.56           C  
ATOM   4014  C   PHE C2290      13.111  14.263  48.955  1.00 18.03           C  
ATOM   4015  O   PHE C2290      13.197  13.329  48.161  1.00 18.53           O  
ATOM   4016  CB  PHE C2290      12.224  13.307  51.080  1.00 22.20           C  
ATOM   4017  CG  PHE C2290      10.931  14.071  51.016  1.00 24.70           C  
ATOM   4018  CD1 PHE C2290      10.031  13.848  49.980  1.00 27.73           C  
ATOM   4019  CD2 PHE C2290      10.620  15.023  51.979  1.00 26.24           C  
ATOM   4020  CE1 PHE C2290       8.833  14.564  49.902  1.00 28.11           C  
ATOM   4021  CE2 PHE C2290       9.426  15.746  51.911  1.00 27.71           C  
ATOM   4022  CZ  PHE C2290       8.532  15.514  50.870  1.00 27.52           C  
ATOM   4023  N   THR C2291      12.765  15.491  48.584  1.00 17.63           N  
ATOM   4024  CA  THR C2291      12.451  15.784  47.192  1.00 19.76           C  
ATOM   4025  C   THR C2291      13.707  15.957  46.347  1.00 19.26           C  
ATOM   4026  O   THR C2291      14.548  16.794  46.649  1.00 21.59           O  
ATOM   4027  CB  THR C2291      11.593  17.066  47.066  1.00 19.18           C  
ATOM   4028  OG1 THR C2291      10.411  16.930  47.861  1.00 21.56           O  
ATOM   4029  CG2 THR C2291      11.187  17.294  45.620  1.00 19.83           C  
ATOM   4030  N   PRO C2292      13.860  15.148  45.285  1.00 20.64           N  
ATOM   4031  CA  PRO C2292      15.038  15.260  44.416  1.00 19.92           C  
ATOM   4032  C   PRO C2292      14.856  16.458  43.491  1.00 21.25           C  
ATOM   4033  O   PRO C2292      13.786  16.637  42.912  1.00 20.60           O  
ATOM   4034  CB  PRO C2292      15.038  13.932  43.662  1.00 21.14           C  
ATOM   4035  CG  PRO C2292      13.579  13.629  43.529  1.00 23.15           C  
ATOM   4036  CD  PRO C2292      13.027  13.996  44.900  1.00 19.65           C  
ATOM   4037  N   VAL C2293      15.888  17.288  43.368  1.00 19.00           N  
ATOM   4038  CA  VAL C2293      15.813  18.462  42.508  1.00 18.63           C  
ATOM   4039  C   VAL C2293      16.803  18.315  41.358  1.00 20.63           C  
ATOM   4040  O   VAL C2293      18.011  18.185  41.573  1.00 18.44           O  
ATOM   4041  CB  VAL C2293      16.121  19.756  43.302  1.00 18.80           C  
ATOM   4042  CG1 VAL C2293      16.121  20.967  42.370  1.00 20.54           C  
ATOM   4043  CG2 VAL C2293      15.072  19.946  44.391  1.00 19.44           C  
ATOM   4044  N   VAL C2294      16.283  18.323  40.135  1.00 20.25           N  
ATOM   4045  CA  VAL C2294      17.120  18.178  38.950  1.00 21.21           C  
ATOM   4046  C   VAL C2294      17.608  19.523  38.416  1.00 22.23           C  
ATOM   4047  O   VAL C2294      16.830  20.465  38.280  1.00 21.10           O  
ATOM   4048  CB  VAL C2294      16.355  17.459  37.807  1.00 21.16           C  
ATOM   4049  CG1 VAL C2294      17.253  17.324  36.584  1.00 21.57           C  
ATOM   4050  CG2 VAL C2294      15.877  16.092  38.268  1.00 19.30           C  
ATOM   4051  N   ASN C2295      18.903  19.603  38.120  1.00 22.18           N  
ATOM   4052  CA  ASN C2295      19.505  20.813  37.564  1.00 22.18           C  
ATOM   4053  C   ASN C2295      20.229  20.434  36.274  1.00 24.11           C  
ATOM   4054  O   ASN C2295      21.225  19.709  36.300  1.00 22.57           O  
ATOM   4055  CB  ASN C2295      20.510  21.435  38.543  1.00 22.55           C  
ATOM   4056  CG  ASN C2295      19.895  22.523  39.408  1.00 22.76           C  
ATOM   4057  OD1 ASN C2295      19.530  23.597  38.919  1.00 22.54           O  
ATOM   4058  ND2 ASN C2295      19.780  22.251  40.699  1.00 20.76           N  
ATOM   4059  N   CYS C2296      19.720  20.918  35.148  1.00 24.09           N  
ATOM   4060  CA  CYS C2296      20.326  20.630  33.859  1.00 25.74           C  
ATOM   4061  C   CYS C2296      21.530  21.538  33.643  1.00 27.26           C  
ATOM   4062  O   CYS C2296      21.602  22.637  34.198  1.00 27.89           O  
ATOM   4063  CB  CYS C2296      19.311  20.848  32.734  1.00 28.10           C  
ATOM   4064  SG  CYS C2296      17.813  19.839  32.873  1.00 35.64           S  
ATOM   4065  N   LEU C2297      22.477  21.074  32.837  1.00 26.34           N  
ATOM   4066  CA  LEU C2297      23.665  21.857  32.548  1.00 25.87           C  
ATOM   4067  C   LEU C2297      23.628  22.324  31.095  1.00 27.82           C  
ATOM   4068  O   LEU C2297      23.590  21.511  30.169  1.00 27.19           O  
ATOM   4069  CB  LEU C2297      24.920  21.021  32.816  1.00 24.16           C  
ATOM   4070  CG  LEU C2297      25.066  20.508  34.259  1.00 24.38           C  
ATOM   4071  CD1 LEU C2297      26.246  19.560  34.360  1.00 25.11           C  
ATOM   4072  CD2 LEU C2297      25.249  21.684  35.206  1.00 23.71           C  
ATOM   4073  N   ASP C2298      23.610  23.642  30.908  1.00 28.77           N  
ATOM   4074  CA  ASP C2298      23.584  24.238  29.574  1.00 30.57           C  
ATOM   4075  C   ASP C2298      24.743  25.215  29.438  1.00 29.53           C  
ATOM   4076  O   ASP C2298      24.780  26.246  30.104  1.00 31.40           O  
ATOM   4077  CB  ASP C2298      22.261  24.977  29.331  1.00 33.16           C  
ATOM   4078  CG  ASP C2298      22.233  25.713  27.993  1.00 36.48           C  
ATOM   4079  OD1 ASP C2298      21.231  26.408  27.717  1.00 37.31           O  
ATOM   4080  OD2 ASP C2298      23.208  25.599  27.214  1.00 36.04           O  
ATOM   4081  N   PRO C2299      25.710  24.893  28.572  1.00 29.40           N  
ATOM   4082  CA  PRO C2299      25.717  23.674  27.759  1.00 28.28           C  
ATOM   4083  C   PRO C2299      26.167  22.460  28.574  1.00 27.98           C  
ATOM   4084  O   PRO C2299      26.643  22.603  29.701  1.00 27.72           O  
ATOM   4085  CB  PRO C2299      26.700  24.024  26.653  1.00 29.85           C  
ATOM   4086  CG  PRO C2299      27.722  24.829  27.391  1.00 30.78           C  
ATOM   4087  CD  PRO C2299      26.871  25.744  28.252  1.00 30.55           C  
ATOM   4088  N   PRO C2300      26.008  21.247  28.027  1.00 26.87           N  
ATOM   4089  CA  PRO C2300      26.436  20.063  28.778  1.00 26.38           C  
ATOM   4090  C   PRO C2300      27.965  20.035  28.832  1.00 26.45           C  
ATOM   4091  O   PRO C2300      28.623  20.779  28.109  1.00 24.89           O  
ATOM   4092  CB  PRO C2300      25.874  18.907  27.953  1.00 26.97           C  
ATOM   4093  CG  PRO C2300      24.683  19.519  27.262  1.00 28.23           C  
ATOM   4094  CD  PRO C2300      25.226  20.858  26.843  1.00 27.42           C  
ATOM   4095  N   LEU C2301      28.534  19.190  29.682  1.00 26.11           N  
ATOM   4096  CA  LEU C2301      29.980  19.115  29.759  1.00 26.88           C  
ATOM   4097  C   LEU C2301      30.510  17.710  29.531  1.00 26.64           C  
ATOM   4098  O   LEU C2301      29.870  16.718  29.887  1.00 26.86           O  
ATOM   4099  CB  LEU C2301      30.487  19.650  31.106  1.00 30.10           C  
ATOM   4100  CG  LEU C2301      29.584  19.522  32.331  1.00 30.85           C  
ATOM   4101  CD1 LEU C2301      30.386  19.741  33.606  1.00 31.41           C  
ATOM   4102  CD2 LEU C2301      28.462  20.545  32.224  1.00 33.12           C  
ATOM   4103  N   LEU C2302      31.672  17.639  28.890  1.00 24.87           N  
ATOM   4104  CA  LEU C2302      32.341  16.373  28.630  1.00 22.62           C  
ATOM   4105  C   LEU C2302      33.469  16.387  29.638  1.00 22.06           C  
ATOM   4106  O   LEU C2302      34.397  17.188  29.531  1.00 21.10           O  
ATOM   4107  CB  LEU C2302      32.908  16.327  27.210  1.00 23.74           C  
ATOM   4108  CG  LEU C2302      31.940  16.069  26.054  1.00 28.14           C  
ATOM   4109  CD1 LEU C2302      32.668  16.251  24.725  1.00 30.76           C  
ATOM   4110  CD2 LEU C2302      31.380  14.665  26.158  1.00 26.76           C  
ATOM   4111  N   THR C2303      33.380  15.512  30.629  1.00 21.35           N  
ATOM   4112  CA  THR C2303      34.393  15.465  31.665  1.00 20.02           C  
ATOM   4113  C   THR C2303      34.445  14.089  32.297  1.00 18.83           C  
ATOM   4114  O   THR C2303      33.493  13.315  32.199  1.00 17.69           O  
ATOM   4115  CB  THR C2303      34.080  16.489  32.765  1.00 22.31           C  
ATOM   4116  OG1 THR C2303      35.123  16.483  33.748  1.00 25.80           O  
ATOM   4117  CG2 THR C2303      32.754  16.140  33.441  1.00 24.29           C  
ATOM   4118  N   ARG C2304      35.563  13.792  32.950  1.00 16.47           N  
ATOM   4119  CA  ARG C2304      35.733  12.514  33.624  1.00 16.23           C  
ATOM   4120  C   ARG C2304      35.436  12.692  35.110  1.00 15.47           C  
ATOM   4121  O   ARG C2304      34.960  11.768  35.768  1.00 15.08           O  
ATOM   4122  CB  ARG C2304      37.168  11.992  33.458  1.00 14.48           C  
ATOM   4123  CG  ARG C2304      37.453  10.802  34.372  1.00 15.25           C  
ATOM   4124  CD  ARG C2304      38.859  10.225  34.250  1.00 16.71           C  
ATOM   4125  NE  ARG C2304      39.106   9.294  35.355  1.00 16.01           N  
ATOM   4126  CZ  ARG C2304      40.160   8.489  35.453  1.00 18.16           C  
ATOM   4127  NH1 ARG C2304      41.090   8.480  34.506  1.00 15.05           N  
ATOM   4128  NH2 ARG C2304      40.286   7.696  36.508  1.00 18.25           N  
ATOM   4129  N   TYR C2305      35.732  13.884  35.625  1.00 16.20           N  
ATOM   4130  CA  TYR C2305      35.522  14.209  37.035  1.00 17.00           C  
ATOM   4131  C   TYR C2305      34.483  15.308  37.241  1.00 16.93           C  
ATOM   4132  O   TYR C2305      34.367  16.232  36.438  1.00 18.17           O  
ATOM   4133  CB  TYR C2305      36.831  14.670  37.693  1.00 15.51           C  
ATOM   4134  CG  TYR C2305      37.945  13.640  37.736  1.00 19.67           C  
ATOM   4135  CD1 TYR C2305      38.810  13.467  36.653  1.00 19.67           C  
ATOM   4136  CD2 TYR C2305      38.163  12.867  38.883  1.00 17.33           C  
ATOM   4137  CE1 TYR C2305      39.869  12.555  36.712  1.00 19.05           C  
ATOM   4138  CE2 TYR C2305      39.216  11.951  38.953  1.00 19.39           C  
ATOM   4139  CZ  TYR C2305      40.064  11.804  37.862  1.00 20.26           C  
ATOM   4140  OH  TYR C2305      41.099  10.905  37.917  1.00 22.68           O  
ATOM   4141  N   LEU C2306      33.749  15.212  38.344  1.00 17.69           N  
ATOM   4142  CA  LEU C2306      32.722  16.191  38.663  1.00 18.36           C  
ATOM   4143  C   LEU C2306      32.722  16.475  40.160  1.00 18.38           C  
ATOM   4144  O   LEU C2306      32.840  15.554  40.970  1.00 17.43           O  
ATOM   4145  CB  LEU C2306      31.351  15.651  38.244  1.00 18.05           C  
ATOM   4146  CG  LEU C2306      30.135  16.566  38.335  1.00 19.78           C  
ATOM   4147  CD1 LEU C2306      30.201  17.607  37.231  1.00 23.17           C  
ATOM   4148  CD2 LEU C2306      28.863  15.731  38.189  1.00 22.96           C  
ATOM   4149  N   ARG C2307      32.612  17.748  40.529  1.00 17.24           N  
ATOM   4150  CA  ARG C2307      32.559  18.116  41.938  1.00 18.32           C  
ATOM   4151  C   ARG C2307      31.360  19.000  42.219  1.00 19.17           C  
ATOM   4152  O   ARG C2307      30.961  19.816  41.384  1.00 17.86           O  
ATOM   4153  CB  ARG C2307      33.830  18.857  42.379  1.00 18.50           C  
ATOM   4154  CG  ARG C2307      35.028  17.955  42.650  1.00 18.18           C  
ATOM   4155  CD  ARG C2307      36.233  18.764  43.143  1.00 20.35           C  
ATOM   4156  NE  ARG C2307      37.352  17.897  43.489  1.00 18.96           N  
ATOM   4157  CZ  ARG C2307      38.493  18.317  44.023  1.00 19.71           C  
ATOM   4158  NH1 ARG C2307      38.678  19.605  44.278  1.00 18.12           N  
ATOM   4159  NH2 ARG C2307      39.451  17.443  44.303  1.00 20.84           N  
ATOM   4160  N   ILE C2308      30.785  18.808  43.399  1.00 18.37           N  
ATOM   4161  CA  ILE C2308      29.656  19.595  43.860  1.00 19.02           C  
ATOM   4162  C   ILE C2308      30.208  20.392  45.035  1.00 19.38           C  
ATOM   4163  O   ILE C2308      30.825  19.825  45.945  1.00 18.68           O  
ATOM   4164  CB  ILE C2308      28.484  18.705  44.357  1.00 21.62           C  
ATOM   4165  CG1 ILE C2308      28.034  17.757  43.246  1.00 22.79           C  
ATOM   4166  CG2 ILE C2308      27.310  19.575  44.783  1.00 21.16           C  
ATOM   4167  CD1 ILE C2308      27.661  18.451  41.949  1.00 27.05           C  
ATOM   4168  N   HIS C2309      29.997  21.706  44.996  1.00 16.90           N  
ATOM   4169  CA  HIS C2309      30.477  22.623  46.030  1.00 17.65           C  
ATOM   4170  C   HIS C2309      29.311  23.267  46.778  1.00 17.84           C  
ATOM   4171  O   HIS C2309      28.720  24.231  46.297  1.00 16.86           O  
ATOM   4172  CB  HIS C2309      31.321  23.732  45.388  1.00 17.60           C  
ATOM   4173  CG  HIS C2309      32.493  23.227  44.606  1.00 20.58           C  
ATOM   4174  ND1 HIS C2309      33.725  22.992  45.178  1.00 20.73           N  
ATOM   4175  CD2 HIS C2309      32.616  22.899  43.298  1.00 21.16           C  
ATOM   4176  CE1 HIS C2309      34.557  22.543  44.253  1.00 22.73           C  
ATOM   4177  NE2 HIS C2309      33.908  22.478  43.104  1.00 19.47           N  
ATOM   4178  N   PRO C2310      28.960  22.739  47.961  1.00 19.40           N  
ATOM   4179  CA  PRO C2310      27.852  23.307  48.739  1.00 18.96           C  
ATOM   4180  C   PRO C2310      28.149  24.765  49.098  1.00 19.40           C  
ATOM   4181  O   PRO C2310      29.225  25.064  49.612  1.00 19.15           O  
ATOM   4182  CB  PRO C2310      27.813  22.420  49.980  1.00 20.65           C  
ATOM   4183  CG  PRO C2310      28.365  21.110  49.490  1.00 21.51           C  
ATOM   4184  CD  PRO C2310      29.513  21.548  48.625  1.00 19.81           C  
ATOM   4185  N   GLN C2311      27.213  25.670  48.822  1.00 20.07           N  
ATOM   4186  CA  GLN C2311      27.425  27.080  49.145  1.00 21.60           C  
ATOM   4187  C   GLN C2311      26.518  27.527  50.283  1.00 22.01           C  
ATOM   4188  O   GLN C2311      26.922  28.325  51.137  1.00 22.44           O  
ATOM   4189  CB  GLN C2311      27.192  27.965  47.914  1.00 22.13           C  
ATOM   4190  CG  GLN C2311      28.166  27.698  46.763  1.00 24.26           C  
ATOM   4191  CD  GLN C2311      29.621  27.854  47.176  1.00 26.76           C  
ATOM   4192  OE1 GLN C2311      30.109  28.966  47.372  1.00 27.91           O  
ATOM   4193  NE2 GLN C2311      30.320  26.732  47.316  1.00 28.46           N  
ATOM   4194  N   SER C2312      25.297  27.002  50.293  1.00 19.64           N  
ATOM   4195  CA  SER C2312      24.311  27.339  51.320  1.00 22.48           C  
ATOM   4196  C   SER C2312      23.602  26.065  51.773  1.00 18.98           C  
ATOM   4197  O   SER C2312      23.470  25.128  50.997  1.00 18.50           O  
ATOM   4198  CB  SER C2312      23.281  28.328  50.757  1.00 21.13           C  
ATOM   4199  OG  SER C2312      22.449  28.825  51.790  1.00 32.50           O  
ATOM   4200  N   TRP C2313      23.137  26.032  53.019  1.00 18.36           N  
ATOM   4201  CA  TRP C2313      22.474  24.837  53.523  1.00 17.81           C  
ATOM   4202  C   TRP C2313      21.628  25.091  54.764  1.00 16.65           C  
ATOM   4203  O   TRP C2313      21.759  26.125  55.414  1.00 18.21           O  
ATOM   4204  CB  TRP C2313      23.533  23.773  53.831  1.00 18.80           C  
ATOM   4205  CG  TRP C2313      24.582  24.261  54.783  1.00 19.77           C  
ATOM   4206  CD1 TRP C2313      24.537  24.221  56.147  1.00 21.06           C  
ATOM   4207  CD2 TRP C2313      25.806  24.929  54.442  1.00 20.77           C  
ATOM   4208  NE1 TRP C2313      25.653  24.823  56.678  1.00 21.08           N  
ATOM   4209  CE2 TRP C2313      26.448  25.268  55.654  1.00 22.02           C  
ATOM   4210  CE3 TRP C2313      26.419  25.275  53.230  1.00 22.04           C  
ATOM   4211  CZ2 TRP C2313      27.675  25.939  55.691  1.00 23.34           C  
ATOM   4212  CZ3 TRP C2313      27.641  25.942  53.263  1.00 23.95           C  
ATOM   4213  CH2 TRP C2313      28.255  26.268  54.490  1.00 24.07           C  
ATOM   4214  N   VAL C2314      20.758  24.138  55.081  1.00 17.03           N  
ATOM   4215  CA  VAL C2314      19.903  24.224  56.257  1.00 18.12           C  
ATOM   4216  C   VAL C2314      20.320  23.136  57.247  1.00 17.74           C  
ATOM   4217  O   VAL C2314      20.273  21.942  56.931  1.00 18.13           O  
ATOM   4218  CB  VAL C2314      18.409  24.041  55.885  1.00 20.03           C  
ATOM   4219  CG1 VAL C2314      17.583  23.777  57.143  1.00 19.96           C  
ATOM   4220  CG2 VAL C2314      17.886  25.300  55.194  1.00 18.87           C  
ATOM   4221  N   HIS C2315      20.738  23.570  58.435  1.00 19.09           N  
ATOM   4222  CA  HIS C2315      21.182  22.688  59.515  1.00 20.39           C  
ATOM   4223  C   HIS C2315      22.544  22.057  59.241  1.00 19.85           C  
ATOM   4224  O   HIS C2315      23.506  22.312  59.958  1.00 20.17           O  
ATOM   4225  CB  HIS C2315      20.145  21.589  59.781  1.00 22.95           C  
ATOM   4226  CG  HIS C2315      18.835  22.107  60.292  1.00 27.26           C  
ATOM   4227  ND1 HIS C2315      17.669  21.375  60.230  1.00 27.82           N  
ATOM   4228  CD2 HIS C2315      18.505  23.290  60.862  1.00 30.03           C  
ATOM   4229  CE1 HIS C2315      16.676  22.085  60.734  1.00 30.18           C  
ATOM   4230  NE2 HIS C2315      17.157  23.252  61.126  1.00 31.61           N  
ATOM   4231  N   GLN C2316      22.630  21.237  58.199  1.00 20.78           N  
ATOM   4232  CA  GLN C2316      23.885  20.574  57.857  1.00 18.05           C  
ATOM   4233  C   GLN C2316      24.012  20.367  56.356  1.00 18.66           C  
ATOM   4234  O   GLN C2316      23.011  20.253  55.644  1.00 16.56           O  
ATOM   4235  CB  GLN C2316      23.951  19.191  58.515  1.00 18.78           C  
ATOM   4236  CG  GLN C2316      23.910  19.173  60.028  1.00 16.79           C  
ATOM   4237  CD  GLN C2316      25.201  19.633  60.653  1.00 18.59           C  
ATOM   4238  OE1 GLN C2316      26.286  19.303  60.175  1.00 22.60           O  
ATOM   4239  NE2 GLN C2316      25.095  20.384  61.743  1.00 22.54           N  
ATOM   4240  N   ILE C2317      25.251  20.316  55.878  1.00 16.13           N  
ATOM   4241  CA  ILE C2317      25.481  20.038  54.472  1.00 16.28           C  
ATOM   4242  C   ILE C2317      25.277  18.522  54.405  1.00 16.30           C  
ATOM   4243  O   ILE C2317      26.051  17.758  54.982  1.00 16.22           O  
ATOM   4244  CB  ILE C2317      26.925  20.379  54.042  1.00 14.61           C  
ATOM   4245  CG1 ILE C2317      27.140  21.892  54.054  1.00 17.45           C  
ATOM   4246  CG2 ILE C2317      27.200  19.815  52.647  1.00 16.54           C  
ATOM   4247  CD1 ILE C2317      28.590  22.318  53.761  1.00 16.40           C  
ATOM   4248  N   ALA C2318      24.210  18.094  53.738  1.00 17.44           N  
ATOM   4249  CA  ALA C2318      23.907  16.671  53.605  1.00 15.09           C  
ATOM   4250  C   ALA C2318      23.504  16.440  52.160  1.00 16.00           C  
ATOM   4251  O   ALA C2318      22.625  17.128  51.638  1.00 15.84           O  
ATOM   4252  CB  ALA C2318      22.778  16.283  54.550  1.00 14.98           C  
ATOM   4253  N   LEU C2319      24.127  15.461  51.511  1.00 15.45           N  
ATOM   4254  CA  LEU C2319      23.833  15.229  50.106  1.00 15.41           C  
ATOM   4255  C   LEU C2319      23.675  13.779  49.651  1.00 16.09           C  
ATOM   4256  O   LEU C2319      24.418  12.884  50.062  1.00 14.58           O  
ATOM   4257  CB  LEU C2319      24.932  15.891  49.271  1.00 19.86           C  
ATOM   4258  CG  LEU C2319      24.695  16.257  47.811  1.00 24.80           C  
ATOM   4259  CD1 LEU C2319      23.669  17.389  47.738  1.00 22.43           C  
ATOM   4260  CD2 LEU C2319      26.010  16.709  47.182  1.00 25.27           C  
ATOM   4261  N   ARG C2320      22.683  13.577  48.793  1.00 13.15           N  
ATOM   4262  CA  ARG C2320      22.406  12.299  48.153  1.00 14.18           C  
ATOM   4263  C   ARG C2320      22.206  12.808  46.729  1.00 15.05           C  
ATOM   4264  O   ARG C2320      21.481  13.779  46.518  1.00 13.86           O  
ATOM   4265  CB  ARG C2320      21.128  11.655  48.700  1.00 17.02           C  
ATOM   4266  CG  ARG C2320      21.333  10.938  50.026  1.00 15.17           C  
ATOM   4267  CD  ARG C2320      20.077  10.196  50.460  1.00 16.92           C  
ATOM   4268  NE  ARG C2320      18.978  11.114  50.755  1.00 15.42           N  
ATOM   4269  CZ  ARG C2320      17.721  10.729  50.955  1.00 17.21           C  
ATOM   4270  NH1 ARG C2320      17.408   9.440  50.889  1.00 17.53           N  
ATOM   4271  NH2 ARG C2320      16.780  11.628  51.219  1.00 13.97           N  
ATOM   4272  N   MET C2321      22.849  12.186  45.751  1.00 13.72           N  
ATOM   4273  CA  MET C2321      22.735  12.710  44.405  1.00 13.90           C  
ATOM   4274  C   MET C2321      22.775  11.684  43.292  1.00 15.32           C  
ATOM   4275  O   MET C2321      22.911  10.479  43.512  1.00 14.78           O  
ATOM   4276  CB  MET C2321      23.860  13.733  44.171  1.00 16.14           C  
ATOM   4277  CG  MET C2321      25.256  13.094  44.112  1.00 19.53           C  
ATOM   4278  SD  MET C2321      26.644  14.251  43.818  1.00 25.70           S  
ATOM   4279  CE  MET C2321      26.525  14.541  42.048  1.00 24.97           C  
ATOM   4280  N   GLU C2322      22.654  12.198  42.077  1.00 14.42           N  
ATOM   4281  CA  GLU C2322      22.712  11.378  40.887  1.00 16.28           C  
ATOM   4282  C   GLU C2322      23.251  12.288  39.799  1.00 16.50           C  
ATOM   4283  O   GLU C2322      23.133  13.510  39.888  1.00 16.00           O  
ATOM   4284  CB  GLU C2322      21.318  10.860  40.516  1.00 15.97           C  
ATOM   4285  CG  GLU C2322      21.308   9.986  39.267  1.00 15.37           C  
ATOM   4286  CD  GLU C2322      22.210   8.771  39.393  1.00 15.29           C  
ATOM   4287  OE1 GLU C2322      21.758   7.733  39.922  1.00 16.42           O  
ATOM   4288  OE2 GLU C2322      23.382   8.856  38.971  1.00 15.86           O  
ATOM   4289  N   VAL C2323      23.882  11.702  38.793  1.00 17.38           N  
ATOM   4290  CA  VAL C2323      24.403  12.493  37.690  1.00 17.13           C  
ATOM   4291  C   VAL C2323      23.677  11.996  36.457  1.00 17.88           C  
ATOM   4292  O   VAL C2323      23.520  10.794  36.272  1.00 18.50           O  
ATOM   4293  CB  VAL C2323      25.922  12.298  37.508  1.00 16.80           C  
ATOM   4294  CG1 VAL C2323      26.434  13.249  36.431  1.00 17.26           C  
ATOM   4295  CG2 VAL C2323      26.644  12.554  38.827  1.00 18.69           C  
ATOM   4296  N   LEU C2324      23.217  12.925  35.628  1.00 19.12           N  
ATOM   4297  CA  LEU C2324      22.490  12.575  34.414  1.00 17.92           C  
ATOM   4298  C   LEU C2324      23.337  12.837  33.177  1.00 17.24           C  
ATOM   4299  O   LEU C2324      24.036  13.847  33.103  1.00 17.59           O  
ATOM   4300  CB  LEU C2324      21.207  13.399  34.319  1.00 17.69           C  
ATOM   4301  CG  LEU C2324      20.242  13.262  35.498  1.00 19.98           C  
ATOM   4302  CD1 LEU C2324      19.082  14.226  35.323  1.00 21.74           C  
ATOM   4303  CD2 LEU C2324      19.753  11.830  35.591  1.00 17.27           C  
ATOM   4304  N   GLY C2325      23.255  11.932  32.208  1.00 17.85           N  
ATOM   4305  CA  GLY C2325      24.014  12.083  30.981  1.00 20.13           C  
ATOM   4306  C   GLY C2325      24.040  10.820  30.139  1.00 21.19           C  
ATOM   4307  O   GLY C2325      23.080  10.049  30.133  1.00 20.04           O  
ATOM   4308  N   CYS C2326      25.143  10.610  29.424  1.00 22.36           N  
ATOM   4309  CA  CYS C2326      25.305   9.436  28.574  1.00 24.39           C  
ATOM   4310  C   CYS C2326      26.773   9.232  28.200  1.00 24.37           C  
ATOM   4311  O   CYS C2326      27.623  10.065  28.513  1.00 22.66           O  
ATOM   4312  CB  CYS C2326      24.459   9.586  27.300  1.00 25.95           C  
ATOM   4313  SG  CYS C2326      24.873  11.026  26.256  1.00 29.39           S  
ATOM   4314  N   GLU C2327      27.066   8.115  27.542  1.00 26.34           N  
ATOM   4315  CA  GLU C2327      28.429   7.812  27.109  1.00 30.25           C  
ATOM   4316  C   GLU C2327      28.875   8.831  26.063  1.00 31.38           C  
ATOM   4317  O   GLU C2327      28.059   9.338  25.293  1.00 30.78           O  
ATOM   4318  CB  GLU C2327      28.492   6.407  26.502  1.00 33.06           C  
ATOM   4319  CG  GLU C2327      28.272   5.270  27.493  1.00 35.16           C  
ATOM   4320  CD  GLU C2327      29.415   5.136  28.481  1.00 37.48           C  
ATOM   4321  OE1 GLU C2327      30.586   5.245  28.054  1.00 36.47           O  
ATOM   4322  OE2 GLU C2327      29.144   4.908  29.679  1.00 38.64           O  
ATOM   4323  N   ALA C2328      30.169   9.130  26.040  1.00 33.72           N  
ATOM   4324  CA  ALA C2328      30.714  10.083  25.079  1.00 36.60           C  
ATOM   4325  C   ALA C2328      30.933   9.427  23.709  1.00 37.72           C  
ATOM   4326  O   ALA C2328      31.121  10.117  22.706  1.00 37.22           O  
ATOM   4327  CB  ALA C2328      32.029  10.664  25.603  1.00 37.16           C  
ATOM   4328  N   GLN C2329      30.908   8.095  23.680  1.00 39.84           N  
ATOM   4329  CA  GLN C2329      31.093   7.330  22.447  1.00 41.76           C  
ATOM   4330  C   GLN C2329      30.227   6.070  22.438  1.00 42.36           C  
ATOM   4331  O   GLN C2329      30.028   5.494  21.346  1.00 41.38           O  
ATOM   4332  CB  GLN C2329      32.559   6.926  22.268  1.00 43.91           C  
ATOM   4333  CG  GLN C2329      33.532   8.084  22.162  1.00 47.45           C  
ATOM   4334  CD  GLN C2329      34.879   7.655  21.602  1.00 49.86           C  
ATOM   4335  OE1 GLN C2329      35.447   6.642  22.021  1.00 49.88           O  
ATOM   4336  NE2 GLN C2329      35.401   8.430  20.652  1.00 50.41           N  
ATOM   4337  OXT GLN C2329      29.775   5.657  23.528  1.00 42.86           O  
TER    4338      GLN C2329                                                          
END                                                                             
