# Supplementary material for: MIMOX: a web tool for phage display based epitope mapping
Source: BMC Bioinformatics. 2006 Oct 12;7:451. doi: 10.1186/1471-2105-7-451 (PMC1618411; doi:10.1186/1471-2105-7-451)
Supplement: Additional File 1 — Test dataset for MIMOX. The data provided represent the cases that have been tested with MIMOX. [file 1471-2105-7-451-S1.GZ › all/test8/BO2C11MimoSeq.fa]

>BO2C11MS1
MKWSNRSSRW

>BO2C11MS2
GRWFNRSDLH

>BO2C11MS3
SKWHNRSKRH

>BO2C11MS4
SKWANRLVSI

>BO2C11MS5
QSKWVNRSRA

>BO2C11MS6
NGKWTNRRTL

>BO2C11MS7
QSRWSNRTST

>BO2C11MS8
KSRWTNRHLD

>BO2C11MS9
KTRWTNRHLS

>BO2C11MS10
KTRWTNRAHP

>BO2C11MS11
ETRWSNRSRF

>BO2C11MS12
QGRWSNRSYS

>BO2C11MS13
KGRWSNRSST

>BO2C11MS14
THRWGNRTSQ

>BO2C11MS15
QHRWANRISS

>BO2C11MS16
QHTWSNRRSL

>BO2C11MS17
ATTWSNRSKP

>BO2C11MS18
RTQWTNRAYP

>BO2C11MS19
ATQWSNRHMG

>BO2C11MS20
SHAWSNRRTR

>BO2C11MS21
RHAWSNRKSV

>BO2C11MS22
AHEWSNRSTT

>BO2C11MS23
KGPWSNRSST

>BO2C11MS24
THPFSNRSTT

>BO2C11MS25
KEPDDPWPQI

>BO2C11MS26
AKRNHRWGAV

>BO2C11MS27
EGSHAWGRRK
