# Supplementary material for: MIMOX: a web tool for phage display based epitope mapping
Source: BMC Bioinformatics. 2006 Oct 12;7:451. doi: 10.1186/1471-2105-7-451 (PMC1618411; doi:10.1186/1471-2105-7-451)
Supplement: Additional File 1 — Test dataset for MIMOX. The data provided represent the cases that have been tested with MIMOX. [file 1471-2105-7-451-S1.GZ › all/test9/1YY9_A.pdb]

HEADER    IMMUNE SYSTEM/SIGANLING PROTEIN         24-FEB-05   1YY9              
TITLE     STRUCTURE OF THE EXTRACELLULAR DOMAIN OF THE EPIDERMAL                
TITLE    2 GROWTH FACTOR RECEPTOR IN COMPLEX WITH THE FAB FRAGMENT OF           
TITLE    3 CETUXIMAB/ERBITUX/IMC-C225                                           
COMPND    MOL_ID: 1;                                                            
COMPND   2 MOLECULE: EPIDERMAL GROWTH FACTOR RECEPTOR;                          
COMPND   3 CHAIN: A;                                                            
COMPND   4 FRAGMENT: ECTODOMAIN;                                                
COMPND   5 SYNONYM: RECEPTOR TYROSINE-PROTEIN KINASE ERBB-1;                    
COMPND   6 EC: 2.7.1.112;                                                       
COMPND   7 ENGINEERED: YES;                                                     
COMPND   8 MOL_ID: 2;                                                           
COMPND   9 MOLECULE: CETUXIMAB FAB LIGHT CHAIN;                                 
COMPND  10 CHAIN: C;                                                            
COMPND  11 ENGINEERED: YES;                                                     
COMPND  12 MOL_ID: 3;                                                           
COMPND  13 MOLECULE: CETUXIMAB FAB HEAVY CHAIN;                                 
COMPND  14 CHAIN: D;                                                            
COMPND  15 ENGINEERED: YES                                                      
SOURCE    MOL_ID: 1;                                                            
SOURCE   2 ORGANISM_SCIENTIFIC: HOMO SAPIENS;                                   
SOURCE   3 ORGANISM_COMMON: HUMAN;                                              
SOURCE   4 GENE: EGFR;                                                          
SOURCE   5 EXPRESSION_SYSTEM: SPODOPTERA FRUGIPERDA;                            
SOURCE   6 EXPRESSION_SYSTEM_COMMON: FALL ARMYWORM;                             
SOURCE   7 EXPRESSION_SYSTEM_ATCC_NUMBER: SF9;                                  
SOURCE   8 EXPRESSION_SYSTEM_VECTOR_TYPE: BACULOVIRUS;                          
SOURCE   9 MOL_ID: 2;                                                           
SOURCE  10 ORGANISM_SCIENTIFIC: MUS MUSCULUS/HOMO SAPIENS;                      
SOURCE  11 ORGANISM_COMMON: CHIMERA OF MOUSE/HUMAN;                             
SOURCE  12 EXPRESSION_SYSTEM: MUS MUSCULUS;                                     
SOURCE  13 EXPRESSION_SYSTEM_COMMON: MOUSE;                                     
SOURCE  14 EXPRESSION_SYSTEM_STRAIN: SP2/0-AG15;                                
SOURCE  15 EXPRESSION_SYSTEM_ATCC_NUMBER: CRL-1581;                             
SOURCE  16 EXPRESSION_SYSTEM_CELL: MOUSE MYELOMA CELL LINE;                     
SOURCE  17 EXPRESSION_SYSTEM_VECTOR_TYPE: PLASMID;                              
SOURCE  18 EXPRESSION_SYSTEM_PLASMID: PDHL2;                                    
SOURCE  19 MOL_ID: 3;                                                           
SOURCE  20 ORGANISM_SCIENTIFIC: MUS MUSCULUS/HOMO SAPIENS;                      
SOURCE  21 ORGANISM_COMMON: CHIMERA OF MOUSE/HUMAN;                             
SOURCE  22 EXPRESSION_SYSTEM: MUS MUSCULUS;                                     
SOURCE  23 EXPRESSION_SYSTEM_COMMON: MOUSE;                                     
SOURCE  24 EXPRESSION_SYSTEM_STRAIN: SP2/0-AG15;                                
SOURCE  25 EXPRESSION_SYSTEM_ATCC_NUMBER: CRL-1581;                             
SOURCE  26 EXPRESSION_SYSTEM_CELL: MOUSE MYELOMA CELL LINE;                     
SOURCE  27 EXPRESSION_SYSTEM_VECTOR_TYPE: PLASMID;                              
SOURCE  28 EXPRESSION_SYSTEM_PLASMID: PDHL2                                     
KEYWDS    CELL SURFACE RECEPTOR; TYROSINE KINASE; GLYCOPROTEIN;                 
KEYWDS   2 ANTIGEN:ANTIBODY COMPLEX; FAB FRAGMENT; ANTITUMOR; DRUG              
EXPDTA    X-RAY DIFFRACTION                                                     
AUTHOR    S.LI,K.R.SCHMITZ,P.D.JEFFREY,J.J.W.WILTZIUS,P.KUSSIE,                 
AUTHOR   2 K.M.FERGUSON                                                         
REVDAT   1   26-APR-05 1YY9    0                                                
JRNL        AUTH   S.LI,K.R.SCHMITZ,P.D.JEFFREY,J.J.W.WILTZIUS,                 
JRNL        AUTH 2 P.KUSSIE,K.M.FERGUSON                                        
JRNL        TITL   STRUCTURAL BASIS FOR INHIBITION OF THE EPIDERMAL             
JRNL        TITL 2 GROWTH FACTOR RECEPTOR BY CETUXIMAB                          
JRNL        REF    CANCER CELL                   V.   7   301 2005              
JRNL        REFN                US ISSN 1535-6108                               
REMARK   1                                                                      
REMARK   2                                                                      
REMARK   2 RESOLUTION. 2.60 ANGSTROMS.                                          
REMARK   3                                                                      
REMARK   3 REFINEMENT.                                                          
REMARK   3   PROGRAM     : REFMAC 5.2                                           
REMARK   3   AUTHORS     : MURSHUDOV,VAGIN,DODSON                               
REMARK   3                                                                      
REMARK   3    REFINEMENT TARGET : MAXIMUM LIKELIHOOD                            
REMARK   3                                                                      
REMARK   3  DATA USED IN REFINEMENT.                                            
REMARK   3   RESOLUTION RANGE HIGH (ANGSTROMS) : 2.60                           
REMARK   3   RESOLUTION RANGE LOW  (ANGSTROMS) : 40.00                          
REMARK   3   DATA CUTOFF            (SIGMA(F)) : 0.000                          
REMARK   3   COMPLETENESS FOR RANGE        (%) : 98.2                           
REMARK   3   NUMBER OF REFLECTIONS             : 44979                          
REMARK   3                                                                      
REMARK   3  FIT TO DATA USED IN REFINEMENT.                                     
REMARK   3   CROSS-VALIDATION METHOD          : THROUGHOUT                      
REMARK   3   FREE R VALUE TEST SET SELECTION  : RANDOM                          
REMARK   3   R VALUE     (WORKING + TEST SET) : 0.242                           
REMARK   3   R VALUE            (WORKING SET) : 0.239                           
REMARK   3   FREE R VALUE                     : 0.289                           
REMARK   3   FREE R VALUE TEST SET SIZE   (%) : 5.000                           
REMARK   3   FREE R VALUE TEST SET COUNT      : 2352                            
REMARK   3                                                                      
REMARK   3  FIT IN THE HIGHEST RESOLUTION BIN.                                  
REMARK   3   TOTAL NUMBER OF BINS USED           : 20                           
REMARK   3   BIN RESOLUTION RANGE HIGH           : 2.60                         
REMARK   3   BIN RESOLUTION RANGE LOW            : 2.67                         
REMARK   3   REFLECTION IN BIN     (WORKING SET) : 3074                         
REMARK   3   BIN COMPLETENESS (WORKING+TEST) (%) : 92.17                        
REMARK   3   BIN R VALUE           (WORKING SET) : 0.3390                       
REMARK   3   BIN FREE R VALUE SET COUNT          : 165                          
REMARK   3   BIN FREE R VALUE                    : 0.4080                       
REMARK   3                                                                      
REMARK   3  NUMBER OF NON-HYDROGEN ATOMS USED IN REFINEMENT.                    
REMARK   3   ALL ATOMS                : 8225                                    
REMARK   3                                                                      
REMARK   3  B VALUES.                                                           
REMARK   3   FROM WILSON PLOT           (A**2) : NULL                           
REMARK   3   MEAN B VALUE      (OVERALL, A**2) : 33.70                          
REMARK   3   OVERALL ANISOTROPIC B VALUE.                                       
REMARK   3    B11 (A**2) : 1.54000                                              
REMARK   3    B22 (A**2) : 0.81000                                              
REMARK   3    B33 (A**2) : -3.00000                                             
REMARK   3    B12 (A**2) : 0.00000                                              
REMARK   3    B13 (A**2) : -1.49000                                             
REMARK   3    B23 (A**2) : 0.00000                                              
REMARK   3                                                                      
REMARK   3  ESTIMATED OVERALL COORDINATE ERROR.                                 
REMARK   3   ESU BASED ON R VALUE                            (A): 0.523         
REMARK   3   ESU BASED ON FREE R VALUE                       (A): 0.329         
REMARK   3   ESU BASED ON MAXIMUM LIKELIHOOD                 (A): 0.291         
REMARK   3   ESU FOR B VALUES BASED ON MAXIMUM LIKELIHOOD (A**2): 30.672        
REMARK   3                                                                      
REMARK   3 CORRELATION COEFFICIENTS.                                            
REMARK   3   CORRELATION COEFFICIENT FO-FC      : 0.923                         
REMARK   3   CORRELATION COEFFICIENT FO-FC FREE : 0.895                         
REMARK   3                                                                      
REMARK   3  RMS DEVIATIONS FROM IDEAL VALUES        COUNT    RMS    WEIGHT      
REMARK   3   BOND LENGTHS REFINED ATOMS        (A):  8368 ; 0.015 ; 0.022       
REMARK   3   BOND LENGTHS OTHERS               (A):  NULL ;  NULL ;  NULL       
REMARK   3   BOND ANGLES REFINED ATOMS   (DEGREES): 11425 ; 1.680 ; 1.986       
REMARK   3   BOND ANGLES OTHERS          (DEGREES):  NULL ;  NULL ;  NULL       
REMARK   3   TORSION ANGLES, PERIOD 1    (DEGREES):  1041 ; 7.724 ; 5.000       
REMARK   3   TORSION ANGLES, PERIOD 2    (DEGREES):   339 ;38.684 ;24.867       
REMARK   3   TORSION ANGLES, PERIOD 3    (DEGREES):  1311 ;19.830 ;15.000       
REMARK   3   TORSION ANGLES, PERIOD 4    (DEGREES):    34 ;20.734 ;15.000       
REMARK   3   CHIRAL-CENTER RESTRAINTS       (A**3):  1316 ; 0.109 ; 0.200       
REMARK   3   GENERAL PLANES REFINED ATOMS      (A):  6190 ; 0.005 ; 0.020       
REMARK   3   GENERAL PLANES OTHERS             (A):  NULL ;  NULL ;  NULL       
REMARK   3   NON-BONDED CONTACTS REFINED ATOMS (A):  3584 ; 0.241 ; 0.200       
REMARK   3   NON-BONDED CONTACTS OTHERS        (A):  NULL ;  NULL ;  NULL       
REMARK   3   NON-BONDED TORSION REFINED ATOMS  (A):  5620 ; 0.319 ; 0.200       
REMARK   3   NON-BONDED TORSION OTHERS         (A):  NULL ;  NULL ;  NULL       
REMARK   3   H-BOND (X...Y) REFINED ATOMS      (A):   282 ; 0.152 ; 0.200       
REMARK   3   H-BOND (X...Y) OTHERS             (A):  NULL ;  NULL ;  NULL       
REMARK   3   POTENTIAL METAL-ION REFINED ATOMS (A):  NULL ;  NULL ;  NULL       
REMARK   3   POTENTIAL METAL-ION OTHERS        (A):  NULL ;  NULL ;  NULL       
REMARK   3   SYMMETRY VDW REFINED ATOMS        (A):    30 ; 0.203 ; 0.200       
REMARK   3   SYMMETRY VDW OTHERS               (A):  NULL ;  NULL ;  NULL       
REMARK   3   SYMMETRY H-BOND REFINED ATOMS     (A):     6 ; 0.118 ; 0.200       
REMARK   3   SYMMETRY H-BOND OTHERS            (A):  NULL ;  NULL ;  NULL       
REMARK   3   SYMMETRY METAL-ION REFINED ATOMS  (A):  NULL ;  NULL ;  NULL       
REMARK   3   SYMMETRY METAL-ION OTHERS         (A):  NULL ;  NULL ;  NULL       
REMARK   3                                                                      
REMARK   3  ISOTROPIC THERMAL FACTOR RESTRAINTS.     COUNT   RMS    WEIGHT      
REMARK   3   MAIN-CHAIN BOND REFINED ATOMS  (A**2):  5286 ; 0.625 ; 1.500       
REMARK   3   MAIN-CHAIN BOND OTHER ATOMS    (A**2):  NULL ;  NULL ;  NULL       
REMARK   3   MAIN-CHAIN ANGLE REFINED ATOMS (A**2):  8373 ; 1.046 ; 2.000       
REMARK   3   SIDE-CHAIN BOND REFINED ATOMS  (A**2):  3416 ; 1.618 ; 3.000       
REMARK   3   SIDE-CHAIN ANGLE REFINED ATOMS (A**2):  3013 ; 2.562 ; 4.500       
REMARK   3                                                                      
REMARK   3 ANISOTROPIC THERMAL FACTOR RESTRAINTS.    COUNT   RMS   WEIGHT       
REMARK   3   RIGID-BOND RESTRAINTS          (A**2):  8629 ; 1.140 ; 3.000       
REMARK   3   SPHERICITY; FREE ATOMS         (A**2):    72 ; 5.854 ; 3.000       
REMARK   3   SPHERICITY; BONDED ATOMS       (A**2):  8068 ; 1.528 ; 3.000       
REMARK   3                                                                      
REMARK   3  NCS RESTRAINTS STATISTICS                                           
REMARK   3   NUMBER OF DIFFERENT NCS GROUPS : 0                                 
REMARK   3                                                                      
REMARK   3  TLS DETAILS                                                         
REMARK   3   NUMBER OF TLS GROUPS  : 0                                          
REMARK   3                                                                      
REMARK   3  BULK SOLVENT MODELLING.                                             
REMARK   3   METHOD USED : MASK                                                 
REMARK   3   PARAMETERS FOR MASK CALCULATION                                    
REMARK   3   VDW PROBE RADIUS   : 1.20                                          
REMARK   3   ION PROBE RADIUS   : 0.80                                          
REMARK   3   SHRINKAGE RADIUS   : 0.80                                          
REMARK   3                                                                      
REMARK   3  OTHER REFINEMENT REMARKS: HYDROGENS HAVE BEEN ADDED IN THE          
REMARK   3  RIDING POSITIONS                                                    
REMARK   4                                                                      
REMARK   4 1YY9 COMPLIES WITH FORMAT V. 2.3, 09-JULY-1998                       
REMARK 100                                                                      
REMARK 100 THIS ENTRY HAS BEEN PROCESSED BY PRAGUE ON 23-MAR-2005.              
REMARK 100 THE RCSB ID CODE IS RCSB032063.                                      
REMARK 200                                                                      
REMARK 200 EXPERIMENTAL DETAILS                                                 
REMARK 200  EXPERIMENT TYPE                : X-RAY DIFFRACTION                  
REMARK 200  DATE OF DATA COLLECTION        : NULL                               
REMARK 200  TEMPERATURE           (KELVIN) : 100.0                              
REMARK 200  PH                             : 7.50                               
REMARK 200  NUMBER OF CRYSTALS USED        : 1                                  
REMARK 200                                                                      
REMARK 200  SYNCHROTRON              (Y/N) : Y                                  
REMARK 200  RADIATION SOURCE               : CHESS                              
REMARK 200  BEAMLINE                       : A1                                 
REMARK 200  X-RAY GENERATOR MODEL          : NULL                               
REMARK 200  MONOCHROMATIC OR LAUE    (M/L) : M                                  
REMARK 200  WAVELENGTH OR RANGE        (A) : 0.976                              
REMARK 200  MONOCHROMATOR                  : NULL                               
REMARK 200  OPTICS                         : NULL                               
REMARK 200                                                                      
REMARK 200  DETECTOR TYPE                  : CCD                                
REMARK 200  DETECTOR MANUFACTURER          : ADSC QUANTUM 210                   
REMARK 200  INTENSITY-INTEGRATION SOFTWARE : HKL-2000                           
REMARK 200  DATA SCALING SOFTWARE          : SCALEPACK                          
REMARK 200                                                                      
REMARK 200  NUMBER OF UNIQUE REFLECTIONS   : 47467                              
REMARK 200  RESOLUTION RANGE HIGH      (A) : 2.600                              
REMARK 200  RESOLUTION RANGE LOW       (A) : 50.000                             
REMARK 200  REJECTION CRITERIA  (SIGMA(I)) : 0.500                              
REMARK 200                                                                      
REMARK 200 OVERALL.                                                             
REMARK 200  COMPLETENESS FOR RANGE     (%) : NULL                               
REMARK 200  DATA REDUNDANCY                : 3.700                              
REMARK 200  R MERGE                    (I) : 0.06000                            
REMARK 200  R SYM                      (I) : 0.06000                            
REMARK 200  <I/SIGMA(I)> FOR THE DATA SET  : 15.9000                            
REMARK 200                                                                      
REMARK 200 IN THE HIGHEST RESOLUTION SHELL.                                     
REMARK 200  HIGHEST RESOLUTION SHELL, RANGE HIGH (A) : 2.60                     
REMARK 200  HIGHEST RESOLUTION SHELL, RANGE LOW  (A) : 2.69                     
REMARK 200  COMPLETENESS FOR SHELL     (%) : 98.8                               
REMARK 200  DATA REDUNDANCY IN SHELL       : NULL                               
REMARK 200  R MERGE FOR SHELL          (I) : 0.85000                            
REMARK 200  R SYM FOR SHELL            (I) : 0.85000                            
REMARK 200  <I/SIGMA(I)> FOR SHELL         : 2.000                              
REMARK 200                                                                      
REMARK 200 DIFFRACTION PROTOCOL: SINGLE WAVELENGTH                              
REMARK 200 METHOD USED TO DETERMINE THE STRUCTURE: MOLECULAR REPLACEMENT        
REMARK 200 SOFTWARE USED: MOLREP                                                
REMARK 200 STARTING MODEL: PDB ENTRY 1NQL AND 1YY8                              
REMARK 200                                                                      
REMARK 200 REMARK: NULL                                                         
REMARK 280                                                                      
REMARK 280 CRYSTAL                                                              
REMARK 280 SOLVENT CONTENT, VS   (%): 64.40                                     
REMARK 280 MATTHEWS COEFFICIENT, VM (ANGSTROMS**3/DA): 3.48                     
REMARK 280                                                                      
REMARK 280 CRYSTALLIZATION CONDITIONS: PEG 3450, AMMONIUM SULFATE, PH 7.5,      
REMARK 280  VAPOR DIFFUSION, HANGING DROP, TEMPERATURE 300K                     
REMARK 290                                                                      
REMARK 290 CRYSTALLOGRAPHIC SYMMETRY                                            
REMARK 290 SYMMETRY OPERATORS FOR SPACE GROUP: P 1 21 1                         
REMARK 290                                                                      
REMARK 290      SYMOP   SYMMETRY                                                
REMARK 290     NNNMMM   OPERATOR                                                
REMARK 290       1555   X,Y,Z                                                   
REMARK 290       2555   -X,1/2+Y,-Z                                             
REMARK 290                                                                      
REMARK 290     WHERE NNN -> OPERATOR NUMBER                                     
REMARK 290           MMM -> TRANSLATION VECTOR                                  
REMARK 290                                                                      
REMARK 290 CRYSTALLOGRAPHIC SYMMETRY TRANSFORMATIONS                            
REMARK 290 THE FOLLOWING TRANSFORMATIONS OPERATE ON THE ATOM/HETATM             
REMARK 290 RECORDS IN THIS ENTRY TO PRODUCE CRYSTALLOGRAPHICALLY                
REMARK 290 RELATED MOLECULES.                                                   
REMARK 290   SMTRY1   1  1.000000  0.000000  0.000000        0.00000            
REMARK 290   SMTRY2   1  0.000000  1.000000  0.000000        0.00000            
REMARK 290   SMTRY3   1  0.000000  0.000000  1.000000        0.00000            
REMARK 290   SMTRY1   2 -1.000000  0.000000  0.000000        0.00000            
REMARK 290   SMTRY2   2  0.000000  1.000000  0.000000       35.43050            
REMARK 290   SMTRY3   2  0.000000  0.000000 -1.000000        0.00000            
REMARK 290                                                                      
REMARK 290 REMARK: NULL                                                         
REMARK 300                                                                      
REMARK 300 BIOMOLECULE: 1                                                       
REMARK 300 THIS ENTRY CONTAINS THE CRYSTALLOGRAPHIC ASYMMETRIC UNIT             
REMARK 300 WHICH CONSISTS OF 3 CHAIN(S). SEE REMARK 350 FOR                     
REMARK 300 INFORMATION ON GENERATING THE BIOLOGICAL MOLECULE(S).                
REMARK 350                                                                      
REMARK 350 GENERATING THE BIOMOLECULE                                           
REMARK 350 COORDINATES FOR A COMPLETE MULTIMER REPRESENTING THE KNOWN           
REMARK 350 BIOLOGICALLY SIGNIFICANT OLIGOMERIZATION STATE OF THE                
REMARK 350 MOLECULE CAN BE GENERATED BY APPLYING BIOMT TRANSFORMATIONS          
REMARK 350 GIVEN BELOW.  BOTH NON-CRYSTALLOGRAPHIC AND                          
REMARK 350 CRYSTALLOGRAPHIC OPERATIONS ARE GIVEN.                               
REMARK 350                                                                      
REMARK 350 BIOMOLECULE: 1                                                       
REMARK 350 APPLY THE FOLLOWING TO CHAINS: A, C, D, F, G, E, H, I, J,            
REMARK 350 K, L, M                                                              
REMARK 350   BIOMT1   1  1.000000  0.000000  0.000000        0.00000            
REMARK 350   BIOMT2   1  0.000000  1.000000  0.000000        0.00000            
REMARK 350   BIOMT3   1  0.000000  0.000000  1.000000        0.00000            
REMARK 400                                                                      
REMARK 400  COMPOUND                                                            
REMARK 400                                                                      
REMARK 400 MONOCLONAL ANTIBODY CETUXIMAB IS ALSO KNOWN AS                       
REMARK 400 ERBITUX AND IMC-C225.                                                
REMARK 400                                                                      
REMARK 400 THE COMPLEX CONTAINS THE FAB FRAGMENT FROM THIS IGG                  
REMARK 400 THAT WAS GENERATED BY PAPAIN DIGESTION.                              
REMARK 465                                                                      
REMARK 465 MISSING RESIDUES                                                     
REMARK 465 THE FOLLOWING RESIDUES WERE NOT LOCATED IN THE                       
REMARK 465 EXPERIMENT. (M=MODEL NUMBER; RES=RESIDUE NAME; C=CHAIN               
REMARK 465 IDENTIFIER; SSSEQ=SEQUENCE NUMBER; I=INSERTION CODE.)                
REMARK 465                                                                      
REMARK 465   M RES C SSSEQI                                                     
REMARK 465     LEU A     1                                                      
REMARK 465     ASN A   615                                                      
REMARK 465     GLY A   616                                                      
REMARK 465     PRO A   617                                                      
REMARK 465     LYS A   618                                                      
REMARK 465     HIS A   619                                                      
REMARK 465     HIS A   620                                                      
REMARK 465     HIS A   621                                                      
REMARK 465     HIS A   622                                                      
REMARK 465     HIS A   623                                                      
REMARK 465     HIS A   624                                                      
REMARK 465     GLY C   212                                                      
REMARK 465     ALA C   213                                                      
REMARK 465     SER D   221                                                      
REMARK 470                                                                      
REMARK 470 MISSING ATOM                                                         
REMARK 470 THE FOLLOWING RESIDUES HAVE MISSING ATOMS(M=MODEL NUMBER;            
REMARK 470 RES=RESIDUE NAME; C=CHAIN IDENTIFIER; SSEQ=SEQUENCE NUMBER;          
REMARK 470 I=INSERTION CODE):                                                   
REMARK 470   M RES CSSEQI  ATOMS                                                
REMARK 470     GLU A   2    CG    CD    OE1   OE2                               
REMARK 470     GLU A   3    CG    CD    OE1   OE2                               
REMARK 470     LYS A   4    CG    CD    CE    NZ                                
REMARK 470     GLN A 139    CG    CD    OE1   NE2                               
REMARK 470     GLU A 180    CG    CD    OE1   OE2                               
REMARK 470     GLN A 193    CG    CD    OE1   NE2                               
REMARK 470     GLN A 194    CG    CD    OE1   NE2                               
REMARK 470     GLU A 221    CG    CD    OE1   OE2                               
REMARK 470     GLU A 258    CG    CD    OE1   OE2                               
REMARK 470     ARG A 273    CG    CD    NE    CZ    NH1   NH2                   
REMARK 470     ARG A 300    CG    CD    NE    CZ    NH1   NH2                   
REMARK 470     ARG A 503    CG    CD    NE    CZ    NH1   NH2                   
REMARK 470     GLU A 519    CG    CD    OE1   OE2                               
REMARK 470     GLU A 521    CG    CD    OE1   OE2                               
REMARK 470     ARG A 523    CG    CD    NE    CZ    NH1   NH2                   
REMARK 470     ARG C  18    CG    CD    NE    CZ    NH1   NH2                   
REMARK 470     LYS C 126    CG    CD    CE    NZ                                
REMARK 470     LYS C 188    CG    CD    CE    NZ                                
REMARK 470     ARG C 211    CG    CD    NE    CZ    NH1   NH2                   
REMARK 470     LYS D 135    CG    CD    CE    NZ                                
REMARK 470     LYS D 215    CG    CD    CE    NZ                                
REMARK 470     ARG D 216    CG    CD    NE    CZ    NH1   NH2                   
REMARK 470     LYS D 220    CG    CD    CE    NZ                                
REMARK 500                                                                      
REMARK 500 GEOMETRY AND STEREOCHEMISTRY                                         
REMARK 500 SUBTOPIC: COVALENT BOND ANGLES                                       
REMARK 500                                                                      
REMARK 500 THE STEREOCHEMICAL PARAMETERS OF THE FOLLOWING RESIDUES              
REMARK 500 HAVE VALUES WHICH DEVIATE FROM EXPECTED VALUES BY MORE               
REMARK 500 THAN 6*RMSD (M=MODEL NUMBER; RES=RESIDUE NAME; C=CHAIN               
REMARK 500 IDENTIFIER; SSEQ=SEQUENCE NUMBER; I=INSERTION CODE).                 
REMARK 500                                                                      
REMARK 500 STANDARD TABLE:                                                      
REMARK 500 FORMAT: (10X,I3,1X,A3,1X,A1,I4,A1,3(1X,A4,2X),12X,F5.1)              
REMARK 500                                                                      
REMARK 500 EXPECTED VALUES: ENGH AND HUBER, 1991                                
REMARK 500                                                                      
REMARK 500  M RES CSSEQI ATM1   ATM2   ATM3                                     
REMARK 500    PRO A 522   CB  -  CA  -  C   ANGL. DEV. = 10.3 DEGREES           
REMARK 500    PRO C  95   C   -  N   -  CA  ANGL. DEV. = 10.6 DEGREES           
REMARK 500                                                                      
REMARK 500 GEOMETRY AND STEREOCHEMISTRY                                         
REMARK 500 SUBTOPIC: TORSION ANGLES                                             
REMARK 500                                                                      
REMARK 500 TORSION ANGLES OUTSIDE THE EXPECTED RAMACHANDRAN REGIONS:            
REMARK 500 (M=MODEL NUMBER; RES=RESIDUE NAME; C=CHAIN IDENTIFIER;               
REMARK 500 SSEQ=SEQUENCE NUMBER; I=INSERTION CODE).                             
REMARK 500                                                                      
REMARK 500 STANDARD TABLE:                                                      
REMARK 500 FORMAT:(10X,I3,1X,A3,1X,A1,I4,A1,4X,F7.2,3X,F7.2)                    
REMARK 500                                                                      
REMARK 500  M RES CSSEQI        PSI       PHI                                   
REMARK 500    ASN A  91     -109.04     38.46                                   
REMARK 500    ASN A 134      -40.02     73.94                                   
REMARK 500    ALA C  51      -45.98     68.81                                   
REMARK 500    GLU C 123      -57.68     80.79                                   
REMARK 500    SER D 138      -88.09    142.47                                   
REMARK 900                                                                      
REMARK 900 RELATED ENTRIES                                                      
REMARK 900 RELATED ID: 1YY8   RELATED DB: PDB                                   
REMARK 900 FAB FRAGMENT FROM THE MONOCLONAL ANTIBODY CETUXIMAB                  
REMARK 999                                                                      
REMARK 999  SEQUENCE                                                            
REMARK 999                                                                      
REMARK 999 LIGHT CHAIN, CHAIN ID C:                                             
REMARK 999 RESIDUES 1-107 ARE OF MOUSE ORIGIN                                   
REMARK 999 RESIDUES 108-213 ARE OF HUMAN ORIGIN                                 
REMARK 999                                                                      
REMARK 999 HEAVY CHAIN, CHAIN ID D:                                             
REMARK 999 RESIDUES 1-119 ARE OF MOUSE ORIGIN                                   
REMARK 999 RESIDUES 120-221 ARE HUMAN ORIGIN                                    
DBREF  1YY9 A    1   618  GB     757924   CAA25240        25    642             
SEQADV 1YY9 LYS A  474  GB   757924    SER   498 CONFLICT                       
SEQADV 1YY9 ARG A  610  GB   757924    GLU   634 CONFLICT                       
SEQADV 1YY9 HIS A  619  GB   757924              HIS TAG                        
SEQADV 1YY9 HIS A  620  GB   757924              HIS TAG                        
SEQADV 1YY9 HIS A  621  GB   757924              HIS TAG                        
SEQADV 1YY9 HIS A  622  GB   757924              HIS TAG                        
SEQADV 1YY9 HIS A  623  GB   757924              HIS TAG                        
SEQADV 1YY9 HIS A  624  GB   757924              HIS TAG                        
SEQRES   1 A  624  LEU GLU GLU LYS LYS VAL CYS GLN GLY THR SER ASN LYS          
SEQRES   2 A  624  LEU THR GLN LEU GLY THR PHE GLU ASP HIS PHE LEU SER          
SEQRES   3 A  624  LEU GLN ARG MET PHE ASN ASN CYS GLU VAL VAL LEU GLY          
SEQRES   4 A  624  ASN LEU GLU ILE THR TYR VAL GLN ARG ASN TYR ASP LEU          
SEQRES   5 A  624  SER PHE LEU LYS THR ILE GLN GLU VAL ALA GLY TYR VAL          
SEQRES   6 A  624  LEU ILE ALA LEU ASN THR VAL GLU ARG ILE PRO LEU GLU          
SEQRES   7 A  624  ASN LEU GLN ILE ILE ARG GLY ASN MET TYR TYR GLU ASN          
SEQRES   8 A  624  SER TYR ALA LEU ALA VAL LEU SER ASN TYR ASP ALA ASN          
SEQRES   9 A  624  LYS THR GLY LEU LYS GLU LEU PRO MET ARG ASN LEU GLN          
SEQRES  10 A  624  GLU ILE LEU HIS GLY ALA VAL ARG PHE SER ASN ASN PRO          
SEQRES  11 A  624  ALA LEU CYS ASN VAL GLU SER ILE GLN TRP ARG ASP ILE          
SEQRES  12 A  624  VAL SER SER ASP PHE LEU SER ASN MET SER MET ASP PHE          
SEQRES  13 A  624  GLN ASN HIS LEU GLY SER CYS GLN LYS CYS ASP PRO SER          
SEQRES  14 A  624  CYS PRO ASN GLY SER CYS TRP GLY ALA GLY GLU GLU ASN          
SEQRES  15 A  624  CYS GLN LYS LEU THR LYS ILE ILE CYS ALA GLN GLN CYS          
SEQRES  16 A  624  SER GLY ARG CYS ARG GLY LYS SER PRO SER ASP CYS CYS          
SEQRES  17 A  624  HIS ASN GLN CYS ALA ALA GLY CYS THR GLY PRO ARG GLU          
SEQRES  18 A  624  SER ASP CYS LEU VAL CYS ARG LYS PHE ARG ASP GLU ALA          
SEQRES  19 A  624  THR CYS LYS ASP THR CYS PRO PRO LEU MET LEU TYR ASN          
SEQRES  20 A  624  PRO THR THR TYR GLN MET ASP VAL ASN PRO GLU GLY LYS          
SEQRES  21 A  624  TYR SER PHE GLY ALA THR CYS VAL LYS LYS CYS PRO ARG          
SEQRES  22 A  624  ASN TYR VAL VAL THR ASP HIS GLY SER CYS VAL ARG ALA          
SEQRES  23 A  624  CYS GLY ALA ASP SER TYR GLU MET GLU GLU ASP GLY VAL          
SEQRES  24 A  624  ARG LYS CYS LYS LYS CYS GLU GLY PRO CYS ARG LYS VAL          
SEQRES  25 A  624  CYS ASN GLY ILE GLY ILE GLY GLU PHE LYS ASP SER LEU          
SEQRES  26 A  624  SER ILE ASN ALA THR ASN ILE LYS HIS PHE LYS ASN CYS          
SEQRES  27 A  624  THR SER ILE SER GLY ASP LEU HIS ILE LEU PRO VAL ALA          
SEQRES  28 A  624  PHE ARG GLY ASP SER PHE THR HIS THR PRO PRO LEU ASP          
SEQRES  29 A  624  PRO GLN GLU LEU ASP ILE LEU LYS THR VAL LYS GLU ILE          
SEQRES  30 A  624  THR GLY PHE LEU LEU ILE GLN ALA TRP PRO GLU ASN ARG          
SEQRES  31 A  624  THR ASP LEU HIS ALA PHE GLU ASN LEU GLU ILE ILE ARG          
SEQRES  32 A  624  GLY ARG THR LYS GLN HIS GLY GLN PHE SER LEU ALA VAL          
SEQRES  33 A  624  VAL SER LEU ASN ILE THR SER LEU GLY LEU ARG SER LEU          
SEQRES  34 A  624  LYS GLU ILE SER ASP GLY ASP VAL ILE ILE SER GLY ASN          
SEQRES  35 A  624  LYS ASN LEU CYS TYR ALA ASN THR ILE ASN TRP LYS LYS          
SEQRES  36 A  624  LEU PHE GLY THR SER GLY GLN LYS THR LYS ILE ILE SER          
SEQRES  37 A  624  ASN ARG GLY GLU ASN LYS CYS LYS ALA THR GLY GLN VAL          
SEQRES  38 A  624  CYS HIS ALA LEU CYS SER PRO GLU GLY CYS TRP GLY PRO          
SEQRES  39 A  624  GLU PRO ARG ASP CYS VAL SER CYS ARG ASN VAL SER ARG          
SEQRES  40 A  624  GLY ARG GLU CYS VAL ASP LYS CYS LYS LEU LEU GLU GLY          
SEQRES  41 A  624  GLU PRO ARG GLU PHE VAL GLU ASN SER GLU CYS ILE GLN          
SEQRES  42 A  624  CYS HIS PRO GLU CYS LEU PRO GLN ALA MET ASN ILE THR          
SEQRES  43 A  624  CYS THR GLY ARG GLY PRO ASP ASN CYS ILE GLN CYS ALA          
SEQRES  44 A  624  HIS TYR ILE ASP GLY PRO HIS CYS VAL LYS THR CYS PRO          
SEQRES  45 A  624  ALA GLY VAL MET GLY GLU ASN ASN THR LEU VAL TRP LYS          
SEQRES  46 A  624  TYR ALA ASP ALA GLY HIS VAL CYS HIS LEU CYS HIS PRO          
SEQRES  47 A  624  ASN CYS THR TYR GLY CYS THR GLY PRO GLY LEU ARG GLY          
SEQRES  48 A  624  CYS PRO THR ASN GLY PRO LYS HIS HIS HIS HIS HIS HIS                                                            
HELIX    1   1 THR A   19  ASN A   32  1                                  14    
HELIX    2   2 LEU A   52  ILE A   58  5                                   7    
HELIX    3   3 ASN A  134  ILE A  138  5                                   5    
HELIX    4   4 GLN A  139  ILE A  143  5                                   5    
HELIX    5   5 PHE A  148  MET A  152  5                                   5    
HELIX    6   6 CYS A  170  SER A  174  5                                   5    
HELIX    7   7 GLY A  179  CYS A  183  5                                   5    
HELIX    8   8 SER A  203  CYS A  207  5                                   5    
HELIX    9   9 ILE A  318  LYS A  322  5                                   5    
HELIX   10  10 ASN A  331  LYS A  336  5                                   6    
HELIX   11  11 LEU A  348  GLY A  354  1                                   7    
HELIX   12  12 ASP A  355  HIS A  359  5                                   5    
HELIX   13  13 ASP A  364  VAL A  374  5                                  11    
HELIX   14  14 LEU A  393  GLU A  397  5                                   5    
HELIX   15  15 LYS A  407  GLY A  410  5                                   4    
HELIX   16  16 ASN A  452  LEU A  456  5                                   5    
HELIX   17  17 GLY A  471  THR A  478  1                                   8    
HELIX   18  18 GLU A  495  CYS A  499  5                                   5    
HELIX   19  19 GLY A  577  THR A  581  5                                   5    
HELIX   20  20 GLY A  608  CYS A  612  5                                   5     
SHEET    1   A 5 VAL A   6  CYS A   7  0                                        
SHEET    2   A 5 VAL A  36  VAL A  37  1  O  VAL A  36   N  CYS A   7           
SHEET    3   A 5 GLU A  60  VAL A  61  1  O  GLU A  60   N  VAL A  37           
SHEET    4   A 5 ILE A  82  ILE A  83  1  O  ILE A  82   N  VAL A  61           
SHEET    5   A 5 GLU A 118  ILE A 119  1  O  GLU A 118   N  ILE A  83           
SHEET    1   B 5 LEU A  41  THR A  44  0                                        
SHEET    2   B 5 VAL A  65  ALA A  68  1  O  LEU A  66   N  ILE A  43           
SHEET    3   B 5 TYR A  93  LEU A  98  1  O  ALA A  96   N  ILE A  67           
SHEET    4   B 5 ALA A 123  SER A 127  1  O  ARG A 125   N  VAL A  97           
SHEET    5   B 5 SER A 153  MET A 154  1  O  SER A 153   N  VAL A 124           
SHEET    1   C 2 PHE A 230  ARG A 231  0                                        
SHEET    2   C 2 CYS A 236  LYS A 237 -1  O  LYS A 237   N  PHE A 230           
SHEET    1   D 2 MET A 244  ASN A 247  0                                        
SHEET    2   D 2 GLN A 252  VAL A 255 -1  O  GLN A 252   N  ASN A 247           
SHEET    1   E 2 TYR A 261  PHE A 263  0                                        
SHEET    2   E 2 THR A 266  VAL A 268 -1  O  THR A 266   N  PHE A 263           
SHEET    1   F 2 VAL A 276  VAL A 277  0                                        
SHEET    2   F 2 CYS A 283  VAL A 284 -1  O  VAL A 284   N  VAL A 276           
SHEET    1   G 2 SER A 291  GLU A 295  0                                        
SHEET    2   G 2 ARG A 300  LYS A 304 -1  O  LYS A 303   N  TYR A 292           
SHEET    1   H 5 VAL A 312  ASN A 314  0                                        
SHEET    2   H 5 SER A 340  SER A 342  1  O  SER A 342   N  CYS A 313           
SHEET    3   H 5 GLU A 376  ILE A 377  1  O  GLU A 376   N  ILE A 341           
SHEET    4   H 5 ILE A 401  ILE A 402  1  O  ILE A 401   N  ILE A 377           
SHEET    5   H 5 GLU A 431  ILE A 432  1  O  GLU A 431   N  ILE A 402           
SHEET    1   I 5 LEU A 345  ILE A 347  0                                        
SHEET    2   I 5 LEU A 381  ILE A 383  1  O  LEU A 382   N  LEU A 345           
SHEET    3   I 5 PHE A 412  VAL A 417  1  O  ALA A 415   N  ILE A 383           
SHEET    4   I 5 ASP A 436  SER A 440  1  O  ILE A 438   N  VAL A 416           
SHEET    5   I 5 THR A 464  ILE A 467  1  O  LYS A 465   N  ILE A 439           
SHEET    1   J 2 VAL A 505  SER A 506  0                                        
SHEET    2   J 2 CYS A 511  VAL A 512 -1  O  VAL A 512   N  VAL A 505           
SHEET    1   K 2 GLU A 524  GLU A 527  0                                        
SHEET    2   K 2 GLU A 530  GLN A 533 -1  O  ILE A 532   N  PHE A 525           
SHEET    1   L 2 TYR A 561  ASP A 563  0                                        
SHEET    2   L 2 HIS A 566  VAL A 568 -1  O  HIS A 566   N  ASP A 563           
SHEET    1   M 3 ALA A 573  VAL A 575  0                                        
SHEET    2   M 3 VAL A 583  ALA A 587 -1  O  VAL A 583   N  VAL A 575           
SHEET    3   M 3 CYS A 593  LEU A 595 -1  O  HIS A 594   N  TYR A 586                      
SSBOND   1 CYS A    7    CYS A   34                                             
SSBOND   2 CYS A  133    CYS A  163                                             
SSBOND   3 CYS A  166    CYS A  175                                             
SSBOND   4 CYS A  170    CYS A  183                                             
SSBOND   5 CYS A  191    CYS A  199                                             
SSBOND   6 CYS A  195    CYS A  207                                             
SSBOND   7 CYS A  208    CYS A  216                                             
SSBOND   8 CYS A  212    CYS A  224                                             
SSBOND   9 CYS A  227    CYS A  236                                             
SSBOND  10 CYS A  240    CYS A  267                                             
SSBOND  11 CYS A  271    CYS A  283                                             
SSBOND  12 CYS A  287    CYS A  302                                             
SSBOND  13 CYS A  305    CYS A  309                                             
SSBOND  14 CYS A  313    CYS A  338                                             
SSBOND  15 CYS A  446    CYS A  475                                             
SSBOND  16 CYS A  482    CYS A  491                                             
SSBOND  17 CYS A  486    CYS A  499                                             
SSBOND  18 CYS A  502    CYS A  511                                             
SSBOND  19 CYS A  515    CYS A  531                                             
SSBOND  20 CYS A  534    CYS A  547                                             
SSBOND  21 CYS A  538    CYS A  555                                             
SSBOND  22 CYS A  558    CYS A  567                                             
SSBOND  23 CYS A  571    CYS A  593                                             
SSBOND  24 CYS A  596    CYS A  604                                             
SSBOND  25 CYS A  600    CYS A  612                                                                                                    
CRYST1   77.823   70.861  147.122  90.00 102.48  90.00 P 1 21 1      2          
ORIGX1      1.000000  0.000000  0.000000        0.00000                         
ORIGX2      0.000000  1.000000  0.000000        0.00000                         
ORIGX3      0.000000  0.000000  1.000000        0.00000                         
SCALE1      0.012850  0.000000  0.002844        0.00000                         
SCALE2      0.000000  0.014112  0.000000        0.00000                         
SCALE3      0.000000  0.000000  0.006962        0.00000                         
ATOM      1  N   GLU A   2      15.858  -2.239  13.654  1.00 41.24           N  
ATOM      2  CA  GLU A   2      17.252  -1.714  13.570  1.00 41.62           C  
ATOM      3  C   GLU A   2      17.334  -0.178  13.692  1.00 41.65           C  
ATOM      4  O   GLU A   2      16.389   0.547  13.333  1.00 41.87           O  
ATOM      5  CB  GLU A   2      17.935  -2.192  12.279  1.00 41.48           C  
ATOM      6  N   GLU A   3      18.474   0.290  14.216  1.00 41.38           N  
ATOM      7  CA  GLU A   3      18.813   1.722  14.365  1.00 40.87           C  
ATOM      8  C   GLU A   3      20.335   1.819  14.595  1.00 40.26           C  
ATOM      9  O   GLU A   3      20.792   1.848  15.740  1.00 40.53           O  
ATOM     10  CB  GLU A   3      18.026   2.368  15.524  1.00 40.64           C  
ATOM     11  N   LYS A   4      21.097   1.874  13.500  1.00 39.33           N  
ATOM     12  CA  LYS A   4      22.547   1.581  13.483  1.00 38.52           C  
ATOM     13  C   LYS A   4      23.360   2.008  14.726  1.00 37.97           C  
ATOM     14  O   LYS A   4      23.265   3.157  15.178  1.00 38.34           O  
ATOM     15  CB  LYS A   4      23.175   2.137  12.197  1.00 38.06           C  
ATOM     16  N   LYS A   5      24.144   1.080  15.282  1.00 36.89           N  
ATOM     17  CA  LYS A   5      25.094   1.411  16.353  1.00 35.94           C  
ATOM     18  C   LYS A   5      26.236   2.271  15.852  1.00 35.32           C  
ATOM     19  O   LYS A   5      26.840   1.991  14.824  1.00 35.30           O  
ATOM     20  CB  LYS A   5      25.668   0.159  17.027  1.00 36.03           C  
ATOM     21  CG  LYS A   5      25.291  -0.002  18.498  1.00 36.46           C  
ATOM     22  CD  LYS A   5      23.843  -0.484  18.666  1.00 37.92           C  
ATOM     23  CE  LYS A   5      23.487  -0.600  20.145  1.00 39.36           C  
ATOM     24  NZ  LYS A   5      22.062  -0.253  20.438  1.00 38.78           N  
ATOM     25  N   VAL A   6      26.544   3.309  16.616  1.00 34.79           N  
ATOM     26  CA  VAL A   6      27.442   4.366  16.180  1.00 34.07           C  
ATOM     27  C   VAL A   6      28.637   4.405  17.094  1.00 33.64           C  
ATOM     28  O   VAL A   6      28.467   4.542  18.281  1.00 34.06           O  
ATOM     29  CB  VAL A   6      26.743   5.730  16.303  1.00 33.83           C  
ATOM     30  CG1 VAL A   6      27.633   6.821  15.778  1.00 34.03           C  
ATOM     31  CG2 VAL A   6      25.419   5.729  15.562  1.00 33.80           C  
ATOM     32  N   CYS A   7      29.846   4.293  16.570  1.00 33.14           N  
ATOM     33  CA  CYS A   7      30.998   4.493  17.428  1.00 32.76           C  
ATOM     34  C   CYS A   7      31.732   5.764  17.046  1.00 32.63           C  
ATOM     35  O   CYS A   7      31.440   6.367  16.022  1.00 32.85           O  
ATOM     36  CB  CYS A   7      31.918   3.295  17.405  1.00 32.16           C  
ATOM     37  SG  CYS A   7      32.614   2.990  15.815  1.00 35.15           S  
ATOM     38  N   GLN A   8      32.684   6.164  17.880  1.00 32.52           N  
ATOM     39  CA  GLN A   8      33.347   7.447  17.751  1.00 32.28           C  
ATOM     40  C   GLN A   8      34.336   7.494  16.605  1.00 31.94           C  
ATOM     41  O   GLN A   8      34.397   8.474  15.863  1.00 32.38           O  
ATOM     42  CB  GLN A   8      34.067   7.793  19.049  1.00 32.32           C  
ATOM     43  CG  GLN A   8      34.542   9.211  19.118  1.00 34.56           C  
ATOM     44  CD  GLN A   8      33.553  10.190  18.469  1.00 38.03           C  
ATOM     45  OE1 GLN A   8      33.853  10.784  17.416  1.00 38.21           O  
ATOM     46  NE2 GLN A   8      32.360  10.339  19.076  1.00 36.60           N  
ATOM     47  N   GLY A   9      35.119   6.441  16.465  1.00 31.44           N  
ATOM     48  CA  GLY A   9      36.264   6.499  15.594  1.00 30.75           C  
ATOM     49  C   GLY A   9      37.502   6.776  16.403  1.00 30.46           C  
ATOM     50  O   GLY A   9      37.453   6.868  17.616  1.00 30.16           O  
ATOM     51  N   THR A  10      38.621   6.902  15.711  1.00 30.83           N  
ATOM     52  CA  THR A  10      39.912   7.084  16.330  1.00 31.13           C  
ATOM     53  C   THR A  10      40.754   7.952  15.406  1.00 30.87           C  
ATOM     54  O   THR A  10      40.574   7.885  14.186  1.00 31.62           O  
ATOM     55  CB  THR A  10      40.582   5.699  16.583  1.00 31.34           C  
ATOM     56  OG1 THR A  10      40.166   5.201  17.866  1.00 32.62           O  
ATOM     57  CG2 THR A  10      42.092   5.790  16.604  1.00 31.68           C  
ATOM     58  N   SER A  11      41.654   8.760  15.968  1.00 29.77           N  
ATOM     59  CA  SER A  11      42.682   9.396  15.147  1.00 29.38           C  
ATOM     60  C   SER A  11      44.108   9.344  15.709  1.00 28.87           C  
ATOM     61  O   SER A  11      44.764  10.364  15.839  1.00 28.25           O  
ATOM     62  CB  SER A  11      42.282  10.817  14.731  1.00 29.48           C  
ATOM     63  OG  SER A  11      41.538  11.440  15.741  1.00 30.08           O  
ATOM     64  N   ASN A  12      44.599   8.148  15.987  1.00 28.73           N  
ATOM     65  CA  ASN A  12      45.963   7.985  16.482  1.00 29.17           C  
ATOM     66  C   ASN A  12      47.027   7.773  15.399  1.00 29.65           C  
ATOM     67  O   ASN A  12      48.223   7.667  15.718  1.00 29.29           O  
ATOM     68  CB  ASN A  12      45.985   6.859  17.502  1.00 28.54           C  
ATOM     69  CG  ASN A  12      44.801   6.931  18.432  1.00 29.95           C  
ATOM     70  OD1 ASN A  12      44.340   8.039  18.783  1.00 31.95           O  
ATOM     71  ND2 ASN A  12      44.273   5.769  18.826  1.00 28.91           N  
ATOM     72  N   LYS A  13      46.587   7.715  14.132  1.00 30.31           N  
ATOM     73  CA  LYS A  13      47.454   7.411  12.985  1.00 31.02           C  
ATOM     74  C   LYS A  13      48.376   6.232  13.267  1.00 31.43           C  
ATOM     75  O   LYS A  13      47.919   5.148  13.669  1.00 31.72           O  
ATOM     76  CB  LYS A  13      48.270   8.638  12.557  1.00 31.61           C  
ATOM     77  CG  LYS A  13      47.469   9.687  11.792  1.00 32.20           C  
ATOM     78  CD  LYS A  13      48.278  10.952  11.644  1.00 33.89           C  
ATOM     79  CE  LYS A  13      48.185  11.497  10.213  1.00 36.22           C  
ATOM     80  NZ  LYS A  13      48.634  12.933  10.089  1.00 36.82           N  
ATOM     81  N   LEU A  14      49.677   6.445  13.100  1.00 31.46           N  
ATOM     82  CA  LEU A  14      50.627   5.351  13.260  1.00 31.31           C  
ATOM     83  C   LEU A  14      51.119   5.153  14.692  1.00 31.34           C  
ATOM     84  O   LEU A  14      51.992   4.311  14.930  1.00 31.19           O  
ATOM     85  CB  LEU A  14      51.792   5.489  12.273  1.00 31.17           C  
ATOM     86  CG  LEU A  14      51.423   5.549  10.785  1.00 31.64           C  
ATOM     87  CD1 LEU A  14      52.649   5.334   9.884  1.00 31.09           C  
ATOM     88  CD2 LEU A  14      50.346   4.526  10.450  1.00 33.27           C  
ATOM     89  N   THR A  15      50.555   5.907  15.638  1.00 31.43           N  
ATOM     90  CA  THR A  15      50.913   5.758  17.053  1.00 31.98           C  
ATOM     91  C   THR A  15      50.419   4.434  17.634  1.00 32.17           C  
ATOM     92  O   THR A  15      49.376   3.909  17.223  1.00 32.19           O  
ATOM     93  CB  THR A  15      50.374   6.911  17.918  1.00 32.03           C  
ATOM     94  OG1 THR A  15      50.471   8.137  17.192  1.00 33.00           O  
ATOM     95  CG2 THR A  15      51.180   7.045  19.223  1.00 32.53           C  
ATOM     96  N   GLN A  16      51.176   3.902  18.589  1.00 32.37           N  
ATOM     97  CA  GLN A  16      50.839   2.616  19.193  1.00 32.45           C  
ATOM     98  C   GLN A  16      50.630   2.664  20.704  1.00 32.31           C  
ATOM     99  O   GLN A  16      51.571   2.864  21.482  1.00 32.23           O  
ATOM    100  CB  GLN A  16      51.885   1.561  18.842  1.00 32.65           C  
ATOM    101  CG  GLN A  16      51.569   0.181  19.409  1.00 32.30           C  
ATOM    102  CD  GLN A  16      52.776  -0.723  19.406  1.00 32.79           C  
ATOM    103  OE1 GLN A  16      53.550  -0.741  18.442  1.00 34.14           O  
ATOM    104  NE2 GLN A  16      52.949  -1.485  20.481  1.00 31.88           N  
ATOM    105  N   LEU A  17      49.388   2.419  21.100  1.00 32.02           N  
ATOM    106  CA  LEU A  17      48.948   2.559  22.479  1.00 31.69           C  
ATOM    107  C   LEU A  17      49.397   1.388  23.358  1.00 31.43           C  
ATOM    108  O   LEU A  17      48.602   0.491  23.648  1.00 31.48           O  
ATOM    109  CB  LEU A  17      47.419   2.706  22.498  1.00 31.73           C  
ATOM    110  CG  LEU A  17      46.816   3.707  21.483  1.00 32.14           C  
ATOM    111  CD1 LEU A  17      45.272   3.586  21.364  1.00 30.69           C  
ATOM    112  CD2 LEU A  17      47.273   5.182  21.755  1.00 31.66           C  
ATOM    113  N   GLY A  18      50.666   1.399  23.777  1.00 30.93           N  
ATOM    114  CA  GLY A  18      51.195   0.390  24.706  1.00 30.48           C  
ATOM    115  C   GLY A  18      51.577  -0.881  23.976  1.00 30.42           C  
ATOM    116  O   GLY A  18      52.096  -0.811  22.861  1.00 30.60           O  
ATOM    117  N   THR A  19      51.315  -2.042  24.591  1.00 29.93           N  
ATOM    118  CA  THR A  19      51.591  -3.350  23.971  1.00 29.13           C  
ATOM    119  C   THR A  19      50.668  -3.580  22.804  1.00 29.09           C  
ATOM    120  O   THR A  19      49.556  -3.069  22.792  1.00 28.86           O  
ATOM    121  CB  THR A  19      51.364  -4.518  24.950  1.00 28.92           C  
ATOM    122  OG1 THR A  19      52.049  -4.258  26.171  1.00 27.86           O  
ATOM    123  CG2 THR A  19      51.905  -5.825  24.380  1.00 29.49           C  
ATOM    124  N   PHE A  20      51.142  -4.348  21.824  1.00 29.32           N  
ATOM    125  CA  PHE A  20      50.296  -4.897  20.780  1.00 29.48           C  
ATOM    126  C   PHE A  20      49.034  -5.383  21.441  1.00 29.75           C  
ATOM    127  O   PHE A  20      47.930  -5.070  21.007  1.00 29.93           O  
ATOM    128  CB  PHE A  20      50.965  -6.100  20.117  1.00 29.79           C  
ATOM    129  CG  PHE A  20      52.158  -5.758  19.274  1.00 29.77           C  
ATOM    130  CD1 PHE A  20      53.242  -6.627  19.218  1.00 28.74           C  
ATOM    131  CD2 PHE A  20      52.200  -4.569  18.536  1.00 30.53           C  
ATOM    132  CE1 PHE A  20      54.355  -6.333  18.440  1.00 29.69           C  
ATOM    133  CE2 PHE A  20      53.309  -4.251  17.744  1.00 30.77           C  
ATOM    134  CZ  PHE A  20      54.394  -5.140  17.697  1.00 30.99           C  
ATOM    135  N   GLU A  21      49.224  -6.147  22.510  1.00 30.36           N  
ATOM    136  CA  GLU A  21      48.142  -6.635  23.347  1.00 30.87           C  
ATOM    137  C   GLU A  21      47.222  -5.498  23.758  1.00 30.64           C  
ATOM    138  O   GLU A  21      46.052  -5.506  23.379  1.00 31.16           O  
ATOM    139  CB  GLU A  21      48.708  -7.378  24.556  1.00 31.09           C  
ATOM    140  CG  GLU A  21      47.708  -7.670  25.666  1.00 33.27           C  
ATOM    141  CD  GLU A  21      46.795  -8.856  25.377  1.00 35.06           C  
ATOM    142  OE1 GLU A  21      46.253  -8.938  24.243  1.00 34.10           O  
ATOM    143  OE2 GLU A  21      46.612  -9.683  26.312  1.00 34.42           O  
ATOM    144  N   ASP A  22      47.751  -4.512  24.485  1.00 30.25           N  
ATOM    145  CA  ASP A  22      46.968  -3.323  24.890  1.00 29.91           C  
ATOM    146  C   ASP A  22      46.261  -2.614  23.727  1.00 29.61           C  
ATOM    147  O   ASP A  22      45.098  -2.220  23.840  1.00 29.84           O  
ATOM    148  CB  ASP A  22      47.862  -2.303  25.589  1.00 29.80           C  
ATOM    149  CG  ASP A  22      48.322  -2.760  26.945  1.00 29.88           C  
ATOM    150  OD1 ASP A  22      47.667  -3.639  27.541  1.00 30.27           O  
ATOM    151  OD2 ASP A  22      49.347  -2.228  27.420  1.00 29.68           O  
ATOM    152  N   HIS A  23      46.987  -2.442  22.627  1.00 28.94           N  
ATOM    153  CA  HIS A  23      46.519  -1.708  21.462  1.00 28.56           C  
ATOM    154  C   HIS A  23      45.217  -2.327  20.950  1.00 28.78           C  
ATOM    155  O   HIS A  23      44.185  -1.633  20.849  1.00 28.67           O  
ATOM    156  CB  HIS A  23      47.607  -1.749  20.392  1.00 28.24           C  
ATOM    157  CG  HIS A  23      47.501  -0.673  19.359  1.00 28.78           C  
ATOM    158  ND1 HIS A  23      46.872  -0.863  18.147  1.00 28.99           N  
ATOM    159  CD2 HIS A  23      47.981   0.594  19.340  1.00 28.37           C  
ATOM    160  CE1 HIS A  23      46.945   0.250  17.438  1.00 28.82           C  
ATOM    161  NE2 HIS A  23      47.620   1.146  18.136  1.00 27.44           N  
ATOM    162  N   PHE A  24      45.270  -3.640  20.673  1.00 28.45           N  
ATOM    163  CA  PHE A  24      44.129  -4.421  20.179  1.00 27.92           C  
ATOM    164  C   PHE A  24      42.941  -4.377  21.138  1.00 28.42           C  
ATOM    165  O   PHE A  24      41.787  -4.249  20.718  1.00 28.34           O  
ATOM    166  CB  PHE A  24      44.558  -5.872  19.944  1.00 27.17           C  
ATOM    167  CG  PHE A  24      43.420  -6.826  19.692  1.00 25.41           C  
ATOM    168  CD1 PHE A  24      42.900  -6.990  18.418  1.00 24.14           C  
ATOM    169  CD2 PHE A  24      42.893  -7.592  20.727  1.00 23.85           C  
ATOM    170  CE1 PHE A  24      41.858  -7.886  18.185  1.00 23.25           C  
ATOM    171  CE2 PHE A  24      41.848  -8.489  20.497  1.00 22.80           C  
ATOM    172  CZ  PHE A  24      41.332  -8.632  19.229  1.00 23.53           C  
ATOM    173  N   LEU A  25      43.220  -4.487  22.429  1.00 28.78           N  
ATOM    174  CA  LEU A  25      42.142  -4.477  23.401  1.00 29.43           C  
ATOM    175  C   LEU A  25      41.285  -3.199  23.256  1.00 30.12           C  
ATOM    176  O   LEU A  25      40.044  -3.259  23.331  1.00 30.00           O  
ATOM    177  CB  LEU A  25      42.683  -4.706  24.825  1.00 28.77           C  
ATOM    178  CG  LEU A  25      43.206  -6.140  25.070  1.00 29.12           C  
ATOM    179  CD1 LEU A  25      43.925  -6.307  26.407  1.00 28.33           C  
ATOM    180  CD2 LEU A  25      42.110  -7.211  24.937  1.00 28.68           C  
ATOM    181  N   SER A  26      41.940  -2.061  22.993  1.00 30.83           N  
ATOM    182  CA  SER A  26      41.219  -0.788  22.909  1.00 31.64           C  
ATOM    183  C   SER A  26      40.621  -0.577  21.534  1.00 31.57           C  
ATOM    184  O   SER A  26      39.594   0.093  21.401  1.00 31.96           O  
ATOM    185  CB  SER A  26      42.084   0.403  23.336  1.00 31.76           C  
ATOM    186  OG  SER A  26      43.000   0.755  22.323  1.00 33.93           O  
ATOM    187  N   LEU A  27      41.264  -1.153  20.517  1.00 31.77           N  
ATOM    188  CA  LEU A  27      40.691  -1.219  19.184  1.00 31.58           C  
ATOM    189  C   LEU A  27      39.367  -1.948  19.279  1.00 31.67           C  
ATOM    190  O   LEU A  27      38.327  -1.430  18.844  1.00 32.30           O  
ATOM    191  CB  LEU A  27      41.592  -1.999  18.257  1.00 31.39           C  
ATOM    192  CG  LEU A  27      41.172  -1.838  16.802  1.00 31.88           C  
ATOM    193  CD1 LEU A  27      42.132  -0.899  16.082  1.00 33.17           C  
ATOM    194  CD2 LEU A  27      41.168  -3.175  16.134  1.00 31.91           C  
ATOM    195  N   GLN A  28      39.413  -3.146  19.862  1.00 31.12           N  
ATOM    196  CA  GLN A  28      38.220  -3.944  20.099  1.00 30.67           C  
ATOM    197  C   GLN A  28      37.206  -3.170  20.926  1.00 30.43           C  
ATOM    198  O   GLN A  28      36.003  -3.176  20.610  1.00 30.43           O  
ATOM    199  CB  GLN A  28      38.567  -5.272  20.782  1.00 30.47           C  
ATOM    200  CG  GLN A  28      37.498  -6.342  20.591  1.00 30.44           C  
ATOM    201  CD  GLN A  28      37.823  -7.657  21.294  1.00 31.21           C  
ATOM    202  OE1 GLN A  28      38.322  -7.672  22.419  1.00 31.99           O  
ATOM    203  NE2 GLN A  28      37.526  -8.774  20.627  1.00 32.35           N  
ATOM    204  N   ARG A  29      37.686  -2.499  21.974  1.00 29.84           N  
ATOM    205  CA  ARG A  29      36.792  -1.738  22.842  1.00 29.92           C  
ATOM    206  C   ARG A  29      36.029  -0.665  22.065  1.00 28.75           C  
ATOM    207  O   ARG A  29      34.823  -0.512  22.244  1.00 28.59           O  
ATOM    208  CB  ARG A  29      37.541  -1.128  24.025  1.00 29.79           C  
ATOM    209  CG  ARG A  29      36.640  -0.820  25.213  1.00 30.82           C  
ATOM    210  CD  ARG A  29      37.421  -0.246  26.399  1.00 32.22           C  
ATOM    211  NE  ARG A  29      38.429  -1.186  26.914  1.00 37.58           N  
ATOM    212  CZ  ARG A  29      39.749  -1.082  26.724  1.00 38.88           C  
ATOM    213  NH1 ARG A  29      40.265  -0.064  26.041  1.00 39.48           N  
ATOM    214  NH2 ARG A  29      40.564  -1.999  27.230  1.00 39.64           N  
ATOM    215  N   MET A  30      36.733   0.049  21.192  1.00 27.93           N  
ATOM    216  CA  MET A  30      36.136   1.098  20.382  1.00 27.58           C  
ATOM    217  C   MET A  30      35.137   0.551  19.358  1.00 27.54           C  
ATOM    218  O   MET A  30      33.985   0.967  19.331  1.00 27.37           O  
ATOM    219  CB  MET A  30      37.236   1.896  19.685  1.00 27.66           C  
ATOM    220  CG  MET A  30      36.748   2.942  18.685  1.00 28.15           C  
ATOM    221  SD  MET A  30      35.633   4.206  19.361  1.00 30.34           S  
ATOM    222  CE  MET A  30      36.737   5.028  20.512  1.00 26.56           C  
ATOM    223  N   PHE A  31      35.573  -0.399  18.533  1.00 27.33           N  
ATOM    224  CA  PHE A  31      34.742  -0.893  17.443  1.00 27.13           C  
ATOM    225  C   PHE A  31      33.797  -2.072  17.712  1.00 27.92           C  
ATOM    226  O   PHE A  31      32.923  -2.315  16.889  1.00 28.02           O  
ATOM    227  CB  PHE A  31      35.609  -1.107  16.200  1.00 26.66           C  
ATOM    228  CG  PHE A  31      36.358   0.148  15.780  1.00 25.67           C  
ATOM    229  CD1 PHE A  31      37.723   0.283  16.033  1.00 24.23           C  
ATOM    230  CD2 PHE A  31      35.667   1.224  15.205  1.00 22.43           C  
ATOM    231  CE1 PHE A  31      38.391   1.468  15.678  1.00 26.12           C  
ATOM    232  CE2 PHE A  31      36.318   2.389  14.834  1.00 22.25           C  
ATOM    233  CZ  PHE A  31      37.685   2.521  15.066  1.00 24.05           C  
ATOM    234  N   ASN A  32      33.917  -2.771  18.852  1.00 28.75           N  
ATOM    235  CA  ASN A  32      33.040  -3.911  19.098  1.00 29.39           C  
ATOM    236  C   ASN A  32      31.652  -3.481  18.709  1.00 29.70           C  
ATOM    237  O   ASN A  32      31.220  -2.433  19.119  1.00 29.27           O  
ATOM    238  CB  ASN A  32      33.067  -4.389  20.571  1.00 29.98           C  
ATOM    239  CG  ASN A  32      32.252  -5.712  20.808  1.00 30.30           C  
ATOM    240  OD1 ASN A  32      32.190  -6.578  19.930  1.00 28.56           O  
ATOM    241  ND2 ASN A  32      31.619  -5.835  22.014  1.00 36.32           N  
ATOM    242  N   ASN A  33      30.980  -4.266  17.871  1.00 30.58           N  
ATOM    243  CA  ASN A  33      29.555  -4.038  17.554  1.00 31.14           C  
ATOM    244  C   ASN A  33      29.242  -2.813  16.703  1.00 31.54           C  
ATOM    245  O   ASN A  33      28.073  -2.560  16.420  1.00 32.12           O  
ATOM    246  CB  ASN A  33      28.703  -3.979  18.841  1.00 30.73           C  
ATOM    247  CG  ASN A  33      28.561  -5.334  19.510  1.00 31.02           C  
ATOM    248  OD1 ASN A  33      28.478  -6.375  18.846  1.00 30.07           O  
ATOM    249  ND2 ASN A  33      28.515  -5.330  20.835  1.00 31.46           N  
ATOM    250  N   CYS A  34      30.261  -2.060  16.297  1.00 32.04           N  
ATOM    251  CA  CYS A  34      30.043  -0.758  15.658  1.00 32.12           C  
ATOM    252  C   CYS A  34      29.574  -0.907  14.195  1.00 31.89           C  
ATOM    253  O   CYS A  34      30.120  -1.718  13.446  1.00 32.35           O  
ATOM    254  CB  CYS A  34      31.315   0.104  15.777  1.00 32.14           C  
ATOM    255  SG  CYS A  34      31.307   1.660  14.841  1.00 34.45           S  
ATOM    256  N   GLU A  35      28.567  -0.129  13.799  1.00 30.86           N  
ATOM    257  CA  GLU A  35      28.031  -0.165  12.431  1.00 30.07           C  
ATOM    258  C   GLU A  35      28.416   1.073  11.572  1.00 29.21           C  
ATOM    259  O   GLU A  35      28.706   0.953  10.369  1.00 29.08           O  
ATOM    260  CB  GLU A  35      26.503  -0.286  12.460  1.00 30.49           C  
ATOM    261  CG  GLU A  35      25.916  -1.273  13.458  1.00 32.85           C  
ATOM    262  CD  GLU A  35      24.594  -1.889  12.970  1.00 36.87           C  
ATOM    263  OE1 GLU A  35      24.357  -1.884  11.747  1.00 39.56           O  
ATOM    264  OE2 GLU A  35      23.789  -2.393  13.788  1.00 37.62           O  
ATOM    265  N   VAL A  36      28.366   2.251  12.205  1.00 27.67           N  
ATOM    266  CA  VAL A  36      28.688   3.533  11.607  1.00 25.91           C  
ATOM    267  C   VAL A  36      29.789   4.201  12.414  1.00 24.97           C  
ATOM    268  O   VAL A  36      29.654   4.398  13.617  1.00 24.93           O  
ATOM    269  CB  VAL A  36      27.472   4.464  11.626  1.00 25.93           C  
ATOM    270  CG1 VAL A  36      27.839   5.816  11.061  1.00 24.82           C  
ATOM    271  CG2 VAL A  36      26.322   3.863  10.830  1.00 26.63           C  
ATOM    272  N   VAL A  37      30.887   4.536  11.761  1.00 23.91           N  
ATOM    273  CA  VAL A  37      31.990   5.209  12.429  1.00 23.46           C  
ATOM    274  C   VAL A  37      31.947   6.705  12.108  1.00 23.48           C  
ATOM    275  O   VAL A  37      32.252   7.110  10.988  1.00 23.59           O  
ATOM    276  CB  VAL A  37      33.348   4.604  11.999  1.00 23.35           C  
ATOM    277  CG1 VAL A  37      34.526   5.336  12.654  1.00 22.61           C  
ATOM    278  CG2 VAL A  37      33.385   3.148  12.340  1.00 22.73           C  
ATOM    279  N   LEU A  38      31.550   7.512  13.088  1.00 23.02           N  
ATOM    280  CA  LEU A  38      31.518   8.967  12.952  1.00 22.95           C  
ATOM    281  C   LEU A  38      32.857   9.569  12.561  1.00 23.11           C  
ATOM    282  O   LEU A  38      32.887  10.539  11.797  1.00 23.65           O  
ATOM    283  CB  LEU A  38      31.084   9.613  14.256  1.00 22.91           C  
ATOM    284  CG  LEU A  38      29.751   9.202  14.865  1.00 23.24           C  
ATOM    285  CD1 LEU A  38      29.561  10.012  16.103  1.00 22.97           C  
ATOM    286  CD2 LEU A  38      28.607   9.418  13.867  1.00 23.51           C  
ATOM    287  N   GLY A  39      33.946   9.010  13.097  1.00 22.83           N  
ATOM    288  CA  GLY A  39      35.305   9.490  12.858  1.00 22.70           C  
ATOM    289  C   GLY A  39      36.035   8.622  11.846  1.00 23.13           C  
ATOM    290  O   GLY A  39      35.467   8.205  10.839  1.00 23.79           O  
ATOM    291  N   ASN A  40      37.307   8.358  12.098  1.00 23.16           N  
ATOM    292  CA  ASN A  40      38.048   7.469  11.257  1.00 23.54           C  
ATOM    293  C   ASN A  40      38.054   6.038  11.807  1.00 24.19           C  
ATOM    294  O   ASN A  40      37.881   5.813  13.016  1.00 23.51           O  
ATOM    295  CB  ASN A  40      39.484   7.926  11.181  1.00 24.13           C  
ATOM    296  CG  ASN A  40      39.620   9.377  10.818  1.00 23.75           C  
ATOM    297  OD1 ASN A  40      39.151   9.812   9.767  1.00 26.06           O  
ATOM    298  ND2 ASN A  40      40.306  10.126  11.659  1.00 19.93           N  
ATOM    299  N   LEU A  41      38.280   5.084  10.903  1.00 24.11           N  
ATOM    300  CA  LEU A  41      38.584   3.717  11.260  1.00 23.82           C  
ATOM    301  C   LEU A  41      40.079   3.517  11.060  1.00 24.58           C  
ATOM    302  O   LEU A  41      40.608   3.709   9.966  1.00 24.98           O  
ATOM    303  CB  LEU A  41      37.766   2.760  10.408  1.00 23.02           C  
ATOM    304  CG  LEU A  41      38.038   1.254  10.517  1.00 24.01           C  
ATOM    305  CD1 LEU A  41      37.650   0.647  11.884  1.00 22.83           C  
ATOM    306  CD2 LEU A  41      37.296   0.505   9.439  1.00 23.37           C  
ATOM    307  N   GLU A  42      40.774   3.160  12.127  1.00 25.28           N  
ATOM    308  CA  GLU A  42      42.202   2.940  12.041  1.00 26.23           C  
ATOM    309  C   GLU A  42      42.481   1.548  12.549  1.00 26.14           C  
ATOM    310  O   GLU A  42      42.231   1.264  13.722  1.00 27.69           O  
ATOM    311  CB  GLU A  42      42.946   3.949  12.905  1.00 25.86           C  
ATOM    312  CG  GLU A  42      43.035   5.368  12.297  1.00 27.90           C  
ATOM    313  CD  GLU A  42      43.574   6.416  13.287  1.00 27.79           C  
ATOM    314  OE1 GLU A  42      43.356   6.241  14.517  1.00 29.70           O  
ATOM    315  OE2 GLU A  42      44.219   7.403  12.840  1.00 27.98           O  
ATOM    316  N   ILE A  43      42.983   0.670  11.686  1.00 25.35           N  
ATOM    317  CA  ILE A  43      43.338  -0.680  12.109  1.00 23.82           C  
ATOM    318  C   ILE A  43      44.847  -0.865  12.000  1.00 23.11           C  
ATOM    319  O   ILE A  43      45.449  -0.810  10.947  1.00 23.26           O  
ATOM    320  CB  ILE A  43      42.529  -1.722  11.341  1.00 24.22           C  
ATOM    321  CG1 ILE A  43      41.040  -1.471  11.586  1.00 23.62           C  
ATOM    322  CG2 ILE A  43      42.917  -3.148  11.781  1.00 23.11           C  
ATOM    323  CD1 ILE A  43      40.157  -1.888  10.470  1.00 22.64           C  
ATOM    324  N   THR A  44      45.462  -1.087  13.133  1.00 22.97           N  
ATOM    325  CA  THR A  44      46.867  -0.807  13.271  1.00 22.45           C  
ATOM    326  C   THR A  44      47.565  -1.761  14.245  1.00 22.62           C  
ATOM    327  O   THR A  44      47.026  -2.095  15.314  1.00 21.94           O  
ATOM    328  CB  THR A  44      46.968   0.654  13.696  1.00 22.24           C  
ATOM    329  OG1 THR A  44      47.215   1.434  12.526  1.00 23.36           O  
ATOM    330  CG2 THR A  44      48.006   0.891  14.699  1.00 20.66           C  
ATOM    331  N   TYR A  45      48.751  -2.219  13.847  1.00 22.93           N  
ATOM    332  CA  TYR A  45      49.606  -3.020  14.724  1.00 23.51           C  
ATOM    333  C   TYR A  45      49.003  -4.361  15.193  1.00 23.84           C  
ATOM    334  O   TYR A  45      49.452  -4.935  16.182  1.00 24.33           O  
ATOM    335  CB  TYR A  45      50.060  -2.181  15.929  1.00 23.16           C  
ATOM    336  CG  TYR A  45      50.996  -1.068  15.557  1.00 23.10           C  
ATOM    337  CD1 TYR A  45      50.551   0.243  15.509  1.00 23.08           C  
ATOM    338  CD2 TYR A  45      52.334  -1.320  15.258  1.00 23.18           C  
ATOM    339  CE1 TYR A  45      51.402   1.274  15.172  1.00 22.66           C  
ATOM    340  CE2 TYR A  45      53.201  -0.294  14.917  1.00 22.28           C  
ATOM    341  CZ  TYR A  45      52.725   0.999  14.870  1.00 23.24           C  
ATOM    342  OH  TYR A  45      53.566   2.043  14.531  1.00 24.35           O  
ATOM    343  N   VAL A  46      48.004  -4.863  14.477  1.00 24.35           N  
ATOM    344  CA  VAL A  46      47.356  -6.101  14.854  1.00 25.13           C  
ATOM    345  C   VAL A  46      48.174  -7.322  14.383  1.00 26.25           C  
ATOM    346  O   VAL A  46      48.472  -7.452  13.180  1.00 26.95           O  
ATOM    347  CB  VAL A  46      45.906  -6.118  14.356  1.00 24.98           C  
ATOM    348  CG1 VAL A  46      45.232  -7.470  14.617  1.00 24.00           C  
ATOM    349  CG2 VAL A  46      45.140  -4.999  15.041  1.00 25.02           C  
ATOM    350  N   GLN A  47      48.524  -8.202  15.328  1.00 26.53           N  
ATOM    351  CA  GLN A  47      49.422  -9.344  15.070  1.00 27.63           C  
ATOM    352  C   GLN A  47      48.744 -10.664  14.646  1.00 27.60           C  
ATOM    353  O   GLN A  47      47.512 -10.794  14.675  1.00 27.89           O  
ATOM    354  CB  GLN A  47      50.340  -9.583  16.287  1.00 27.88           C  
ATOM    355  CG  GLN A  47      51.185  -8.363  16.695  1.00 28.85           C  
ATOM    356  CD  GLN A  47      52.248  -8.017  15.655  1.00 30.15           C  
ATOM    357  OE1 GLN A  47      53.130  -8.827  15.356  1.00 30.35           O  
ATOM    358  NE2 GLN A  47      52.161  -6.811  15.096  1.00 30.07           N  
ATOM    359  N   ARG A  48      49.559 -11.643  14.257  1.00 27.59           N  
ATOM    360  CA  ARG A  48      49.044 -12.974  13.891  1.00 27.72           C  
ATOM    361  C   ARG A  48      48.129 -13.532  14.962  1.00 27.17           C  
ATOM    362  O   ARG A  48      48.466 -13.491  16.145  1.00 27.55           O  
ATOM    363  CB  ARG A  48      50.187 -13.978  13.630  1.00 28.13           C  
ATOM    364  CG  ARG A  48      50.789 -13.928  12.226  1.00 29.31           C  
ATOM    365  CD  ARG A  48      49.773 -14.407  11.192  1.00 32.01           C  
ATOM    366  NE  ARG A  48      50.412 -14.888   9.961  1.00 33.56           N  
ATOM    367  CZ  ARG A  48      50.268 -14.327   8.764  1.00 32.26           C  
ATOM    368  NH1 ARG A  48      49.498 -13.267   8.612  1.00 32.13           N  
ATOM    369  NH2 ARG A  48      50.889 -14.831   7.712  1.00 32.65           N  
ATOM    370  N   ASN A  49      46.973 -14.047  14.543  1.00 26.57           N  
ATOM    371  CA  ASN A  49      46.081 -14.845  15.417  1.00 26.00           C  
ATOM    372  C   ASN A  49      45.306 -14.068  16.456  1.00 25.92           C  
ATOM    373  O   ASN A  49      44.924 -14.607  17.491  1.00 25.92           O  
ATOM    374  CB  ASN A  49      46.829 -15.993  16.104  1.00 25.53           C  
ATOM    375  CG  ASN A  49      47.580 -16.831  15.135  1.00 23.94           C  
ATOM    376  OD1 ASN A  49      47.002 -17.371  14.200  1.00 22.41           O  
ATOM    377  ND2 ASN A  49      48.885 -16.917  15.317  1.00 23.29           N  
ATOM    378  N   TYR A  50      45.091 -12.796  16.173  1.00 25.94           N  
ATOM    379  CA  TYR A  50      44.170 -12.020  16.939  1.00 26.08           C  
ATOM    380  C   TYR A  50      42.884 -11.982  16.151  1.00 26.15           C  
ATOM    381  O   TYR A  50      42.887 -11.554  15.007  1.00 26.09           O  
ATOM    382  CB  TYR A  50      44.714 -10.616  17.119  1.00 26.02           C  
ATOM    383  CG  TYR A  50      45.678 -10.472  18.280  1.00 25.73           C  
ATOM    384  CD1 TYR A  50      47.034 -10.760  18.127  1.00 24.99           C  
ATOM    385  CD2 TYR A  50      45.234 -10.019  19.521  1.00 24.36           C  
ATOM    386  CE1 TYR A  50      47.911 -10.599  19.178  1.00 24.70           C  
ATOM    387  CE2 TYR A  50      46.103  -9.863  20.582  1.00 23.71           C  
ATOM    388  CZ  TYR A  50      47.434 -10.148  20.400  1.00 24.93           C  
ATOM    389  OH  TYR A  50      48.296  -9.998  21.448  1.00 26.25           O  
ATOM    390  N   ASP A  51      41.793 -12.445  16.760  1.00 26.32           N  
ATOM    391  CA  ASP A  51      40.487 -12.423  16.117  1.00 26.22           C  
ATOM    392  C   ASP A  51      40.001 -10.991  15.863  1.00 26.18           C  
ATOM    393  O   ASP A  51      39.684 -10.268  16.808  1.00 26.75           O  
ATOM    394  CB  ASP A  51      39.460 -13.183  16.963  1.00 25.95           C  
ATOM    395  CG  ASP A  51      38.234 -13.601  16.155  1.00 26.69           C  
ATOM    396  OD1 ASP A  51      38.069 -13.095  15.011  1.00 26.34           O  
ATOM    397  OD2 ASP A  51      37.438 -14.443  16.650  1.00 25.74           O  
ATOM    398  N   LEU A  52      39.927 -10.599  14.591  1.00 26.03           N  
ATOM    399  CA  LEU A  52      39.423  -9.273  14.185  1.00 25.64           C  
ATOM    400  C   LEU A  52      38.031  -9.336  13.598  1.00 25.51           C  
ATOM    401  O   LEU A  52      37.649  -8.507  12.797  1.00 25.66           O  
ATOM    402  CB  LEU A  52      40.314  -8.661  13.114  1.00 25.30           C  
ATOM    403  CG  LEU A  52      41.463  -7.765  13.496  1.00 25.80           C  
ATOM    404  CD1 LEU A  52      42.129  -7.331  12.198  1.00 25.28           C  
ATOM    405  CD2 LEU A  52      40.939  -6.566  14.279  1.00 25.91           C  
ATOM    406  N   SER A  53      37.269 -10.327  13.988  1.00 25.94           N  
ATOM    407  CA  SER A  53      35.994 -10.551  13.342  1.00 26.23           C  
ATOM    408  C   SER A  53      34.910  -9.563  13.728  1.00 26.21           C  
ATOM    409  O   SER A  53      33.950  -9.434  12.986  1.00 27.07           O  
ATOM    410  CB  SER A  53      35.508 -11.999  13.563  1.00 25.86           C  
ATOM    411  OG  SER A  53      35.623 -12.345  14.911  1.00 25.06           O  
ATOM    412  N   PHE A  54      35.029  -8.893  14.871  1.00 25.95           N  
ATOM    413  CA  PHE A  54      34.042  -7.867  15.226  1.00 26.21           C  
ATOM    414  C   PHE A  54      33.867  -6.816  14.115  1.00 26.89           C  
ATOM    415  O   PHE A  54      32.795  -6.202  13.996  1.00 27.69           O  
ATOM    416  CB  PHE A  54      34.398  -7.180  16.533  1.00 25.75           C  
ATOM    417  CG  PHE A  54      35.787  -6.604  16.568  1.00 25.88           C  
ATOM    418  CD1 PHE A  54      36.009  -5.252  16.235  1.00 26.06           C  
ATOM    419  CD2 PHE A  54      36.872  -7.393  16.955  1.00 24.10           C  
ATOM    420  CE1 PHE A  54      37.302  -4.683  16.279  1.00 25.26           C  
ATOM    421  CE2 PHE A  54      38.156  -6.854  17.017  1.00 26.11           C  
ATOM    422  CZ  PHE A  54      38.377  -5.474  16.662  1.00 26.86           C  
ATOM    423  N   LEU A  55      34.911  -6.638  13.296  1.00 26.68           N  
ATOM    424  CA  LEU A  55      34.894  -5.695  12.173  1.00 26.44           C  
ATOM    425  C   LEU A  55      33.861  -6.003  11.108  1.00 27.00           C  
ATOM    426  O   LEU A  55      33.631  -5.191  10.210  1.00 27.96           O  
ATOM    427  CB  LEU A  55      36.246  -5.654  11.496  1.00 25.35           C  
ATOM    428  CG  LEU A  55      37.369  -5.073  12.319  1.00 24.30           C  
ATOM    429  CD1 LEU A  55      38.633  -5.186  11.502  1.00 22.61           C  
ATOM    430  CD2 LEU A  55      37.071  -3.610  12.701  1.00 21.32           C  
ATOM    431  N   LYS A  56      33.255  -7.181  11.180  1.00 27.18           N  
ATOM    432  CA  LYS A  56      32.229  -7.566  10.218  1.00 26.87           C  
ATOM    433  C   LYS A  56      30.979  -6.679  10.367  1.00 26.51           C  
ATOM    434  O   LYS A  56      30.147  -6.627   9.469  1.00 26.67           O  
ATOM    435  CB  LYS A  56      31.889  -9.057  10.378  1.00 27.27           C  
ATOM    436  CG  LYS A  56      32.749  -9.996   9.526  1.00 27.24           C  
ATOM    437  CD  LYS A  56      32.868 -11.385  10.131  1.00 27.57           C  
ATOM    438  CE  LYS A  56      33.539 -12.410   9.164  1.00 28.57           C  
ATOM    439  NZ  LYS A  56      33.400 -13.828   9.611  1.00 29.59           N  
ATOM    440  N   THR A  57      30.854  -5.979  11.491  1.00 25.98           N  
ATOM    441  CA  THR A  57      29.662  -5.149  11.747  1.00 25.64           C  
ATOM    442  C   THR A  57      29.724  -3.786  11.036  1.00 25.86           C  
ATOM    443  O   THR A  57      28.705  -3.112  10.882  1.00 25.90           O  
ATOM    444  CB  THR A  57      29.507  -4.829  13.224  1.00 25.15           C  
ATOM    445  OG1 THR A  57      30.781  -4.416  13.739  1.00 24.91           O  
ATOM    446  CG2 THR A  57      29.003  -5.995  13.980  1.00 23.66           C  
ATOM    447  N   ILE A  58      30.913  -3.385  10.610  1.00 25.65           N  
ATOM    448  CA  ILE A  58      31.107  -2.027  10.160  1.00 25.82           C  
ATOM    449  C   ILE A  58      30.509  -1.782   8.778  1.00 25.79           C  
ATOM    450  O   ILE A  58      31.017  -2.274   7.778  1.00 26.19           O  
ATOM    451  CB  ILE A  58      32.588  -1.616  10.216  1.00 25.90           C  
ATOM    452  CG1 ILE A  58      33.024  -1.528  11.682  1.00 25.93           C  
ATOM    453  CG2 ILE A  58      32.785  -0.233   9.529  1.00 25.93           C  
ATOM    454  CD1 ILE A  58      34.524  -1.284  11.907  1.00 25.38           C  
ATOM    455  N   GLN A  59      29.429  -1.015   8.736  1.00 25.51           N  
ATOM    456  CA  GLN A  59      28.819  -0.631   7.473  1.00 25.10           C  
ATOM    457  C   GLN A  59      29.383   0.639   6.851  1.00 24.67           C  
ATOM    458  O   GLN A  59      29.509   0.727   5.636  1.00 24.76           O  
ATOM    459  CB  GLN A  59      27.323  -0.468   7.653  1.00 25.10           C  
ATOM    460  CG  GLN A  59      26.585  -1.785   7.754  1.00 25.23           C  
ATOM    461  CD  GLN A  59      25.301  -1.661   8.535  1.00 26.13           C  
ATOM    462  OE1 GLN A  59      24.500  -0.751   8.325  1.00 26.08           O  
ATOM    463  NE2 GLN A  59      25.105  -2.578   9.460  1.00 28.76           N  
ATOM    464  N   GLU A  60      29.681   1.644   7.665  1.00 24.25           N  
ATOM    465  CA  GLU A  60      29.995   2.978   7.114  1.00 23.58           C  
ATOM    466  C   GLU A  60      31.088   3.667   7.893  1.00 22.10           C  
ATOM    467  O   GLU A  60      31.118   3.603   9.104  1.00 21.28           O  
ATOM    468  CB  GLU A  60      28.775   3.911   7.157  1.00 23.81           C  
ATOM    469  CG  GLU A  60      27.481   3.492   6.411  1.00 24.37           C  
ATOM    470  CD  GLU A  60      26.328   4.501   6.651  1.00 25.41           C  
ATOM    471  OE1 GLU A  60      25.135   4.096   6.563  1.00 25.41           O  
ATOM    472  OE2 GLU A  60      26.631   5.702   6.937  1.00 27.41           O  
ATOM    473  N   VAL A  61      31.964   4.352   7.177  1.00 21.47           N  
ATOM    474  CA  VAL A  61      32.942   5.254   7.764  1.00 21.05           C  
ATOM    475  C   VAL A  61      32.839   6.692   7.214  1.00 21.31           C  
ATOM    476  O   VAL A  61      32.846   6.948   5.995  1.00 21.82           O  
ATOM    477  CB  VAL A  61      34.383   4.694   7.617  1.00 21.18           C  
ATOM    478  CG1 VAL A  61      35.445   5.707   8.134  1.00 20.56           C  
ATOM    479  CG2 VAL A  61      34.485   3.374   8.349  1.00 19.18           C  
ATOM    480  N   ALA A  62      32.771   7.642   8.134  1.00 21.05           N  
ATOM    481  CA  ALA A  62      32.642   9.042   7.786  1.00 19.54           C  
ATOM    482  C   ALA A  62      33.992   9.588   7.400  1.00 19.18           C  
ATOM    483  O   ALA A  62      34.121  10.213   6.355  1.00 19.35           O  
ATOM    484  CB  ALA A  62      32.063   9.806   8.942  1.00 19.12           C  
ATOM    485  N   GLY A  63      34.998   9.350   8.234  1.00 18.71           N  
ATOM    486  CA  GLY A  63      36.314   9.927   8.005  1.00 18.85           C  
ATOM    487  C   GLY A  63      37.107   9.125   6.992  1.00 19.82           C  
ATOM    488  O   GLY A  63      36.624   8.792   5.898  1.00 19.37           O  
ATOM    489  N   TYR A  64      38.340   8.812   7.345  1.00 20.52           N  
ATOM    490  CA  TYR A  64      39.119   7.905   6.531  1.00 21.45           C  
ATOM    491  C   TYR A  64      39.253   6.524   7.180  1.00 22.15           C  
ATOM    492  O   TYR A  64      38.935   6.331   8.392  1.00 23.11           O  
ATOM    493  CB  TYR A  64      40.502   8.481   6.325  1.00 21.89           C  
ATOM    494  CG  TYR A  64      41.314   8.684   7.591  1.00 22.90           C  
ATOM    495  CD1 TYR A  64      41.931   7.597   8.264  1.00 23.22           C  
ATOM    496  CD2 TYR A  64      41.507   9.962   8.105  1.00 23.07           C  
ATOM    497  CE1 TYR A  64      42.714   7.817   9.429  1.00 22.43           C  
ATOM    498  CE2 TYR A  64      42.273  10.180   9.267  1.00 20.14           C  
ATOM    499  CZ  TYR A  64      42.866   9.127   9.903  1.00 21.28           C  
ATOM    500  OH  TYR A  64      43.596   9.397  11.021  1.00 22.05           O  
ATOM    501  N   VAL A  65      39.760   5.584   6.383  1.00 21.44           N  
ATOM    502  CA  VAL A  65      40.117   4.264   6.842  1.00 20.78           C  
ATOM    503  C   VAL A  65      41.640   4.113   6.708  1.00 21.53           C  
ATOM    504  O   VAL A  65      42.216   4.233   5.604  1.00 21.80           O  
ATOM    505  CB  VAL A  65      39.382   3.195   6.007  1.00 20.69           C  
ATOM    506  CG1 VAL A  65      39.979   1.764   6.221  1.00 20.49           C  
ATOM    507  CG2 VAL A  65      37.895   3.221   6.321  1.00 20.44           C  
ATOM    508  N   LEU A  66      42.304   3.853   7.819  1.00 21.20           N  
ATOM    509  CA  LEU A  66      43.704   3.532   7.741  1.00 21.86           C  
ATOM    510  C   LEU A  66      43.921   2.091   8.185  1.00 22.88           C  
ATOM    511  O   LEU A  66      43.419   1.666   9.246  1.00 24.09           O  
ATOM    512  CB  LEU A  66      44.448   4.444   8.671  1.00 21.90           C  
ATOM    513  CG  LEU A  66      45.879   4.097   9.031  1.00 21.86           C  
ATOM    514  CD1 LEU A  66      46.763   4.087   7.811  1.00 22.22           C  
ATOM    515  CD2 LEU A  66      46.347   5.152  10.055  1.00 20.56           C  
ATOM    516  N   ILE A  67      44.684   1.338   7.400  1.00 22.41           N  
ATOM    517  CA  ILE A  67      45.050  -0.026   7.746  1.00 21.17           C  
ATOM    518  C   ILE A  67      46.559  -0.149   7.552  1.00 21.08           C  
ATOM    519  O   ILE A  67      47.071  -0.201   6.409  1.00 20.34           O  
ATOM    520  CB  ILE A  67      44.319  -1.040   6.863  1.00 21.11           C  
ATOM    521  CG1 ILE A  67      42.820  -0.981   7.101  1.00 20.10           C  
ATOM    522  CG2 ILE A  67      44.828  -2.426   7.167  1.00 21.83           C  
ATOM    523  CD1 ILE A  67      42.017  -1.512   5.980  1.00 19.99           C  
ATOM    524  N   ALA A  68      47.283  -0.178   8.662  1.00 20.81           N  
ATOM    525  CA  ALA A  68      48.721  -0.128   8.559  1.00 21.52           C  
ATOM    526  C   ALA A  68      49.427  -0.894   9.642  1.00 21.91           C  
ATOM    527  O   ALA A  68      48.925  -1.003  10.764  1.00 22.55           O  
ATOM    528  CB  ALA A  68      49.191   1.292   8.541  1.00 21.94           C  
ATOM    529  N   LEU A  69      50.583  -1.443   9.269  1.00 22.15           N  
ATOM    530  CA  LEU A  69      51.516  -2.094  10.191  1.00 22.49           C  
ATOM    531  C   LEU A  69      50.901  -3.315  10.882  1.00 22.38           C  
ATOM    532  O   LEU A  69      51.337  -3.745  11.953  1.00 22.01           O  
ATOM    533  CB  LEU A  69      52.090  -1.063  11.187  1.00 22.39           C  
ATOM    534  CG  LEU A  69      52.848   0.125  10.568  1.00 22.32           C  
ATOM    535  CD1 LEU A  69      53.161   1.234  11.562  1.00 19.90           C  
ATOM    536  CD2 LEU A  69      54.121  -0.326   9.902  1.00 22.16           C  
ATOM    537  N   ASN A  70      49.879  -3.862  10.238  1.00 22.53           N  
ATOM    538  CA  ASN A  70      49.240  -5.094  10.687  1.00 23.31           C  
ATOM    539  C   ASN A  70      49.978  -6.329  10.136  1.00 23.25           C  
ATOM    540  O   ASN A  70      50.345  -6.343   8.961  1.00 22.94           O  
ATOM    541  CB  ASN A  70      47.790  -5.149  10.177  1.00 23.17           C  
ATOM    542  CG  ASN A  70      46.965  -3.974  10.608  1.00 23.84           C  
ATOM    543  OD1 ASN A  70      46.557  -3.891  11.760  1.00 24.99           O  
ATOM    544  ND2 ASN A  70      46.679  -3.065   9.673  1.00 25.03           N  
ATOM    545  N   THR A  71      50.173  -7.366  10.954  1.00 23.50           N  
ATOM    546  CA  THR A  71      50.629  -8.674  10.413  1.00 23.88           C  
ATOM    547  C   THR A  71      49.503  -9.684  10.446  1.00 24.42           C  
ATOM    548  O   THR A  71      49.631 -10.788   9.929  1.00 24.25           O  
ATOM    549  CB  THR A  71      51.838  -9.272  11.137  1.00 23.15           C  
ATOM    550  OG1 THR A  71      51.603  -9.236  12.542  1.00 23.43           O  
ATOM    551  CG2 THR A  71      53.095  -8.497  10.817  1.00 23.38           C  
ATOM    552  N   VAL A  72      48.386  -9.294  11.045  1.00 25.40           N  
ATOM    553  CA  VAL A  72      47.222 -10.167  11.095  1.00 26.10           C  
ATOM    554  C   VAL A  72      46.886 -10.645   9.676  1.00 26.42           C  
ATOM    555  O   VAL A  72      47.065  -9.910   8.714  1.00 26.82           O  
ATOM    556  CB  VAL A  72      46.037  -9.470  11.805  1.00 25.88           C  
ATOM    557  CG1 VAL A  72      45.559  -8.271  11.016  1.00 26.07           C  
ATOM    558  CG2 VAL A  72      44.903 -10.455  12.115  1.00 25.10           C  
ATOM    559  N   GLU A  73      46.443 -11.890   9.555  1.00 27.06           N  
ATOM    560  CA  GLU A  73      46.206 -12.495   8.250  1.00 27.35           C  
ATOM    561  C   GLU A  73      45.012 -11.924   7.499  1.00 27.04           C  
ATOM    562  O   GLU A  73      45.120 -11.597   6.335  1.00 27.30           O  
ATOM    563  CB  GLU A  73      46.058 -13.995   8.392  1.00 27.50           C  
ATOM    564  CG  GLU A  73      46.612 -14.703   7.212  1.00 29.95           C  
ATOM    565  CD  GLU A  73      46.246 -16.135   7.189  1.00 33.70           C  
ATOM    566  OE1 GLU A  73      46.432 -16.792   8.249  1.00 36.94           O  
ATOM    567  OE2 GLU A  73      45.778 -16.599   6.117  1.00 34.46           O  
ATOM    568  N   ARG A  74      43.873 -11.838   8.172  1.00 27.16           N  
ATOM    569  CA  ARG A  74      42.625 -11.367   7.586  1.00 27.25           C  
ATOM    570  C   ARG A  74      42.215 -10.070   8.276  1.00 26.15           C  
ATOM    571  O   ARG A  74      42.421  -9.915   9.473  1.00 25.57           O  
ATOM    572  CB  ARG A  74      41.540 -12.414   7.831  1.00 27.22           C  
ATOM    573  CG  ARG A  74      40.218 -12.227   7.074  1.00 28.95           C  
ATOM    574  CD  ARG A  74      39.451 -13.583   6.959  1.00 29.77           C  
ATOM    575  NE  ARG A  74      39.246 -13.896   5.543  1.00 36.38           N  
ATOM    576  CZ  ARG A  74      38.115 -13.682   4.866  1.00 40.02           C  
ATOM    577  NH1 ARG A  74      37.036 -13.192   5.493  1.00 41.10           N  
ATOM    578  NH2 ARG A  74      38.059 -13.968   3.557  1.00 39.40           N  
ATOM    579  N   ILE A  75      41.671  -9.129   7.508  1.00 25.52           N  
ATOM    580  CA  ILE A  75      40.980  -7.995   8.074  1.00 24.43           C  
ATOM    581  C   ILE A  75      39.585  -8.014   7.473  1.00 24.04           C  
ATOM    582  O   ILE A  75      39.370  -7.527   6.394  1.00 23.60           O  
ATOM    583  CB  ILE A  75      41.720  -6.695   7.854  1.00 24.08           C  
ATOM    584  CG1 ILE A  75      43.008  -6.706   8.667  1.00 24.14           C  
ATOM    585  CG2 ILE A  75      40.863  -5.523   8.310  1.00 24.34           C  
ATOM    586  CD1 ILE A  75      43.802  -5.404   8.631  1.00 24.69           C  
ATOM    587  N   PRO A  76      38.646  -8.672   8.159  1.00 24.33           N  
ATOM    588  CA  PRO A  76      37.351  -8.955   7.563  1.00 24.86           C  
ATOM    589  C   PRO A  76      36.390  -7.803   7.577  1.00 25.65           C  
ATOM    590  O   PRO A  76      35.344  -7.900   8.220  1.00 26.40           O  
ATOM    591  CB  PRO A  76      36.821 -10.053   8.463  1.00 23.64           C  
ATOM    592  CG  PRO A  76      37.373  -9.676   9.763  1.00 22.91           C  
ATOM    593  CD  PRO A  76      38.756  -9.271   9.496  1.00 23.08           C  
ATOM    594  N   LEU A  77      36.734  -6.727   6.879  1.00 27.30           N  
ATOM    595  CA  LEU A  77      35.834  -5.569   6.690  1.00 27.93           C  
ATOM    596  C   LEU A  77      34.814  -5.875   5.586  1.00 28.61           C  
ATOM    597  O   LEU A  77      34.749  -5.210   4.563  1.00 29.28           O  
ATOM    598  CB  LEU A  77      36.656  -4.317   6.387  1.00 27.92           C  
ATOM    599  CG  LEU A  77      37.151  -3.593   7.653  1.00 28.86           C  
ATOM    600  CD1 LEU A  77      38.211  -2.589   7.342  1.00 26.39           C  
ATOM    601  CD2 LEU A  77      36.013  -2.943   8.489  1.00 27.97           C  
ATOM    602  N   GLU A  78      34.023  -6.919   5.818  1.00 29.33           N  
ATOM    603  CA  GLU A  78      33.175  -7.536   4.807  1.00 29.76           C  
ATOM    604  C   GLU A  78      31.901  -6.771   4.475  1.00 28.79           C  
ATOM    605  O   GLU A  78      31.243  -7.084   3.480  1.00 29.19           O  
ATOM    606  CB  GLU A  78      32.769  -8.926   5.283  1.00 29.68           C  
ATOM    607  CG  GLU A  78      33.881  -9.978   5.273  1.00 32.01           C  
ATOM    608  CD  GLU A  78      33.466 -11.287   5.932  1.00 32.92           C  
ATOM    609  OE1 GLU A  78      32.299 -11.400   6.415  1.00 36.50           O  
ATOM    610  OE2 GLU A  78      34.312 -12.219   5.979  1.00 39.72           O  
ATOM    611  N   ASN A  79      31.514  -5.815   5.313  1.00 27.82           N  
ATOM    612  CA  ASN A  79      30.274  -5.072   5.064  1.00 27.09           C  
ATOM    613  C   ASN A  79      30.434  -3.529   4.981  1.00 26.55           C  
ATOM    614  O   ASN A  79      29.446  -2.799   4.868  1.00 26.49           O  
ATOM    615  CB  ASN A  79      29.203  -5.484   6.053  1.00 26.96           C  
ATOM    616  CG  ASN A  79      28.907  -6.984   5.995  1.00 27.70           C  
ATOM    617  OD1 ASN A  79      28.308  -7.482   5.027  1.00 27.11           O  
ATOM    618  ND2 ASN A  79      29.337  -7.714   7.032  1.00 24.24           N  
ATOM    619  N   LEU A  80      31.683  -3.064   5.009  1.00 24.88           N  
ATOM    620  CA  LEU A  80      32.003  -1.694   4.788  1.00 23.92           C  
ATOM    621  C   LEU A  80      31.459  -1.241   3.433  1.00 24.80           C  
ATOM    622  O   LEU A  80      32.051  -1.558   2.424  1.00 26.35           O  
ATOM    623  CB  LEU A  80      33.525  -1.532   4.842  1.00 23.13           C  
ATOM    624  CG  LEU A  80      33.950  -0.054   4.718  1.00 22.20           C  
ATOM    625  CD1 LEU A  80      33.242   0.822   5.730  1.00 20.31           C  
ATOM    626  CD2 LEU A  80      35.441   0.176   4.822  1.00 22.37           C  
ATOM    627  N   GLN A  81      30.343  -0.518   3.375  1.00 25.04           N  
ATOM    628  CA  GLN A  81      29.827  -0.099   2.064  1.00 25.54           C  
ATOM    629  C   GLN A  81      30.432   1.186   1.553  1.00 25.27           C  
ATOM    630  O   GLN A  81      30.582   1.340   0.336  1.00 26.19           O  
ATOM    631  CB  GLN A  81      28.311   0.042   2.015  1.00 25.54           C  
ATOM    632  CG  GLN A  81      27.558  -0.867   2.954  1.00 30.82           C  
ATOM    633  CD  GLN A  81      26.082  -0.948   2.617  1.00 34.83           C  
ATOM    634  OE1 GLN A  81      25.714  -1.135   1.439  1.00 37.37           O  
ATOM    635  NE2 GLN A  81      25.225  -0.809   3.638  1.00 33.53           N  
ATOM    636  N   ILE A  82      30.757   2.109   2.462  1.00 24.47           N  
ATOM    637  CA  ILE A  82      31.057   3.506   2.103  1.00 23.09           C  
ATOM    638  C   ILE A  82      32.073   4.149   3.030  1.00 22.70           C  
ATOM    639  O   ILE A  82      31.974   4.029   4.240  1.00 23.03           O  
ATOM    640  CB  ILE A  82      29.768   4.360   2.131  1.00 23.36           C  
ATOM    641  CG1 ILE A  82      30.012   5.827   1.690  1.00 23.97           C  
ATOM    642  CG2 ILE A  82      29.131   4.353   3.499  1.00 22.32           C  
ATOM    643  CD1 ILE A  82      28.683   6.569   1.467  1.00 22.27           C  
ATOM    644  N   ILE A  83      33.047   4.818   2.444  1.00 21.99           N  
ATOM    645  CA  ILE A  83      33.954   5.725   3.149  1.00 21.45           C  
ATOM    646  C   ILE A  83      33.683   7.161   2.598  1.00 21.42           C  
ATOM    647  O   ILE A  83      33.896   7.448   1.417  1.00 20.83           O  
ATOM    648  CB  ILE A  83      35.426   5.270   2.936  1.00 21.45           C  
ATOM    649  CG1 ILE A  83      35.610   3.829   3.463  1.00 22.13           C  
ATOM    650  CG2 ILE A  83      36.429   6.222   3.562  1.00 18.34           C  
ATOM    651  CD1 ILE A  83      36.839   3.110   2.887  1.00 21.75           C  
ATOM    652  N   ARG A  84      33.164   8.046   3.437  1.00 21.28           N  
ATOM    653  CA  ARG A  84      32.837   9.407   2.974  1.00 21.01           C  
ATOM    654  C   ARG A  84      34.106  10.213   2.770  1.00 21.50           C  
ATOM    655  O   ARG A  84      34.224  10.937   1.804  1.00 22.48           O  
ATOM    656  CB  ARG A  84      31.829  10.102   3.903  1.00 20.52           C  
ATOM    657  CG  ARG A  84      30.793   9.102   4.419  1.00 20.09           C  
ATOM    658  CD  ARG A  84      29.695   9.661   5.275  1.00 17.37           C  
ATOM    659  NE  ARG A  84      28.492   9.705   4.471  1.00 17.44           N  
ATOM    660  CZ  ARG A  84      27.499   8.818   4.508  1.00 20.10           C  
ATOM    661  NH1 ARG A  84      27.494   7.787   5.356  1.00 21.81           N  
ATOM    662  NH2 ARG A  84      26.471   8.986   3.697  1.00 21.24           N  
ATOM    663  N   GLY A  85      35.095  10.048   3.629  1.00 22.10           N  
ATOM    664  CA  GLY A  85      36.296  10.867   3.511  1.00 22.92           C  
ATOM    665  C   GLY A  85      36.022  12.310   3.903  1.00 23.72           C  
ATOM    666  O   GLY A  85      36.335  13.239   3.150  1.00 23.98           O  
ATOM    667  N   ASN A  86      35.401  12.499   5.063  1.00 24.24           N  
ATOM    668  CA  ASN A  86      35.231  13.829   5.598  1.00 25.43           C  
ATOM    669  C   ASN A  86      36.552  14.258   6.158  1.00 25.78           C  
ATOM    670  O   ASN A  86      36.757  15.437   6.387  1.00 26.11           O  
ATOM    671  CB  ASN A  86      34.163  13.892   6.681  1.00 25.77           C  
ATOM    672  CG  ASN A  86      32.786  13.618   6.148  1.00 26.81           C  
ATOM    673  OD1 ASN A  86      32.458  13.963   5.004  1.00 27.30           O  
ATOM    674  ND2 ASN A  86      31.961  12.989   6.974  1.00 28.89           N  
ATOM    675  N   MET A  87      37.445  13.296   6.361  1.00 25.66           N  
ATOM    676  CA  MET A  87      38.829  13.599   6.642  1.00 27.01           C  
ATOM    677  C   MET A  87      39.733  12.706   5.885  1.00 25.50           C  
ATOM    678  O   MET A  87      39.268  11.695   5.396  1.00 26.13           O  
ATOM    679  CB  MET A  87      39.117  13.493   8.104  1.00 26.43           C  
ATOM    680  CG  MET A  87      39.303  14.877   8.667  1.00 29.58           C  
ATOM    681  SD  MET A  87      39.413  14.776  10.430  1.00 32.80           S  
ATOM    682  CE  MET A  87      40.406  13.257  10.657  1.00 29.86           C  
ATOM    683  N   TYR A  88      41.000  13.096   5.750  1.00 24.49           N  
ATOM    684  CA  TYR A  88      41.999  12.311   5.000  1.00 23.77           C  
ATOM    685  C   TYR A  88      43.098  11.889   5.933  1.00 24.18           C  
ATOM    686  O   TYR A  88      43.390  12.590   6.902  1.00 24.18           O  
ATOM    687  CB  TYR A  88      42.632  13.085   3.827  1.00 22.34           C  
ATOM    688  CG  TYR A  88      41.654  13.573   2.773  1.00 21.85           C  
ATOM    689  CD1 TYR A  88      41.791  14.832   2.179  1.00 19.51           C  
ATOM    690  CD2 TYR A  88      40.590  12.771   2.368  1.00 22.22           C  
ATOM    691  CE1 TYR A  88      40.900  15.261   1.211  1.00 18.65           C  
ATOM    692  CE2 TYR A  88      39.693  13.200   1.413  1.00 20.93           C  
ATOM    693  CZ  TYR A  88      39.852  14.439   0.843  1.00 20.05           C  
ATOM    694  OH  TYR A  88      38.921  14.810  -0.084  1.00 19.49           O  
ATOM    695  N   TYR A  89      43.737  10.772   5.619  1.00 24.60           N  
ATOM    696  CA  TYR A  89      44.830  10.271   6.454  1.00 24.85           C  
ATOM    697  C   TYR A  89      46.074  11.155   6.355  1.00 26.09           C  
ATOM    698  O   TYR A  89      46.598  11.660   7.349  1.00 26.46           O  
ATOM    699  CB  TYR A  89      45.172   8.848   6.083  1.00 23.26           C  
ATOM    700  CG  TYR A  89      46.556   8.464   6.562  1.00 20.46           C  
ATOM    701  CD1 TYR A  89      46.828   8.355   7.916  1.00 19.71           C  
ATOM    702  CD2 TYR A  89      47.569   8.203   5.670  1.00 19.85           C  
ATOM    703  CE1 TYR A  89      48.093   7.987   8.366  1.00 19.11           C  
ATOM    704  CE2 TYR A  89      48.818   7.838   6.116  1.00 19.08           C  
ATOM    705  CZ  TYR A  89      49.087   7.731   7.454  1.00 18.65           C  
ATOM    706  OH  TYR A  89      50.355   7.374   7.885  1.00 21.14           O  
ATOM    707  N   GLU A  90      46.529  11.260   5.152  1.00 27.21           N  
ATOM    708  CA  GLU A  90      47.693  11.986   4.763  1.00 28.94           C  
ATOM    709  C   GLU A  90      47.377  12.588   3.418  1.00 28.18           C  
ATOM    710  O   GLU A  90      46.532  12.072   2.697  1.00 28.77           O  
ATOM    711  CB  GLU A  90      48.898  11.057   4.627  1.00 28.58           C  
ATOM    712  CG  GLU A  90      50.182  11.517   5.298  1.00 31.82           C  
ATOM    713  CD  GLU A  90      51.339  10.586   4.960  1.00 32.76           C  
ATOM    714  OE1 GLU A  90      51.117   9.346   4.915  1.00 38.94           O  
ATOM    715  OE2 GLU A  90      52.461  11.081   4.731  1.00 37.62           O  
ATOM    716  N   ASN A  91      48.039  13.674   3.025  1.00 28.10           N  
ATOM    717  CA  ASN A  91      47.682  14.284   1.735  1.00 28.20           C  
ATOM    718  C   ASN A  91      46.174  14.214   1.555  1.00 27.58           C  
ATOM    719  O   ASN A  91      45.418  14.916   2.234  1.00 28.29           O  
ATOM    720  CB  ASN A  91      48.427  13.634   0.573  1.00 28.72           C  
ATOM    721  CG  ASN A  91      49.833  13.216   0.960  1.00 29.98           C  
ATOM    722  OD1 ASN A  91      50.782  14.011   0.905  1.00 29.09           O  
ATOM    723  ND2 ASN A  91      49.967  11.957   1.345  1.00 33.46           N  
ATOM    724  N   SER A  92      45.695  13.353   0.626  1.00 26.60           N  
ATOM    725  CA  SER A  92      44.251  13.263   0.409  1.00 25.64           C  
ATOM    726  C   SER A  92      43.703  11.865   0.162  1.00 24.28           C  
ATOM    727  O   SER A  92      42.902  11.628  -0.748  1.00 24.01           O  
ATOM    728  CB  SER A  92      43.828  14.231  -0.698  1.00 26.67           C  
ATOM    729  OG  SER A  92      44.522  13.972  -1.905  1.00 29.48           O  
ATOM    730  N   TYR A  93      44.171  10.942   0.986  1.00 22.71           N  
ATOM    731  CA  TYR A  93      43.665   9.608   0.889  1.00 20.87           C  
ATOM    732  C   TYR A  93      42.600   9.373   1.956  1.00 21.44           C  
ATOM    733  O   TYR A  93      42.827   9.590   3.153  1.00 21.46           O  
ATOM    734  CB  TYR A  93      44.787   8.580   1.091  1.00 18.99           C  
ATOM    735  CG  TYR A  93      45.995   8.801   0.234  1.00 16.82           C  
ATOM    736  CD1 TYR A  93      47.196   9.251   0.793  1.00 15.09           C  
ATOM    737  CD2 TYR A  93      45.960   8.542  -1.138  1.00 14.47           C  
ATOM    738  CE1 TYR A  93      48.331   9.437   0.001  1.00 12.92           C  
ATOM    739  CE2 TYR A  93      47.091   8.740  -1.930  1.00 11.65           C  
ATOM    740  CZ  TYR A  93      48.270   9.180  -1.354  1.00 12.30           C  
ATOM    741  OH  TYR A  93      49.391   9.359  -2.141  1.00 12.06           O  
ATOM    742  N   ALA A  94      41.436   8.938   1.495  1.00 21.74           N  
ATOM    743  CA  ALA A  94      40.347   8.551   2.363  1.00 21.27           C  
ATOM    744  C   ALA A  94      40.462   7.079   2.698  1.00 20.50           C  
ATOM    745  O   ALA A  94      39.792   6.645   3.607  1.00 20.66           O  
ATOM    746  CB  ALA A  94      38.985   8.867   1.718  1.00 20.77           C  
ATOM    747  N   LEU A  95      41.292   6.326   1.960  1.00 20.67           N  
ATOM    748  CA  LEU A  95      41.660   4.891   2.304  1.00 19.98           C  
ATOM    749  C   LEU A  95      43.159   4.673   2.122  1.00 19.90           C  
ATOM    750  O   LEU A  95      43.721   4.980   1.072  1.00 19.35           O  
ATOM    751  CB  LEU A  95      40.895   3.860   1.464  1.00 19.28           C  
ATOM    752  CG  LEU A  95      41.274   2.354   1.531  1.00 20.71           C  
ATOM    753  CD1 LEU A  95      41.058   1.725   2.912  1.00 19.88           C  
ATOM    754  CD2 LEU A  95      40.515   1.507   0.490  1.00 19.36           C  
ATOM    755  N   ALA A  96      43.812   4.145   3.146  1.00 20.32           N  
ATOM    756  CA  ALA A  96      45.270   4.006   3.103  1.00 20.60           C  
ATOM    757  C   ALA A  96      45.652   2.690   3.752  1.00 21.11           C  
ATOM    758  O   ALA A  96      45.396   2.474   4.929  1.00 20.74           O  
ATOM    759  CB  ALA A  96      45.963   5.183   3.795  1.00 20.35           C  
ATOM    760  N   VAL A  97      46.232   1.798   2.947  1.00 22.12           N  
ATOM    761  CA  VAL A  97      46.556   0.450   3.370  1.00 21.53           C  
ATOM    762  C   VAL A  97      48.065   0.286   3.190  1.00 21.99           C  
ATOM    763  O   VAL A  97      48.550   0.163   2.061  1.00 22.55           O  
ATOM    764  CB  VAL A  97      45.754  -0.538   2.552  1.00 21.69           C  
ATOM    765  CG1 VAL A  97      46.086  -1.983   2.967  1.00 21.83           C  
ATOM    766  CG2 VAL A  97      44.264  -0.272   2.730  1.00 20.66           C  
ATOM    767  N   LEU A  98      48.804   0.298   4.306  1.00 22.18           N  
ATOM    768  CA  LEU A  98      50.247   0.583   4.286  1.00 21.94           C  
ATOM    769  C   LEU A  98      51.113  -0.319   5.142  1.00 22.23           C  
ATOM    770  O   LEU A  98      50.848  -0.541   6.317  1.00 22.16           O  
ATOM    771  CB  LEU A  98      50.514   2.007   4.767  1.00 22.17           C  
ATOM    772  CG  LEU A  98      49.879   3.225   4.118  1.00 21.32           C  
ATOM    773  CD1 LEU A  98      50.370   4.377   4.881  1.00 19.46           C  
ATOM    774  CD2 LEU A  98      50.332   3.347   2.695  1.00 22.53           C  
ATOM    775  N   SER A  99      52.185  -0.785   4.528  1.00 22.69           N  
ATOM    776  CA  SER A  99      53.217  -1.556   5.169  1.00 23.90           C  
ATOM    777  C   SER A  99      52.689  -2.562   6.204  1.00 24.30           C  
ATOM    778  O   SER A  99      53.132  -2.585   7.352  1.00 25.08           O  
ATOM    779  CB  SER A  99      54.287  -0.624   5.732  1.00 24.09           C  
ATOM    780  OG  SER A  99      53.761   0.075   6.824  1.00 26.07           O  
ATOM    781  N   ASN A 100      51.760  -3.412   5.769  1.00 24.17           N  
ATOM    782  CA  ASN A 100      51.152  -4.385   6.640  1.00 23.99           C  
ATOM    783  C   ASN A 100      52.005  -5.632   6.655  1.00 23.91           C  
ATOM    784  O   ASN A 100      51.657  -6.645   6.048  1.00 23.67           O  
ATOM    785  CB  ASN A 100      49.712  -4.682   6.210  1.00 24.10           C  
ATOM    786  CG  ASN A 100      48.741  -3.551   6.572  1.00 25.23           C  
ATOM    787  OD1 ASN A 100      48.483  -3.280   7.749  1.00 26.51           O  
ATOM    788  ND2 ASN A 100      48.191  -2.898   5.556  1.00 24.74           N  
ATOM    789  N   TYR A 101      53.139  -5.533   7.340  1.00 23.93           N  
ATOM    790  CA  TYR A 101      54.107  -6.611   7.442  1.00 24.46           C  
ATOM    791  C   TYR A 101      55.082  -6.297   8.574  1.00 25.38           C  
ATOM    792  O   TYR A 101      55.191  -5.141   9.014  1.00 25.42           O  
ATOM    793  CB  TYR A 101      54.867  -6.790   6.126  1.00 24.03           C  
ATOM    794  CG  TYR A 101      55.868  -5.690   5.843  1.00 25.01           C  
ATOM    795  CD1 TYR A 101      57.244  -5.919   5.967  1.00 25.58           C  
ATOM    796  CD2 TYR A 101      55.444  -4.406   5.466  1.00 25.26           C  
ATOM    797  CE1 TYR A 101      58.171  -4.900   5.715  1.00 25.39           C  
ATOM    798  CE2 TYR A 101      56.359  -3.387   5.214  1.00 24.68           C  
ATOM    799  CZ  TYR A 101      57.717  -3.637   5.339  1.00 24.97           C  
ATOM    800  OH  TYR A 101      58.616  -2.625   5.084  1.00 24.46           O  
ATOM    801  N   ASP A 102      55.798  -7.318   9.042  1.00 26.09           N  
ATOM    802  CA  ASP A 102      56.830  -7.114  10.037  1.00 26.79           C  
ATOM    803  C   ASP A 102      58.169  -7.609   9.520  1.00 27.40           C  
ATOM    804  O   ASP A 102      58.283  -8.055   8.375  1.00 27.37           O  
ATOM    805  CB  ASP A 102      56.446  -7.773  11.370  1.00 27.05           C  
ATOM    806  CG  ASP A 102      56.626  -9.292  11.372  1.00 27.73           C  
ATOM    807  OD1 ASP A 102      56.836  -9.909  10.309  1.00 29.11           O  
ATOM    808  OD2 ASP A 102      56.561  -9.880  12.468  1.00 28.84           O  
ATOM    809  N   ALA A 103      59.177  -7.525  10.378  1.00 28.49           N  
ATOM    810  CA  ALA A 103      60.522  -7.984  10.069  1.00 29.44           C  
ATOM    811  C   ALA A 103      60.567  -9.495   9.866  1.00 30.22           C  
ATOM    812  O   ALA A 103      61.439 -10.006   9.150  1.00 30.37           O  
ATOM    813  CB  ALA A 103      61.477  -7.570  11.190  1.00 29.47           C  
ATOM    814  N   ASN A 104      59.611 -10.195  10.484  1.00 30.98           N  
ATOM    815  CA  ASN A 104      59.596 -11.665  10.523  1.00 31.72           C  
ATOM    816  C   ASN A 104      59.056 -12.382   9.288  1.00 32.08           C  
ATOM    817  O   ASN A 104      58.655 -13.548   9.382  1.00 32.06           O  
ATOM    818  CB  ASN A 104      58.845 -12.152  11.760  1.00 31.72           C  
ATOM    819  CG  ASN A 104      59.766 -12.411  12.925  1.00 32.06           C  
ATOM    820  OD1 ASN A 104      60.419 -13.458  12.998  1.00 31.68           O  
ATOM    821  ND2 ASN A 104      59.825 -11.457  13.851  1.00 31.89           N  
ATOM    822  N   LYS A 105      59.051 -11.688   8.145  1.00 32.33           N  
ATOM    823  CA  LYS A 105      58.604 -12.260   6.867  1.00 32.47           C  
ATOM    824  C   LYS A 105      57.125 -12.695   6.894  1.00 32.41           C  
ATOM    825  O   LYS A 105      56.757 -13.740   6.358  1.00 32.19           O  
ATOM    826  CB  LYS A 105      59.549 -13.389   6.398  1.00 32.31           C  
ATOM    827  CG  LYS A 105      60.511 -12.978   5.264  1.00 33.15           C  
ATOM    828  CD  LYS A 105      61.985 -13.191   5.628  1.00 33.94           C  
ATOM    829  CE  LYS A 105      62.452 -14.632   5.433  1.00 34.43           C  
ATOM    830  NZ  LYS A 105      62.834 -14.911   4.019  1.00 34.61           N  
ATOM    831  N   THR A 106      56.283 -11.880   7.522  1.00 32.08           N  
ATOM    832  CA  THR A 106      54.846 -12.139   7.545  1.00 32.03           C  
ATOM    833  C   THR A 106      54.081 -10.817   7.542  1.00 31.39           C  
ATOM    834  O   THR A 106      54.529  -9.848   8.139  1.00 31.53           O  
ATOM    835  CB  THR A 106      54.401 -13.052   8.753  1.00 32.34           C  
ATOM    836  OG1 THR A 106      53.038 -12.761   9.106  1.00 33.34           O  
ATOM    837  CG2 THR A 106      55.271 -12.836   9.988  1.00 32.73           C  
ATOM    838  N   GLY A 107      52.941 -10.789   6.857  1.00 30.46           N  
ATOM    839  CA  GLY A 107      52.081  -9.631   6.832  1.00 29.31           C  
ATOM    840  C   GLY A 107      50.648  -9.961   6.468  1.00 29.02           C  
ATOM    841  O   GLY A 107      50.221 -11.101   6.589  1.00 29.27           O  
ATOM    842  N   LEU A 108      49.913  -8.960   5.987  1.00 28.65           N  
ATOM    843  CA  LEU A 108      48.472  -9.068   5.775  1.00 28.06           C  
ATOM    844  C   LEU A 108      48.135  -9.802   4.475  1.00 28.35           C  
ATOM    845  O   LEU A 108      48.674  -9.462   3.427  1.00 28.80           O  
ATOM    846  CB  LEU A 108      47.869  -7.668   5.799  1.00 27.16           C  
ATOM    847  CG  LEU A 108      46.426  -7.398   5.408  1.00 26.06           C  
ATOM    848  CD1 LEU A 108      45.389  -7.929   6.410  1.00 22.68           C  
ATOM    849  CD2 LEU A 108      46.312  -5.906   5.256  1.00 23.51           C  
ATOM    850  N   LYS A 109      47.255 -10.803   4.554  1.00 28.14           N  
ATOM    851  CA  LYS A 109      46.817 -11.573   3.377  1.00 28.19           C  
ATOM    852  C   LYS A 109      45.448 -11.161   2.841  1.00 27.37           C  
ATOM    853  O   LYS A 109      45.303 -10.945   1.650  1.00 27.71           O  
ATOM    854  CB  LYS A 109      46.782 -13.077   3.675  1.00 28.15           C  
ATOM    855  CG  LYS A 109      48.010 -13.866   3.269  1.00 29.43           C  
ATOM    856  CD  LYS A 109      47.855 -15.373   3.649  1.00 29.62           C  
ATOM    857  CE  LYS A 109      49.134 -16.206   3.369  1.00 31.25           C  
ATOM    858  NZ  LYS A 109      49.366 -17.348   4.382  1.00 31.88           N  
ATOM    859  N   GLU A 110      44.445 -11.075   3.706  1.00 26.70           N  
ATOM    860  CA  GLU A 110      43.060 -10.956   3.260  1.00 26.44           C  
ATOM    861  C   GLU A 110      42.310  -9.704   3.744  1.00 26.35           C  
ATOM    862  O   GLU A 110      41.974  -9.545   4.918  1.00 25.48           O  
ATOM    863  CB  GLU A 110      42.278 -12.215   3.641  1.00 26.52           C  
ATOM    864  CG  GLU A 110      42.654 -13.448   2.812  1.00 27.75           C  
ATOM    865  CD  GLU A 110      42.401 -14.779   3.531  1.00 28.17           C  
ATOM    866  OE1 GLU A 110      41.429 -14.903   4.313  1.00 28.76           O  
ATOM    867  OE2 GLU A 110      43.175 -15.721   3.298  1.00 29.52           O  
ATOM    868  N   LEU A 111      42.027  -8.834   2.788  1.00 26.83           N  
ATOM    869  CA  LEU A 111      41.315  -7.591   3.012  1.00 26.41           C  
ATOM    870  C   LEU A 111      40.037  -7.655   2.190  1.00 26.50           C  
ATOM    871  O   LEU A 111      39.900  -6.948   1.207  1.00 27.00           O  
ATOM    872  CB  LEU A 111      42.187  -6.405   2.565  1.00 26.59           C  
ATOM    873  CG  LEU A 111      41.695  -4.959   2.828  1.00 26.99           C  
ATOM    874  CD1 LEU A 111      41.157  -4.835   4.245  1.00 29.52           C  
ATOM    875  CD2 LEU A 111      42.790  -3.925   2.586  1.00 24.84           C  
ATOM    876  N   PRO A 112      39.101  -8.512   2.582  1.00 26.17           N  
ATOM    877  CA  PRO A 112      37.988  -8.752   1.703  1.00 26.65           C  
ATOM    878  C   PRO A 112      36.868  -7.705   1.769  1.00 27.02           C  
ATOM    879  O   PRO A 112      35.748  -8.004   2.217  1.00 27.54           O  
ATOM    880  CB  PRO A 112      37.484 -10.114   2.189  1.00 25.87           C  
ATOM    881  CG  PRO A 112      37.713 -10.082   3.604  1.00 25.20           C  
ATOM    882  CD  PRO A 112      38.995  -9.316   3.805  1.00 26.34           C  
ATOM    883  N   MET A 113      37.123  -6.500   1.299  1.00 27.70           N  
ATOM    884  CA  MET A 113      36.068  -5.480   1.393  1.00 29.10           C  
ATOM    885  C   MET A 113      35.146  -5.578   0.177  1.00 27.83           C  
ATOM    886  O   MET A 113      35.168  -4.765  -0.725  1.00 28.45           O  
ATOM    887  CB  MET A 113      36.665  -4.095   1.586  1.00 28.70           C  
ATOM    888  CG  MET A 113      38.067  -4.109   2.193  1.00 30.44           C  
ATOM    889  SD  MET A 113      38.592  -2.414   2.547  1.00 33.13           S  
ATOM    890  CE  MET A 113      37.411  -2.138   3.826  1.00 35.95           C  
ATOM    891  N   ARG A 114      34.344  -6.622   0.165  1.00 26.79           N  
ATOM    892  CA  ARG A 114      33.530  -6.971  -0.994  1.00 25.75           C  
ATOM    893  C   ARG A 114      32.288  -6.117  -1.111  1.00 24.54           C  
ATOM    894  O   ARG A 114      31.528  -6.248  -2.068  1.00 24.55           O  
ATOM    895  CB  ARG A 114      33.096  -8.444  -0.897  1.00 25.30           C  
ATOM    896  CG  ARG A 114      32.648  -8.815   0.497  1.00 25.85           C  
ATOM    897  CD  ARG A 114      31.502  -9.752   0.417  1.00 29.62           C  
ATOM    898  NE  ARG A 114      31.084 -10.260   1.724  1.00 30.72           N  
ATOM    899  CZ  ARG A 114      31.586 -11.331   2.328  1.00 29.19           C  
ATOM    900  NH1 ARG A 114      32.575 -12.044   1.788  1.00 27.95           N  
ATOM    901  NH2 ARG A 114      31.104 -11.662   3.508  1.00 30.36           N  
ATOM    902  N   ASN A 115      32.032  -5.314  -0.095  1.00 23.38           N  
ATOM    903  CA  ASN A 115      30.887  -4.434  -0.126  1.00 22.64           C  
ATOM    904  C   ASN A 115      31.262  -2.925  -0.209  1.00 21.97           C  
ATOM    905  O   ASN A 115      30.398  -2.076  -0.157  1.00 21.32           O  
ATOM    906  CB  ASN A 115      29.982  -4.736   1.051  1.00 22.01           C  
ATOM    907  CG  ASN A 115      29.081  -5.912   0.789  1.00 22.10           C  
ATOM    908  OD1 ASN A 115      28.323  -5.923  -0.167  1.00 21.11           O  
ATOM    909  ND2 ASN A 115      29.148  -6.915   1.653  1.00 24.51           N  
ATOM    910  N   LEU A 116      32.546  -2.619  -0.361  1.00 21.62           N  
ATOM    911  CA  LEU A 116      32.991  -1.245  -0.450  1.00 22.53           C  
ATOM    912  C   LEU A 116      32.604  -0.683  -1.809  1.00 23.47           C  
ATOM    913  O   LEU A 116      33.320  -0.881  -2.773  1.00 24.40           O  
ATOM    914  CB  LEU A 116      34.516  -1.140  -0.253  1.00 22.50           C  
ATOM    915  CG  LEU A 116      35.131   0.272  -0.368  1.00 22.30           C  
ATOM    916  CD1 LEU A 116      34.415   1.232   0.600  1.00 22.60           C  
ATOM    917  CD2 LEU A 116      36.611   0.270  -0.092  1.00 20.95           C  
ATOM    918  N   GLN A 117      31.479  -0.001  -1.924  1.00 23.64           N  
ATOM    919  CA  GLN A 117      31.185   0.509  -3.233  1.00 24.52           C  
ATOM    920  C   GLN A 117      31.490   1.976  -3.471  1.00 24.98           C  
ATOM    921  O   GLN A 117      31.978   2.321  -4.548  1.00 26.07           O  
ATOM    922  CB  GLN A 117      29.820   0.073  -3.704  1.00 25.03           C  
ATOM    923  CG  GLN A 117      29.898  -1.326  -4.370  1.00 26.95           C  
ATOM    924  CD  GLN A 117      28.664  -2.114  -4.120  1.00 28.99           C  
ATOM    925  OE1 GLN A 117      28.080  -2.057  -3.021  1.00 30.60           O  
ATOM    926  NE2 GLN A 117      28.237  -2.855  -5.120  1.00 29.60           N  
ATOM    927  N   GLU A 118      31.265   2.844  -2.483  1.00 24.62           N  
ATOM    928  CA  GLU A 118      31.703   4.218  -2.653  1.00 23.93           C  
ATOM    929  C   GLU A 118      32.730   4.758  -1.684  1.00 22.78           C  
ATOM    930  O   GLU A 118      32.692   4.491  -0.493  1.00 22.81           O  
ATOM    931  CB  GLU A 118      30.539   5.166  -2.703  1.00 24.43           C  
ATOM    932  CG  GLU A 118      30.921   6.455  -3.366  1.00 25.51           C  
ATOM    933  CD  GLU A 118      29.789   6.988  -4.161  1.00 28.12           C  
ATOM    934  OE1 GLU A 118      28.757   6.285  -4.136  1.00 27.11           O  
ATOM    935  OE2 GLU A 118      29.922   8.078  -4.792  1.00 29.44           O  
ATOM    936  N   ILE A 119      33.666   5.494  -2.260  1.00 21.36           N  
ATOM    937  CA  ILE A 119      34.509   6.414  -1.551  1.00 20.11           C  
ATOM    938  C   ILE A 119      34.055   7.772  -2.077  1.00 19.83           C  
ATOM    939  O   ILE A 119      34.189   8.100  -3.263  1.00 19.64           O  
ATOM    940  CB  ILE A 119      36.025   6.171  -1.782  1.00 20.47           C  
ATOM    941  CG1 ILE A 119      36.437   4.785  -1.234  1.00 19.46           C  
ATOM    942  CG2 ILE A 119      36.839   7.313  -1.140  1.00 18.55           C  
ATOM    943  CD1 ILE A 119      37.948   4.535  -1.227  1.00 18.84           C  
ATOM    944  N   LEU A 120      33.466   8.545  -1.182  1.00 19.30           N  
ATOM    945  CA  LEU A 120      32.695   9.676  -1.590  1.00 18.86           C  
ATOM    946  C   LEU A 120      33.601  10.827  -1.984  1.00 17.86           C  
ATOM    947  O   LEU A 120      33.288  11.582  -2.890  1.00 17.66           O  
ATOM    948  CB  LEU A 120      31.754  10.064  -0.467  1.00 19.48           C  
ATOM    949  CG  LEU A 120      30.453  10.686  -0.946  1.00 23.01           C  
ATOM    950  CD1 LEU A 120      29.659   9.661  -1.775  1.00 23.90           C  
ATOM    951  CD2 LEU A 120      29.650  11.213   0.252  1.00 26.06           C  
ATOM    952  N   HIS A 121      34.733  10.940  -1.305  1.00 17.50           N  
ATOM    953  CA  HIS A 121      35.726  11.974  -1.577  1.00 17.30           C  
ATOM    954  C   HIS A 121      37.053  11.377  -1.240  1.00 17.08           C  
ATOM    955  O   HIS A 121      37.162  10.661  -0.245  1.00 16.24           O  
ATOM    956  CB  HIS A 121      35.571  13.176  -0.630  1.00 17.44           C  
ATOM    957  CG  HIS A 121      34.243  13.846  -0.692  1.00 17.71           C  
ATOM    958  ND1 HIS A 121      33.968  14.875  -1.582  1.00 18.71           N  
ATOM    959  CD2 HIS A 121      33.114  13.654   0.031  1.00 17.40           C  
ATOM    960  CE1 HIS A 121      32.725  15.293  -1.402  1.00 19.27           C  
ATOM    961  NE2 HIS A 121      32.186  14.571  -0.427  1.00 23.33           N  
ATOM    962  N   GLY A 122      38.069  11.704  -2.027  1.00 17.47           N  
ATOM    963  CA  GLY A 122      39.425  11.314  -1.689  1.00 18.29           C  
ATOM    964  C   GLY A 122      39.939  10.182  -2.554  1.00 19.46           C  
ATOM    965  O   GLY A 122      39.160   9.464  -3.226  1.00 19.50           O  
ATOM    966  N   ALA A 123      41.257  10.025  -2.526  1.00 19.85           N  
ATOM    967  CA  ALA A 123      41.906   8.939  -3.213  1.00 20.94           C  
ATOM    968  C   ALA A 123      42.293   7.781  -2.269  1.00 21.76           C  
ATOM    969  O   ALA A 123      41.786   7.661  -1.131  1.00 22.76           O  
ATOM    970  CB  ALA A 123      43.106   9.463  -4.038  1.00 21.14           C  
ATOM    971  N   VAL A 124      43.137   6.879  -2.765  1.00 22.17           N  
ATOM    972  CA  VAL A 124      43.446   5.633  -2.074  1.00 21.32           C  
ATOM    973  C   VAL A 124      44.931   5.368  -2.199  1.00 21.43           C  
ATOM    974  O   VAL A 124      45.520   5.599  -3.264  1.00 22.05           O  
ATOM    975  CB  VAL A 124      42.703   4.510  -2.724  1.00 20.91           C  
ATOM    976  CG1 VAL A 124      42.891   3.249  -1.953  1.00 22.59           C  
ATOM    977  CG2 VAL A 124      41.247   4.836  -2.774  1.00 20.59           C  
ATOM    978  N   ARG A 125      45.553   4.924  -1.121  1.00 21.12           N  
ATOM    979  CA  ARG A 125      46.942   4.506  -1.198  1.00 22.04           C  
ATOM    980  C   ARG A 125      47.072   3.056  -0.727  1.00 21.63           C  
ATOM    981  O   ARG A 125      46.599   2.698   0.371  1.00 21.57           O  
ATOM    982  CB  ARG A 125      47.860   5.428  -0.389  1.00 21.54           C  
ATOM    983  CG  ARG A 125      49.304   4.933  -0.279  1.00 23.41           C  
ATOM    984  CD  ARG A 125      50.277   6.071   0.162  1.00 24.85           C  
ATOM    985  NE  ARG A 125      51.621   5.898  -0.433  1.00 30.22           N  
ATOM    986  CZ  ARG A 125      52.746   5.640   0.247  1.00 30.94           C  
ATOM    987  NH1 ARG A 125      52.726   5.555   1.582  1.00 32.11           N  
ATOM    988  NH2 ARG A 125      53.898   5.476  -0.412  1.00 28.76           N  
ATOM    989  N   PHE A 126      47.710   2.245  -1.577  1.00 20.98           N  
ATOM    990  CA  PHE A 126      48.189   0.914  -1.232  1.00 20.42           C  
ATOM    991  C   PHE A 126      49.695   0.872  -1.478  1.00 19.93           C  
ATOM    992  O   PHE A 126      50.114   1.007  -2.616  1.00 19.76           O  
ATOM    993  CB  PHE A 126      47.494  -0.141  -2.113  1.00 20.97           C  
ATOM    994  CG  PHE A 126      46.235  -0.725  -1.513  1.00 20.42           C  
ATOM    995  CD1 PHE A 126      45.025  -0.049  -1.602  1.00 20.20           C  
ATOM    996  CD2 PHE A 126      46.257  -1.952  -0.888  1.00 20.66           C  
ATOM    997  CE1 PHE A 126      43.857  -0.572  -1.051  1.00 19.21           C  
ATOM    998  CE2 PHE A 126      45.072  -2.498  -0.334  1.00 21.34           C  
ATOM    999  CZ  PHE A 126      43.878  -1.804  -0.410  1.00 20.00           C  
ATOM   1000  N   SER A 127      50.510   0.685  -0.438  1.00 19.89           N  
ATOM   1001  CA  SER A 127      51.945   0.411  -0.642  1.00 20.91           C  
ATOM   1002  C   SER A 127      52.575  -0.483   0.432  1.00 21.38           C  
ATOM   1003  O   SER A 127      52.174  -0.449   1.582  1.00 21.73           O  
ATOM   1004  CB  SER A 127      52.728   1.709  -0.727  1.00 20.96           C  
ATOM   1005  OG  SER A 127      52.846   2.259   0.570  1.00 23.72           O  
ATOM   1006  N   ASN A 128      53.585  -1.266   0.048  1.00 22.64           N  
ATOM   1007  CA  ASN A 128      54.323  -2.169   0.973  1.00 23.00           C  
ATOM   1008  C   ASN A 128      53.436  -3.184   1.744  1.00 23.20           C  
ATOM   1009  O   ASN A 128      53.458  -3.269   2.971  1.00 23.08           O  
ATOM   1010  CB  ASN A 128      55.242  -1.373   1.915  1.00 23.02           C  
ATOM   1011  CG  ASN A 128      56.019  -0.281   1.187  1.00 24.01           C  
ATOM   1012  OD1 ASN A 128      56.995  -0.563   0.488  1.00 25.18           O  
ATOM   1013  ND2 ASN A 128      55.581   0.972   1.342  1.00 22.68           N  
ATOM   1014  N   ASN A 129      52.671  -3.971   0.999  1.00 23.34           N  
ATOM   1015  CA  ASN A 129      51.889  -5.036   1.599  1.00 23.90           C  
ATOM   1016  C   ASN A 129      52.257  -6.373   0.977  1.00 23.82           C  
ATOM   1017  O   ASN A 129      51.475  -6.953   0.230  1.00 24.56           O  
ATOM   1018  CB  ASN A 129      50.400  -4.722   1.499  1.00 23.51           C  
ATOM   1019  CG  ASN A 129      50.070  -3.357   2.094  1.00 25.71           C  
ATOM   1020  OD1 ASN A 129      49.923  -3.206   3.317  1.00 25.08           O  
ATOM   1021  ND2 ASN A 129      49.984  -2.343   1.228  1.00 26.54           N  
ATOM   1022  N   PRO A 130      53.434  -6.899   1.340  1.00 23.69           N  
ATOM   1023  CA  PRO A 130      54.096  -7.937   0.554  1.00 23.68           C  
ATOM   1024  C   PRO A 130      53.424  -9.304   0.679  1.00 23.95           C  
ATOM   1025  O   PRO A 130      53.873 -10.277   0.075  1.00 24.41           O  
ATOM   1026  CB  PRO A 130      55.516  -7.975   1.133  1.00 23.51           C  
ATOM   1027  CG  PRO A 130      55.579  -6.844   2.172  1.00 24.37           C  
ATOM   1028  CD  PRO A 130      54.173  -6.583   2.568  1.00 23.67           C  
ATOM   1029  N   ALA A 131      52.341  -9.384   1.434  1.00 23.75           N  
ATOM   1030  CA  ALA A 131      51.637 -10.639   1.568  1.00 23.41           C  
ATOM   1031  C   ALA A 131      50.183 -10.489   1.140  1.00 23.68           C  
ATOM   1032  O   ALA A 131      49.373 -11.391   1.386  1.00 23.49           O  
ATOM   1033  CB  ALA A 131      51.724 -11.121   2.997  1.00 23.11           C  
ATOM   1034  N   LEU A 132      49.844  -9.353   0.519  1.00 23.43           N  
ATOM   1035  CA  LEU A 132      48.443  -9.088   0.172  1.00 23.52           C  
ATOM   1036  C   LEU A 132      47.930  -9.855  -1.061  1.00 24.00           C  
ATOM   1037  O   LEU A 132      48.683 -10.128  -1.992  1.00 24.60           O  
ATOM   1038  CB  LEU A 132      48.196  -7.590   0.025  1.00 23.49           C  
ATOM   1039  CG  LEU A 132      46.756  -7.111  -0.189  1.00 22.47           C  
ATOM   1040  CD1 LEU A 132      45.843  -7.491   0.950  1.00 20.28           C  
ATOM   1041  CD2 LEU A 132      46.752  -5.620  -0.414  1.00 22.82           C  
ATOM   1042  N   CYS A 133      46.644 -10.198  -1.068  1.00 24.28           N  
ATOM   1043  CA  CYS A 133      46.079 -10.971  -2.175  1.00 24.75           C  
ATOM   1044  C   CYS A 133      44.831 -10.373  -2.752  1.00 24.17           C  
ATOM   1045  O   CYS A 133      44.022  -9.778  -2.017  1.00 24.02           O  
ATOM   1046  CB  CYS A 133      45.744 -12.394  -1.743  1.00 24.98           C  
ATOM   1047  SG  CYS A 133      47.196 -13.354  -1.401  1.00 27.74           S  
ATOM   1048  N   ASN A 134      44.682 -10.567  -4.069  1.00 23.54           N  
ATOM   1049  CA  ASN A 134      43.446 -10.296  -4.799  1.00 22.88           C  
ATOM   1050  C   ASN A 134      43.093  -8.802  -5.055  1.00 22.27           C  
ATOM   1051  O   ASN A 134      42.635  -8.440  -6.150  1.00 21.61           O  
ATOM   1052  CB  ASN A 134      42.281 -11.053  -4.132  1.00 23.20           C  
ATOM   1053  CG  ASN A 134      42.621 -12.525  -3.839  1.00 22.88           C  
ATOM   1054  OD1 ASN A 134      42.925 -13.290  -4.755  1.00 19.36           O  
ATOM   1055  ND2 ASN A 134      42.590 -12.908  -2.553  1.00 21.77           N  
ATOM   1056  N   VAL A 135      43.331  -7.952  -4.060  1.00 22.30           N  
ATOM   1057  CA  VAL A 135      42.921  -6.529  -4.077  1.00 22.11           C  
ATOM   1058  C   VAL A 135      43.434  -5.811  -5.336  1.00 21.98           C  
ATOM   1059  O   VAL A 135      42.693  -5.068  -5.970  1.00 22.33           O  
ATOM   1060  CB  VAL A 135      43.390  -5.833  -2.813  1.00 22.12           C  
ATOM   1061  CG1 VAL A 135      43.123  -4.328  -2.872  1.00 22.40           C  
ATOM   1062  CG2 VAL A 135      42.696  -6.468  -1.598  1.00 21.97           C  
ATOM   1063  N   GLU A 136      44.672  -6.116  -5.720  1.00 21.05           N  
ATOM   1064  CA  GLU A 136      45.321  -5.609  -6.913  1.00 20.74           C  
ATOM   1065  C   GLU A 136      44.489  -5.757  -8.160  1.00 19.58           C  
ATOM   1066  O   GLU A 136      44.802  -5.166  -9.183  1.00 20.09           O  
ATOM   1067  CB  GLU A 136      46.631  -6.367  -7.085  1.00 21.03           C  
ATOM   1068  CG  GLU A 136      47.321  -6.326  -8.441  1.00 22.78           C  
ATOM   1069  CD  GLU A 136      48.681  -7.064  -8.437  1.00 23.93           C  
ATOM   1070  OE1 GLU A 136      48.994  -7.764  -7.418  1.00 29.61           O  
ATOM   1071  OE2 GLU A 136      49.423  -6.961  -9.455  1.00 26.31           O  
ATOM   1072  N   SER A 137      43.432  -6.544  -8.093  1.00 18.84           N  
ATOM   1073  CA  SER A 137      42.629  -6.818  -9.288  1.00 17.59           C  
ATOM   1074  C   SER A 137      41.423  -5.914  -9.259  1.00 17.08           C  
ATOM   1075  O   SER A 137      40.708  -5.785 -10.237  1.00 16.06           O  
ATOM   1076  CB  SER A 137      42.177  -8.296  -9.335  1.00 16.59           C  
ATOM   1077  OG  SER A 137      41.276  -8.578  -8.270  1.00 12.49           O  
ATOM   1078  N   ILE A 138      41.186  -5.326  -8.102  1.00 17.87           N  
ATOM   1079  CA  ILE A 138      40.042  -4.452  -7.917  1.00 19.35           C  
ATOM   1080  C   ILE A 138      40.117  -3.295  -8.879  1.00 19.82           C  
ATOM   1081  O   ILE A 138      41.205  -2.730  -9.099  1.00 19.92           O  
ATOM   1082  CB  ILE A 138      39.975  -3.941  -6.481  1.00 19.55           C  
ATOM   1083  CG1 ILE A 138      39.549  -5.081  -5.534  1.00 19.17           C  
ATOM   1084  CG2 ILE A 138      39.013  -2.745  -6.359  1.00 20.72           C  
ATOM   1085  CD1 ILE A 138      38.308  -5.907  -6.041  1.00 17.92           C  
ATOM   1086  N   GLN A 139      38.971  -2.988  -9.484  1.00 20.96           N  
ATOM   1087  CA  GLN A 139      38.839  -1.860 -10.452  1.00 22.07           C  
ATOM   1088  C   GLN A 139      38.268  -0.636  -9.730  1.00 23.06           C  
ATOM   1089  O   GLN A 139      37.060  -0.511  -9.506  1.00 22.81           O  
ATOM   1090  CB  GLN A 139      37.969  -2.265 -11.646  1.00 21.80           C  
ATOM   1091  N   TRP A 140      39.174   0.231  -9.309  1.00 24.45           N  
ATOM   1092  CA  TRP A 140      38.841   1.411  -8.524  1.00 25.72           C  
ATOM   1093  C   TRP A 140      37.929   2.469  -9.191  1.00 26.13           C  
ATOM   1094  O   TRP A 140      37.200   3.189  -8.496  1.00 26.62           O  
ATOM   1095  CB  TRP A 140      40.137   2.031  -8.005  1.00 26.54           C  
ATOM   1096  CG  TRP A 140      40.857   1.034  -7.167  1.00 28.23           C  
ATOM   1097  CD1 TRP A 140      41.849   0.198  -7.568  1.00 29.03           C  
ATOM   1098  CD2 TRP A 140      40.602   0.727  -5.777  1.00 29.36           C  
ATOM   1099  NE1 TRP A 140      42.253  -0.595  -6.515  1.00 31.01           N  
ATOM   1100  CE2 TRP A 140      41.500  -0.298  -5.408  1.00 30.18           C  
ATOM   1101  CE3 TRP A 140      39.718   1.232  -4.815  1.00 27.77           C  
ATOM   1102  CZ2 TRP A 140      41.532  -0.847  -4.118  1.00 29.67           C  
ATOM   1103  CZ3 TRP A 140      39.749   0.692  -3.523  1.00 30.17           C  
ATOM   1104  CH2 TRP A 140      40.652  -0.341  -3.187  1.00 29.43           C  
ATOM   1105  N   ARG A 141      37.951   2.576 -10.515  1.00 26.16           N  
ATOM   1106  CA  ARG A 141      37.081   3.530 -11.165  1.00 26.51           C  
ATOM   1107  C   ARG A 141      35.625   3.344 -10.755  1.00 25.97           C  
ATOM   1108  O   ARG A 141      34.836   4.242 -10.982  1.00 26.85           O  
ATOM   1109  CB  ARG A 141      37.232   3.536 -12.705  1.00 26.50           C  
ATOM   1110  CG  ARG A 141      38.591   4.065 -13.233  1.00 27.60           C  
ATOM   1111  CD  ARG A 141      38.817   3.824 -14.761  1.00 29.29           C  
ATOM   1112  NE  ARG A 141      38.410   4.991 -15.570  1.00 37.83           N  
ATOM   1113  CZ  ARG A 141      38.813   5.257 -16.822  1.00 40.56           C  
ATOM   1114  NH1 ARG A 141      39.653   4.448 -17.474  1.00 42.20           N  
ATOM   1115  NH2 ARG A 141      38.365   6.348 -17.446  1.00 42.35           N  
ATOM   1116  N   ASP A 142      35.242   2.215 -10.158  1.00 25.53           N  
ATOM   1117  CA  ASP A 142      33.841   2.071  -9.712  1.00 25.65           C  
ATOM   1118  C   ASP A 142      33.629   2.703  -8.328  1.00 25.85           C  
ATOM   1119  O   ASP A 142      32.522   3.108  -7.971  1.00 25.75           O  
ATOM   1120  CB  ASP A 142      33.401   0.602  -9.657  1.00 25.62           C  
ATOM   1121  CG  ASP A 142      31.873   0.423  -9.872  1.00 26.76           C  
ATOM   1122  OD1 ASP A 142      31.134   0.158  -8.908  1.00 24.05           O  
ATOM   1123  OD2 ASP A 142      31.394   0.562 -11.022  1.00 31.40           O  
ATOM   1124  N   ILE A 143      34.705   2.768  -7.553  1.00 25.72           N  
ATOM   1125  CA  ILE A 143      34.647   3.090  -6.138  1.00 25.26           C  
ATOM   1126  C   ILE A 143      34.959   4.559  -5.901  1.00 25.50           C  
ATOM   1127  O   ILE A 143      34.225   5.266  -5.210  1.00 25.63           O  
ATOM   1128  CB  ILE A 143      35.643   2.195  -5.371  1.00 25.13           C  
ATOM   1129  CG1 ILE A 143      35.145   0.744  -5.354  1.00 22.86           C  
ATOM   1130  CG2 ILE A 143      35.886   2.723  -3.966  1.00 25.14           C  
ATOM   1131  CD1 ILE A 143      36.208  -0.242  -4.952  1.00 18.78           C  
ATOM   1132  N   VAL A 144      36.042   5.011  -6.514  1.00 25.51           N  
ATOM   1133  CA  VAL A 144      36.527   6.366  -6.341  1.00 25.00           C  
ATOM   1134  C   VAL A 144      35.932   7.315  -7.359  1.00 25.50           C  
ATOM   1135  O   VAL A 144      35.913   7.052  -8.561  1.00 25.69           O  
ATOM   1136  CB  VAL A 144      38.074   6.392  -6.379  1.00 24.52           C  
ATOM   1137  CG1 VAL A 144      38.606   7.767  -6.320  1.00 24.50           C  
ATOM   1138  CG2 VAL A 144      38.602   5.641  -5.189  1.00 24.14           C  
ATOM   1139  N   SER A 145      35.443   8.440  -6.856  1.00 26.37           N  
ATOM   1140  CA  SER A 145      35.099   9.588  -7.695  1.00 26.24           C  
ATOM   1141  C   SER A 145      36.216   9.979  -8.680  1.00 25.93           C  
ATOM   1142  O   SER A 145      37.401  10.016  -8.340  1.00 25.25           O  
ATOM   1143  CB  SER A 145      34.740  10.763  -6.784  1.00 26.20           C  
ATOM   1144  OG  SER A 145      34.990  11.996  -7.412  1.00 27.84           O  
ATOM   1145  N   SER A 146      35.823  10.309  -9.898  1.00 26.23           N  
ATOM   1146  CA  SER A 146      36.788  10.601 -10.935  1.00 26.75           C  
ATOM   1147  C   SER A 146      37.589  11.889 -10.728  1.00 26.94           C  
ATOM   1148  O   SER A 146      38.543  12.142 -11.471  1.00 27.22           O  
ATOM   1149  CB  SER A 146      36.103  10.606 -12.299  1.00 26.69           C  
ATOM   1150  OG  SER A 146      35.086  11.584 -12.321  1.00 28.35           O  
ATOM   1151  N   ASP A 147      37.226  12.716  -9.747  1.00 26.81           N  
ATOM   1152  CA  ASP A 147      38.102  13.852  -9.429  1.00 26.91           C  
ATOM   1153  C   ASP A 147      39.381  13.423  -8.710  1.00 26.35           C  
ATOM   1154  O   ASP A 147      40.384  14.128  -8.768  1.00 26.41           O  
ATOM   1155  CB  ASP A 147      37.391  14.927  -8.614  1.00 27.32           C  
ATOM   1156  CG  ASP A 147      36.236  15.554  -9.359  1.00 29.60           C  
ATOM   1157  OD1 ASP A 147      36.331  15.770 -10.586  1.00 30.63           O  
ATOM   1158  OD2 ASP A 147      35.209  15.823  -8.714  1.00 33.35           O  
ATOM   1159  N   PHE A 148      39.353  12.270  -8.043  1.00 25.49           N  
ATOM   1160  CA  PHE A 148      40.482  11.855  -7.214  1.00 24.78           C  
ATOM   1161  C   PHE A 148      41.431  10.853  -7.864  1.00 24.85           C  
ATOM   1162  O   PHE A 148      42.547  10.624  -7.383  1.00 24.56           O  
ATOM   1163  CB  PHE A 148      39.992  11.395  -5.846  1.00 24.06           C  
ATOM   1164  CG  PHE A 148      39.356  12.506  -5.052  1.00 23.06           C  
ATOM   1165  CD1 PHE A 148      37.996  12.800  -5.197  1.00 21.69           C  
ATOM   1166  CD2 PHE A 148      40.123  13.301  -4.208  1.00 21.13           C  
ATOM   1167  CE1 PHE A 148      37.405  13.861  -4.493  1.00 21.31           C  
ATOM   1168  CE2 PHE A 148      39.539  14.350  -3.507  1.00 19.65           C  
ATOM   1169  CZ  PHE A 148      38.180  14.628  -3.655  1.00 20.66           C  
ATOM   1170  N   LEU A 149      40.998  10.296  -8.987  1.00 25.29           N  
ATOM   1171  CA  LEU A 149      41.803   9.325  -9.721  1.00 25.69           C  
ATOM   1172  C   LEU A 149      43.248   9.825  -9.838  1.00 25.77           C  
ATOM   1173  O   LEU A 149      44.200   9.084  -9.657  1.00 25.74           O  
ATOM   1174  CB  LEU A 149      41.181   9.043 -11.103  1.00 25.71           C  
ATOM   1175  CG  LEU A 149      39.840   8.257 -11.243  1.00 26.45           C  
ATOM   1176  CD1 LEU A 149      39.645   7.785 -12.695  1.00 27.32           C  
ATOM   1177  CD2 LEU A 149      39.629   7.046 -10.305  1.00 23.17           C  
ATOM   1178  N   SER A 150      43.398  11.114 -10.097  1.00 25.79           N  
ATOM   1179  CA  SER A 150      44.711  11.685 -10.291  1.00 25.46           C  
ATOM   1180  C   SER A 150      45.652  11.628  -9.073  1.00 25.28           C  
ATOM   1181  O   SER A 150      46.869  11.752  -9.236  1.00 25.22           O  
ATOM   1182  CB  SER A 150      44.556  13.105 -10.807  1.00 25.29           C  
ATOM   1183  OG  SER A 150      44.182  13.070 -12.177  1.00 26.86           O  
ATOM   1184  N   ASN A 151      45.117  11.461  -7.862  1.00 24.58           N  
ATOM   1185  CA  ASN A 151      45.986  11.436  -6.684  1.00 24.31           C  
ATOM   1186  C   ASN A 151      46.045  10.000  -6.080  1.00 23.90           C  
ATOM   1187  O   ASN A 151      46.434   9.793  -4.931  1.00 22.56           O  
ATOM   1188  CB  ASN A 151      45.614  12.550  -5.658  1.00 23.92           C  
ATOM   1189  CG  ASN A 151      45.885  14.002  -6.168  1.00 26.48           C  
ATOM   1190  OD1 ASN A 151      46.833  14.295  -6.921  1.00 26.72           O  
ATOM   1191  ND2 ASN A 151      45.049  14.922  -5.719  1.00 28.93           N  
ATOM   1192  N   MET A 152      45.687   9.012  -6.901  1.00 24.34           N  
ATOM   1193  CA  MET A 152      45.641   7.588  -6.505  1.00 25.08           C  
ATOM   1194  C   MET A 152      47.056   6.998  -6.372  1.00 25.02           C  
ATOM   1195  O   MET A 152      47.910   7.305  -7.174  1.00 25.26           O  
ATOM   1196  CB  MET A 152      44.840   6.824  -7.542  1.00 24.61           C  
ATOM   1197  CG  MET A 152      44.121   5.638  -7.010  1.00 29.46           C  
ATOM   1198  SD  MET A 152      42.478   5.979  -6.366  1.00 35.68           S  
ATOM   1199  CE  MET A 152      41.744   6.564  -7.867  1.00 35.60           C  
ATOM   1200  N   SER A 153      47.337   6.198  -5.346  1.00 25.84           N  
ATOM   1201  CA  SER A 153      48.702   5.637  -5.195  1.00 26.51           C  
ATOM   1202  C   SER A 153      48.775   4.098  -4.958  1.00 27.74           C  
ATOM   1203  O   SER A 153      48.937   3.613  -3.816  1.00 27.59           O  
ATOM   1204  CB  SER A 153      49.457   6.377  -4.108  1.00 25.66           C  
ATOM   1205  OG  SER A 153      50.832   6.272  -4.368  1.00 25.39           O  
ATOM   1206  N   MET A 154      48.672   3.345  -6.051  1.00 28.68           N  
ATOM   1207  CA  MET A 154      48.451   1.912  -5.971  1.00 29.24           C  
ATOM   1208  C   MET A 154      49.706   1.193  -6.353  1.00 29.59           C  
ATOM   1209  O   MET A 154      50.089   1.180  -7.490  1.00 29.80           O  
ATOM   1210  CB  MET A 154      47.296   1.491  -6.861  1.00 28.90           C  
ATOM   1211  CG  MET A 154      46.063   2.367  -6.710  1.00 32.81           C  
ATOM   1212  SD  MET A 154      45.042   2.047  -5.260  1.00 42.77           S  
ATOM   1213  CE  MET A 154      45.990   2.859  -4.023  1.00 42.72           C  
ATOM   1214  N   ASP A 155      50.352   0.600  -5.368  1.00 31.07           N  
ATOM   1215  CA  ASP A 155      51.557  -0.157  -5.570  1.00 32.36           C  
ATOM   1216  C   ASP A 155      51.376  -1.564  -4.926  1.00 32.91           C  
ATOM   1217  O   ASP A 155      51.535  -1.763  -3.705  1.00 32.79           O  
ATOM   1218  CB  ASP A 155      52.711   0.635  -4.980  1.00 32.76           C  
ATOM   1219  CG  ASP A 155      54.057   0.007  -5.238  1.00 35.83           C  
ATOM   1220  OD1 ASP A 155      54.168  -0.923  -6.082  1.00 37.49           O  
ATOM   1221  OD2 ASP A 155      55.023   0.470  -4.573  1.00 39.65           O  
ATOM   1222  N   PHE A 156      51.015  -2.531  -5.770  1.00 33.14           N  
ATOM   1223  CA  PHE A 156      50.783  -3.902  -5.339  1.00 33.28           C  
ATOM   1224  C   PHE A 156      51.949  -4.819  -5.679  1.00 34.37           C  
ATOM   1225  O   PHE A 156      52.296  -4.978  -6.849  1.00 34.68           O  
ATOM   1226  CB  PHE A 156      49.561  -4.446  -6.038  1.00 32.40           C  
ATOM   1227  CG  PHE A 156      48.299  -3.758  -5.673  1.00 30.74           C  
ATOM   1228  CD1 PHE A 156      47.820  -2.712  -6.450  1.00 28.36           C  
ATOM   1229  CD2 PHE A 156      47.569  -4.179  -4.566  1.00 29.22           C  
ATOM   1230  CE1 PHE A 156      46.638  -2.096  -6.141  1.00 27.78           C  
ATOM   1231  CE2 PHE A 156      46.386  -3.566  -4.231  1.00 29.23           C  
ATOM   1232  CZ  PHE A 156      45.912  -2.509  -5.019  1.00 30.00           C  
ATOM   1233  N   GLN A 157      52.533  -5.445  -4.659  1.00 35.55           N  
ATOM   1234  CA  GLN A 157      53.645  -6.378  -4.857  1.00 36.59           C  
ATOM   1235  C   GLN A 157      53.578  -7.554  -3.863  1.00 36.43           C  
ATOM   1236  O   GLN A 157      53.911  -7.390  -2.675  1.00 36.70           O  
ATOM   1237  CB  GLN A 157      54.975  -5.630  -4.719  1.00 36.41           C  
ATOM   1238  CG  GLN A 157      55.536  -5.021  -5.999  1.00 37.70           C  
ATOM   1239  CD  GLN A 157      56.714  -4.075  -5.718  1.00 38.28           C  
ATOM   1240  OE1 GLN A 157      57.879  -4.456  -5.877  1.00 39.50           O  
ATOM   1241  NE2 GLN A 157      56.409  -2.841  -5.277  1.00 39.50           N  
ATOM   1242  N   ASN A 158      53.137  -8.729  -4.326  1.00 36.15           N  
ATOM   1243  CA  ASN A 158      53.104  -9.900  -3.437  1.00 35.56           C  
ATOM   1244  C   ASN A 158      54.392 -10.682  -3.555  1.00 35.24           C  
ATOM   1245  O   ASN A 158      54.777 -11.065  -4.649  1.00 35.18           O  
ATOM   1246  CB  ASN A 158      51.881 -10.796  -3.682  1.00 35.53           C  
ATOM   1247  CG  ASN A 158      51.722 -11.880  -2.612  1.00 35.73           C  
ATOM   1248  OD1 ASN A 158      50.840 -11.807  -1.756  1.00 35.80           O  
ATOM   1249  ND2 ASN A 158      52.584 -12.888  -2.660  1.00 35.36           N  
ATOM   1250  N   HIS A 159      55.057 -10.893  -2.423  1.00 34.94           N  
ATOM   1251  CA  HIS A 159      56.329 -11.610  -2.373  1.00 35.23           C  
ATOM   1252  C   HIS A 159      56.385 -12.632  -1.215  1.00 34.78           C  
ATOM   1253  O   HIS A 159      57.443 -13.213  -0.943  1.00 34.75           O  
ATOM   1254  CB  HIS A 159      57.521 -10.638  -2.257  1.00 35.55           C  
ATOM   1255  CG  HIS A 159      57.308  -9.310  -2.926  1.00 38.49           C  
ATOM   1256  ND1 HIS A 159      57.635  -9.074  -4.249  1.00 40.56           N  
ATOM   1257  CD2 HIS A 159      56.822  -8.137  -2.446  1.00 39.19           C  
ATOM   1258  CE1 HIS A 159      57.347  -7.821  -4.557  1.00 40.10           C  
ATOM   1259  NE2 HIS A 159      56.852  -7.231  -3.482  1.00 39.81           N  
ATOM   1260  N   LEU A 160      55.258 -12.856  -0.536  1.00 34.29           N  
ATOM   1261  CA  LEU A 160      55.248 -13.735   0.646  1.00 33.63           C  
ATOM   1262  C   LEU A 160      54.371 -14.975   0.531  1.00 33.35           C  
ATOM   1263  O   LEU A 160      54.530 -15.933   1.310  1.00 33.58           O  
ATOM   1264  CB  LEU A 160      54.922 -12.955   1.924  1.00 33.65           C  
ATOM   1265  CG  LEU A 160      55.981 -11.937   2.377  1.00 33.81           C  
ATOM   1266  CD1 LEU A 160      55.494 -11.167   3.605  1.00 34.07           C  
ATOM   1267  CD2 LEU A 160      57.350 -12.603   2.644  1.00 34.56           C  
ATOM   1268  N   GLY A 161      53.471 -14.980  -0.447  1.00 32.57           N  
ATOM   1269  CA  GLY A 161      52.719 -16.182  -0.743  1.00 31.49           C  
ATOM   1270  C   GLY A 161      52.310 -16.347  -2.184  1.00 30.95           C  
ATOM   1271  O   GLY A 161      52.681 -15.566  -3.057  1.00 31.39           O  
ATOM   1272  N   SER A 162      51.552 -17.407  -2.418  1.00 30.13           N  
ATOM   1273  CA  SER A 162      50.796 -17.601  -3.628  1.00 29.07           C  
ATOM   1274  C   SER A 162      49.378 -17.272  -3.236  1.00 28.49           C  
ATOM   1275  O   SER A 162      48.988 -17.448  -2.083  1.00 29.11           O  
ATOM   1276  CB  SER A 162      50.866 -19.062  -3.972  1.00 29.60           C  
ATOM   1277  OG  SER A 162      50.878 -19.788  -2.753  1.00 29.58           O  
ATOM   1278  N   CYS A 163      48.587 -16.768  -4.158  1.00 27.31           N  
ATOM   1279  CA  CYS A 163      47.261 -16.405  -3.759  1.00 26.70           C  
ATOM   1280  C   CYS A 163      46.228 -17.264  -4.413  1.00 25.25           C  
ATOM   1281  O   CYS A 163      46.454 -17.847  -5.457  1.00 25.58           O  
ATOM   1282  CB  CYS A 163      46.999 -14.941  -4.071  1.00 27.23           C  
ATOM   1283  SG  CYS A 163      48.111 -13.807  -3.191  1.00 30.82           S  
ATOM   1284  N   GLN A 164      45.078 -17.344  -3.775  1.00 24.00           N  
ATOM   1285  CA  GLN A 164      43.908 -17.876  -4.409  1.00 22.53           C  
ATOM   1286  C   GLN A 164      43.511 -16.988  -5.603  1.00 22.41           C  
ATOM   1287  O   GLN A 164      44.033 -15.900  -5.800  1.00 22.35           O  
ATOM   1288  CB  GLN A 164      42.784 -17.991  -3.392  1.00 22.07           C  
ATOM   1289  CG  GLN A 164      43.073 -18.975  -2.267  1.00 18.76           C  
ATOM   1290  CD  GLN A 164      41.871 -19.139  -1.359  1.00 17.98           C  
ATOM   1291  OE1 GLN A 164      41.022 -20.019  -1.572  1.00 20.78           O  
ATOM   1292  NE2 GLN A 164      41.756 -18.271  -0.370  1.00 18.91           N  
ATOM   1293  N   LYS A 165      42.607 -17.483  -6.428  1.00 22.37           N  
ATOM   1294  CA  LYS A 165      42.231 -16.784  -7.642  1.00 21.93           C  
ATOM   1295  C   LYS A 165      40.762 -16.386  -7.634  1.00 21.95           C  
ATOM   1296  O   LYS A 165      39.940 -17.043  -6.959  1.00 22.34           O  
ATOM   1297  CB  LYS A 165      42.554 -17.659  -8.850  1.00 21.51           C  
ATOM   1298  CG  LYS A 165      44.012 -17.959  -8.914  1.00 21.57           C  
ATOM   1299  CD  LYS A 165      44.474 -18.149 -10.296  1.00 23.33           C  
ATOM   1300  CE  LYS A 165      45.948 -18.500 -10.281  1.00 25.14           C  
ATOM   1301  NZ  LYS A 165      46.216 -19.589 -11.269  1.00 22.75           N  
ATOM   1302  N   CYS A 166      40.437 -15.329  -8.392  1.00 20.88           N  
ATOM   1303  CA  CYS A 166      39.076 -14.851  -8.480  1.00 20.10           C  
ATOM   1304  C   CYS A 166      38.186 -15.833  -9.200  1.00 19.12           C  
ATOM   1305  O   CYS A 166      38.599 -16.420 -10.181  1.00 19.06           O  
ATOM   1306  CB  CYS A 166      39.031 -13.525  -9.227  1.00 20.42           C  
ATOM   1307  SG  CYS A 166      39.947 -12.213  -8.426  1.00 22.05           S  
ATOM   1308  N   ASP A 167      36.952 -15.981  -8.736  1.00 18.35           N  
ATOM   1309  CA  ASP A 167      35.973 -16.798  -9.442  1.00 19.48           C  
ATOM   1310  C   ASP A 167      35.803 -16.399 -10.914  1.00 19.58           C  
ATOM   1311  O   ASP A 167      35.852 -15.232 -11.240  1.00 20.42           O  
ATOM   1312  CB  ASP A 167      34.630 -16.752  -8.715  1.00 19.35           C  
ATOM   1313  CG  ASP A 167      33.924 -18.078  -8.759  1.00 20.95           C  
ATOM   1314  OD1 ASP A 167      33.197 -18.322  -9.742  1.00 22.57           O  
ATOM   1315  OD2 ASP A 167      34.130 -18.907  -7.832  1.00 22.83           O  
ATOM   1316  N   PRO A 168      35.603 -17.359 -11.826  1.00 20.34           N  
ATOM   1317  CA  PRO A 168      35.348 -16.870 -13.195  1.00 20.62           C  
ATOM   1318  C   PRO A 168      34.048 -16.059 -13.230  1.00 21.05           C  
ATOM   1319  O   PRO A 168      33.826 -15.276 -14.138  1.00 21.84           O  
ATOM   1320  CB  PRO A 168      35.196 -18.150 -14.004  1.00 20.16           C  
ATOM   1321  CG  PRO A 168      34.780 -19.183 -12.991  1.00 19.96           C  
ATOM   1322  CD  PRO A 168      35.549 -18.830 -11.755  1.00 20.30           C  
ATOM   1323  N   SER A 169      33.225 -16.246 -12.210  1.00 20.98           N  
ATOM   1324  CA  SER A 169      31.999 -15.532 -12.013  1.00 21.36           C  
ATOM   1325  C   SER A 169      32.255 -13.987 -12.068  1.00 22.30           C  
ATOM   1326  O   SER A 169      31.481 -13.226 -12.671  1.00 21.88           O  
ATOM   1327  CB  SER A 169      31.498 -15.960 -10.642  1.00 21.09           C  
ATOM   1328  OG  SER A 169      30.111 -15.820 -10.509  1.00 21.89           O  
ATOM   1329  N   CYS A 170      33.360 -13.559 -11.447  1.00 22.54           N  
ATOM   1330  CA  CYS A 170      33.802 -12.175 -11.378  1.00 22.93           C  
ATOM   1331  C   CYS A 170      33.837 -11.441 -12.726  1.00 22.92           C  
ATOM   1332  O   CYS A 170      34.177 -12.055 -13.750  1.00 23.01           O  
ATOM   1333  CB  CYS A 170      35.206 -12.145 -10.761  1.00 23.11           C  
ATOM   1334  SG  CYS A 170      35.302 -12.610  -9.000  1.00 25.22           S  
ATOM   1335  N   PRO A 171      33.497 -10.122 -12.720  1.00 22.67           N  
ATOM   1336  CA  PRO A 171      33.652  -9.186 -13.853  1.00 21.92           C  
ATOM   1337  C   PRO A 171      35.111  -8.771 -14.075  1.00 21.25           C  
ATOM   1338  O   PRO A 171      35.771  -8.258 -13.161  1.00 21.30           O  
ATOM   1339  CB  PRO A 171      32.824  -7.980 -13.413  1.00 21.79           C  
ATOM   1340  CG  PRO A 171      32.957  -7.995 -11.922  1.00 22.11           C  
ATOM   1341  CD  PRO A 171      32.887  -9.450 -11.554  1.00 22.50           C  
ATOM   1342  N   ASN A 172      35.606  -9.003 -15.284  1.00 20.77           N  
ATOM   1343  CA  ASN A 172      37.001  -8.706 -15.638  1.00 20.82           C  
ATOM   1344  C   ASN A 172      38.048  -9.289 -14.653  1.00 21.21           C  
ATOM   1345  O   ASN A 172      39.138  -8.734 -14.497  1.00 21.64           O  
ATOM   1346  CB  ASN A 172      37.191  -7.182 -15.855  1.00 20.71           C  
ATOM   1347  CG  ASN A 172      36.032  -6.556 -16.622  1.00 18.99           C  
ATOM   1348  OD1 ASN A 172      35.822  -6.844 -17.797  1.00 20.35           O  
ATOM   1349  ND2 ASN A 172      35.246  -5.755 -15.946  1.00 15.49           N  
ATOM   1350  N   GLY A 173      37.710 -10.409 -14.004  1.00 21.32           N  
ATOM   1351  CA  GLY A 173      38.615 -11.102 -13.081  1.00 21.13           C  
ATOM   1352  C   GLY A 173      38.952 -10.315 -11.826  1.00 21.34           C  
ATOM   1353  O   GLY A 173      40.012 -10.510 -11.232  1.00 21.71           O  
ATOM   1354  N   SER A 174      38.038  -9.436 -11.425  1.00 20.90           N  
ATOM   1355  CA  SER A 174      38.239  -8.515 -10.325  1.00 20.58           C  
ATOM   1356  C   SER A 174      37.516  -9.032  -9.111  1.00 20.06           C  
ATOM   1357  O   SER A 174      36.316  -9.304  -9.180  1.00 20.02           O  
ATOM   1358  CB  SER A 174      37.653  -7.138 -10.686  1.00 20.73           C  
ATOM   1359  OG  SER A 174      38.613  -6.272 -11.284  1.00 22.01           O  
ATOM   1360  N   CYS A 175      38.225  -9.135  -7.989  1.00 19.64           N  
ATOM   1361  CA  CYS A 175      37.626  -9.661  -6.776  1.00 19.40           C  
ATOM   1362  C   CYS A 175      38.468  -9.280  -5.590  1.00 19.37           C  
ATOM   1363  O   CYS A 175      39.619  -8.848  -5.736  1.00 19.31           O  
ATOM   1364  CB  CYS A 175      37.544 -11.184  -6.847  1.00 19.98           C  
ATOM   1365  SG  CYS A 175      39.146 -11.960  -6.556  1.00 21.01           S  
ATOM   1366  N   TRP A 176      37.886  -9.477  -4.413  1.00 19.53           N  
ATOM   1367  CA  TRP A 176      38.471  -9.092  -3.130  1.00 19.68           C  
ATOM   1368  C   TRP A 176      39.169 -10.259  -2.435  1.00 19.55           C  
ATOM   1369  O   TRP A 176      39.954 -10.055  -1.509  1.00 19.46           O  
ATOM   1370  CB  TRP A 176      37.371  -8.516  -2.231  1.00 20.29           C  
ATOM   1371  CG  TRP A 176      36.897  -7.102  -2.689  1.00 21.72           C  
ATOM   1372  CD1 TRP A 176      35.777  -6.805  -3.430  1.00 21.50           C  
ATOM   1373  CD2 TRP A 176      37.556  -5.854  -2.458  1.00 21.74           C  
ATOM   1374  NE1 TRP A 176      35.687  -5.462  -3.655  1.00 22.20           N  
ATOM   1375  CE2 TRP A 176      36.770  -4.846  -3.076  1.00 23.07           C  
ATOM   1376  CE3 TRP A 176      38.732  -5.481  -1.790  1.00 24.00           C  
ATOM   1377  CZ2 TRP A 176      37.111  -3.495  -3.028  1.00 20.11           C  
ATOM   1378  CZ3 TRP A 176      39.082  -4.103  -1.751  1.00 22.03           C  
ATOM   1379  CH2 TRP A 176      38.268  -3.148  -2.361  1.00 21.64           C  
ATOM   1380  N   GLY A 177      38.891 -11.482  -2.900  1.00 19.44           N  
ATOM   1381  CA  GLY A 177      39.451 -12.671  -2.302  1.00 18.85           C  
ATOM   1382  C   GLY A 177      38.884 -13.904  -2.951  1.00 18.68           C  
ATOM   1383  O   GLY A 177      38.281 -13.830  -4.017  1.00 19.47           O  
ATOM   1384  N   ALA A 178      39.062 -15.053  -2.307  1.00 17.85           N  
ATOM   1385  CA  ALA A 178      38.584 -16.305  -2.876  1.00 16.63           C  
ATOM   1386  C   ALA A 178      37.055 -16.300  -2.884  1.00 16.06           C  
ATOM   1387  O   ALA A 178      36.460 -15.540  -2.114  1.00 15.36           O  
ATOM   1388  CB  ALA A 178      39.096 -17.425  -2.064  1.00 16.75           C  
ATOM   1389  N   GLY A 179      36.437 -17.096  -3.772  1.00 15.31           N  
ATOM   1390  CA  GLY A 179      34.978 -17.283  -3.808  1.00 15.42           C  
ATOM   1391  C   GLY A 179      34.086 -16.282  -4.548  1.00 16.33           C  
ATOM   1392  O   GLY A 179      34.360 -15.053  -4.580  1.00 16.70           O  
ATOM   1393  N   GLU A 180      33.004 -16.803  -5.137  1.00 16.56           N  
ATOM   1394  CA  GLU A 180      32.016 -15.985  -5.847  1.00 17.26           C  
ATOM   1395  C   GLU A 180      31.548 -14.774  -5.016  1.00 17.93           C  
ATOM   1396  O   GLU A 180      31.307 -13.697  -5.563  1.00 17.40           O  
ATOM   1397  CB  GLU A 180      30.809 -16.820  -6.290  1.00 16.85           C  
ATOM   1398  N   GLU A 181      31.436 -14.958  -3.699  1.00 18.65           N  
ATOM   1399  CA  GLU A 181      30.934 -13.912  -2.799  1.00 18.96           C  
ATOM   1400  C   GLU A 181      31.893 -12.710  -2.637  1.00 19.26           C  
ATOM   1401  O   GLU A 181      31.514 -11.690  -2.044  1.00 18.52           O  
ATOM   1402  CB  GLU A 181      30.633 -14.503  -1.424  1.00 18.69           C  
ATOM   1403  CG  GLU A 181      31.851 -14.488  -0.495  1.00 20.74           C  
ATOM   1404  CD  GLU A 181      31.667 -15.332   0.750  1.00 25.16           C  
ATOM   1405  OE1 GLU A 181      30.514 -15.774   1.003  1.00 27.15           O  
ATOM   1406  OE2 GLU A 181      32.675 -15.568   1.467  1.00 25.71           O  
ATOM   1407  N   ASN A 182      33.125 -12.847  -3.136  1.00 19.65           N  
ATOM   1408  CA  ASN A 182      34.137 -11.785  -3.034  1.00 20.02           C  
ATOM   1409  C   ASN A 182      34.382 -11.084  -4.362  1.00 20.31           C  
ATOM   1410  O   ASN A 182      35.378 -10.365  -4.513  1.00 20.42           O  
ATOM   1411  CB  ASN A 182      35.469 -12.328  -2.485  1.00 19.82           C  
ATOM   1412  CG  ASN A 182      35.436 -12.545  -0.975  1.00 21.32           C  
ATOM   1413  OD1 ASN A 182      34.851 -11.754  -0.230  1.00 21.49           O  
ATOM   1414  ND2 ASN A 182      36.059 -13.625  -0.518  1.00 23.88           N  
ATOM   1415  N   CYS A 183      33.494 -11.310  -5.334  1.00 20.62           N  
ATOM   1416  CA  CYS A 183      33.612 -10.655  -6.634  1.00 20.89           C  
ATOM   1417  C   CYS A 183      33.229  -9.177  -6.420  1.00 20.76           C  
ATOM   1418  O   CYS A 183      32.347  -8.879  -5.601  1.00 19.15           O  
ATOM   1419  CB  CYS A 183      32.713 -11.328  -7.681  1.00 20.84           C  
ATOM   1420  SG  CYS A 183      33.320 -12.950  -8.418  1.00 23.94           S  
ATOM   1421  N   GLN A 184      33.913  -8.268  -7.125  1.00 21.07           N  
ATOM   1422  CA  GLN A 184      33.483  -6.870  -7.165  1.00 21.99           C  
ATOM   1423  C   GLN A 184      32.036  -6.769  -7.637  1.00 22.72           C  
ATOM   1424  O   GLN A 184      31.644  -7.459  -8.603  1.00 23.49           O  
ATOM   1425  CB  GLN A 184      34.368  -6.050  -8.081  1.00 21.32           C  
ATOM   1426  CG  GLN A 184      35.271  -5.115  -7.344  1.00 21.02           C  
ATOM   1427  CD  GLN A 184      35.702  -3.885  -8.165  1.00 20.35           C  
ATOM   1428  OE1 GLN A 184      36.458  -4.012  -9.145  1.00 15.80           O  
ATOM   1429  NE2 GLN A 184      35.251  -2.674  -7.732  1.00 18.92           N  
ATOM   1430  N   LYS A 185      31.238  -5.954  -6.956  1.00 22.66           N  
ATOM   1431  CA  LYS A 185      29.924  -5.620  -7.491  1.00 23.60           C  
ATOM   1432  C   LYS A 185      30.023  -4.228  -8.128  1.00 23.27           C  
ATOM   1433  O   LYS A 185      29.992  -3.213  -7.428  1.00 24.23           O  
ATOM   1434  CB  LYS A 185      28.819  -5.630  -6.416  1.00 24.07           C  
ATOM   1435  CG  LYS A 185      28.610  -6.909  -5.582  1.00 24.26           C  
ATOM   1436  CD  LYS A 185      27.704  -6.565  -4.333  1.00 24.59           C  
ATOM   1437  CE  LYS A 185      27.604  -7.683  -3.260  1.00 24.79           C  
ATOM   1438  NZ  LYS A 185      28.855  -7.771  -2.442  1.00 25.15           N  
ATOM   1439  N   LEU A 186      30.167  -4.171  -9.445  1.00 22.81           N  
ATOM   1440  CA  LEU A 186      30.251  -2.892 -10.150  1.00 22.06           C  
ATOM   1441  C   LEU A 186      28.891  -2.171 -10.198  1.00 22.38           C  
ATOM   1442  O   LEU A 186      27.881  -2.773 -10.591  1.00 22.10           O  
ATOM   1443  CB  LEU A 186      30.797  -3.102 -11.558  1.00 21.42           C  
ATOM   1444  CG  LEU A 186      32.168  -3.772 -11.652  1.00 20.48           C  
ATOM   1445  CD1 LEU A 186      32.481  -4.113 -13.090  1.00 18.30           C  
ATOM   1446  CD2 LEU A 186      33.274  -2.925 -11.055  1.00 19.05           C  
ATOM   1447  N   THR A 187      28.862  -0.894  -9.793  1.00 22.36           N  
ATOM   1448  CA  THR A 187      27.615  -0.130  -9.808  1.00 22.53           C  
ATOM   1449  C   THR A 187      27.704   1.229 -10.480  1.00 22.80           C  
ATOM   1450  O   THR A 187      26.727   1.988 -10.443  1.00 22.51           O  
ATOM   1451  CB  THR A 187      27.039   0.087  -8.415  1.00 22.89           C  
ATOM   1452  OG1 THR A 187      28.037   0.686  -7.566  1.00 23.61           O  
ATOM   1453  CG2 THR A 187      26.491  -1.231  -7.826  1.00 21.78           C  
ATOM   1454  N   LYS A 188      28.848   1.522 -11.108  1.00 22.96           N  
ATOM   1455  CA  LYS A 188      29.061   2.796 -11.796  1.00 22.80           C  
ATOM   1456  C   LYS A 188      29.429   2.618 -13.250  1.00 23.52           C  
ATOM   1457  O   LYS A 188      28.604   2.859 -14.149  1.00 23.53           O  
ATOM   1458  CB  LYS A 188      30.163   3.592 -11.101  1.00 22.88           C  
ATOM   1459  CG  LYS A 188      30.450   4.971 -11.753  1.00 20.41           C  
ATOM   1460  CD  LYS A 188      30.882   5.976 -10.723  1.00 15.56           C  
ATOM   1461  CE  LYS A 188      32.370   5.926 -10.454  1.00 14.42           C  
ATOM   1462  NZ  LYS A 188      32.630   6.478  -9.058  1.00 15.12           N  
ATOM   1463  N   ILE A 189      30.673   2.188 -13.461  1.00 24.38           N  
ATOM   1464  CA  ILE A 189      31.280   1.997 -14.793  1.00 25.48           C  
ATOM   1465  C   ILE A 189      30.568   0.984 -15.717  1.00 26.19           C  
ATOM   1466  O   ILE A 189      31.011   0.730 -16.833  1.00 25.51           O  
ATOM   1467  CB  ILE A 189      32.791   1.584 -14.682  1.00 25.58           C  
ATOM   1468  CG1 ILE A 189      32.939   0.209 -14.024  1.00 24.59           C  
ATOM   1469  CG2 ILE A 189      33.618   2.659 -13.919  1.00 25.60           C  
ATOM   1470  CD1 ILE A 189      34.300  -0.394 -14.228  1.00 23.95           C  
ATOM   1471  N   ILE A 190      29.471   0.407 -15.251  1.00 27.42           N  
ATOM   1472  CA  ILE A 190      28.849  -0.668 -15.988  1.00 28.95           C  
ATOM   1473  C   ILE A 190      27.453  -0.256 -16.459  1.00 30.10           C  
ATOM   1474  O   ILE A 190      26.590  -1.099 -16.757  1.00 30.92           O  
ATOM   1475  CB  ILE A 190      28.889  -2.013 -15.184  1.00 28.39           C  
ATOM   1476  CG1 ILE A 190      29.371  -3.137 -16.122  1.00 28.62           C  
ATOM   1477  CG2 ILE A 190      27.574  -2.254 -14.403  1.00 27.02           C  
ATOM   1478  CD1 ILE A 190      29.532  -4.586 -15.504  1.00 30.37           C  
ATOM   1479  N   CYS A 191      27.231   1.047 -16.569  1.00 30.95           N  
ATOM   1480  CA  CYS A 191      25.869   1.503 -16.792  1.00 32.09           C  
ATOM   1481  C   CYS A 191      25.679   2.445 -17.968  1.00 31.94           C  
ATOM   1482  O   CYS A 191      26.587   3.190 -18.340  1.00 32.19           O  
ATOM   1483  CB  CYS A 191      25.326   2.069 -15.491  1.00 32.33           C  
ATOM   1484  SG  CYS A 191      25.482   0.799 -14.202  1.00 35.45           S  
ATOM   1485  N   ALA A 192      24.488   2.393 -18.551  1.00 31.85           N  
ATOM   1486  CA  ALA A 192      24.192   3.148 -19.755  1.00 31.89           C  
ATOM   1487  C   ALA A 192      24.427   4.654 -19.577  1.00 31.93           C  
ATOM   1488  O   ALA A 192      24.443   5.169 -18.444  1.00 31.64           O  
ATOM   1489  CB  ALA A 192      22.772   2.867 -20.205  1.00 31.96           C  
ATOM   1490  N   GLN A 193      24.624   5.341 -20.707  1.00 31.93           N  
ATOM   1491  CA  GLN A 193      24.798   6.795 -20.732  1.00 31.78           C  
ATOM   1492  C   GLN A 193      23.745   7.488 -19.861  1.00 31.53           C  
ATOM   1493  O   GLN A 193      24.094   8.257 -18.969  1.00 31.32           O  
ATOM   1494  CB  GLN A 193      24.757   7.321 -22.177  1.00 31.75           C  
ATOM   1495  N   GLN A 194      22.471   7.167 -20.102  1.00 31.54           N  
ATOM   1496  CA  GLN A 194      21.324   7.802 -19.436  1.00 31.71           C  
ATOM   1497  C   GLN A 194      21.541   8.128 -17.947  1.00 31.85           C  
ATOM   1498  O   GLN A 194      21.457   9.291 -17.550  1.00 31.90           O  
ATOM   1499  CB  GLN A 194      20.046   6.973 -19.645  1.00 31.63           C  
ATOM   1500  N   CYS A 195      21.841   7.114 -17.137  1.00 32.12           N  
ATOM   1501  CA  CYS A 195      22.061   7.310 -15.703  1.00 32.23           C  
ATOM   1502  C   CYS A 195      23.065   8.395 -15.408  1.00 31.94           C  
ATOM   1503  O   CYS A 195      24.162   8.414 -15.983  1.00 31.60           O  
ATOM   1504  CB  CYS A 195      22.615   6.055 -15.048  1.00 32.34           C  
ATOM   1505  SG  CYS A 195      21.734   4.557 -15.322  1.00 33.90           S  
ATOM   1506  N   SER A 196      22.695   9.268 -14.479  1.00 31.86           N  
ATOM   1507  CA  SER A 196      23.639  10.201 -13.901  1.00 32.11           C  
ATOM   1508  C   SER A 196      24.679   9.440 -13.058  1.00 32.15           C  
ATOM   1509  O   SER A 196      25.839   9.320 -13.469  1.00 32.08           O  
ATOM   1510  CB  SER A 196      22.903  11.251 -13.067  1.00 32.26           C  
ATOM   1511  OG  SER A 196      22.212  10.658 -11.978  1.00 33.02           O  
ATOM   1512  N   GLY A 197      24.248   8.904 -11.909  1.00 32.03           N  
ATOM   1513  CA  GLY A 197      25.133   8.218 -10.962  1.00 31.85           C  
ATOM   1514  C   GLY A 197      25.012   6.706 -11.001  1.00 31.82           C  
ATOM   1515  O   GLY A 197      24.965   6.120 -12.086  1.00 32.06           O  
ATOM   1516  N   ARG A 198      24.933   6.089  -9.818  1.00 31.39           N  
ATOM   1517  CA  ARG A 198      24.926   4.622  -9.643  1.00 30.86           C  
ATOM   1518  C   ARG A 198      23.771   3.849 -10.278  1.00 31.14           C  
ATOM   1519  O   ARG A 198      22.824   4.435 -10.804  1.00 30.90           O  
ATOM   1520  CB  ARG A 198      24.947   4.264  -8.154  1.00 30.60           C  
ATOM   1521  CG  ARG A 198      26.127   4.774  -7.397  1.00 27.70           C  
ATOM   1522  CD  ARG A 198      27.378   4.095  -7.797  1.00 24.42           C  
ATOM   1523  NE  ARG A 198      28.517   4.654  -7.089  1.00 23.16           N  
ATOM   1524  CZ  ARG A 198      29.690   4.048  -6.982  1.00 22.64           C  
ATOM   1525  NH1 ARG A 198      29.866   2.853  -7.521  1.00 24.65           N  
ATOM   1526  NH2 ARG A 198      30.684   4.627  -6.330  1.00 22.73           N  
ATOM   1527  N   CYS A 199      23.861   2.517 -10.167  1.00 31.98           N  
ATOM   1528  CA  CYS A 199      22.947   1.524 -10.832  1.00 32.65           C  
ATOM   1529  C   CYS A 199      23.070   0.131 -10.221  1.00 32.24           C  
ATOM   1530  O   CYS A 199      23.934  -0.136  -9.360  1.00 32.24           O  
ATOM   1531  CB  CYS A 199      23.242   1.417 -12.328  1.00 32.44           C  
ATOM   1532  SG  CYS A 199      24.959   1.816 -12.595  1.00 35.44           S  
ATOM   1533  N   ARG A 200      22.197  -0.755 -10.687  1.00 32.03           N  
ATOM   1534  CA  ARG A 200      22.110  -2.116 -10.171  1.00 31.67           C  
ATOM   1535  C   ARG A 200      21.901  -3.100 -11.319  1.00 31.73           C  
ATOM   1536  O   ARG A 200      21.888  -4.318 -11.132  1.00 31.74           O  
ATOM   1537  CB  ARG A 200      20.965  -2.200  -9.174  1.00 31.54           C  
ATOM   1538  CG  ARG A 200      19.727  -1.514  -9.660  1.00 30.65           C  
ATOM   1539  CD  ARG A 200      18.547  -1.936  -8.866  1.00 31.00           C  
ATOM   1540  NE  ARG A 200      17.338  -1.393  -9.465  1.00 31.70           N  
ATOM   1541  CZ  ARG A 200      16.153  -1.991  -9.437  1.00 32.07           C  
ATOM   1542  NH1 ARG A 200      15.998  -3.169  -8.834  1.00 31.32           N  
ATOM   1543  NH2 ARG A 200      15.120  -1.404 -10.022  1.00 32.65           N  
ATOM   1544  N   GLY A 201      21.725  -2.549 -12.509  1.00 31.79           N  
ATOM   1545  CA  GLY A 201      21.591  -3.333 -13.719  1.00 32.15           C  
ATOM   1546  C   GLY A 201      22.369  -2.640 -14.809  1.00 32.36           C  
ATOM   1547  O   GLY A 201      23.119  -1.700 -14.539  1.00 32.25           O  
ATOM   1548  N   LYS A 202      22.196  -3.098 -16.040  1.00 32.47           N  
ATOM   1549  CA  LYS A 202      22.943  -2.542 -17.144  1.00 33.23           C  
ATOM   1550  C   LYS A 202      22.006  -1.740 -18.058  1.00 33.14           C  
ATOM   1551  O   LYS A 202      22.441  -1.141 -19.054  1.00 33.23           O  
ATOM   1552  CB  LYS A 202      23.651  -3.668 -17.890  1.00 33.05           C  
ATOM   1553  CG  LYS A 202      24.834  -3.221 -18.742  1.00 34.20           C  
ATOM   1554  CD  LYS A 202      25.382  -4.403 -19.566  1.00 35.00           C  
ATOM   1555  CE  LYS A 202      26.123  -5.434 -18.657  1.00 38.09           C  
ATOM   1556  NZ  LYS A 202      27.044  -4.725 -17.682  1.00 38.48           N  
ATOM   1557  N   SER A 203      20.727  -1.710 -17.684  1.00 33.08           N  
ATOM   1558  CA  SER A 203      19.669  -1.091 -18.489  1.00 33.19           C  
ATOM   1559  C   SER A 203      19.335   0.370 -18.107  1.00 33.20           C  
ATOM   1560  O   SER A 203      19.769   0.864 -17.049  1.00 32.94           O  
ATOM   1561  CB  SER A 203      18.404  -1.950 -18.415  1.00 33.21           C  
ATOM   1562  OG  SER A 203      17.988  -2.104 -17.070  1.00 33.53           O  
ATOM   1563  N   PRO A 204      18.581   1.070 -18.985  1.00 33.04           N  
ATOM   1564  CA  PRO A 204      18.067   2.412 -18.677  1.00 33.08           C  
ATOM   1565  C   PRO A 204      17.153   2.454 -17.453  1.00 33.03           C  
ATOM   1566  O   PRO A 204      17.194   3.412 -16.678  1.00 32.90           O  
ATOM   1567  CB  PRO A 204      17.281   2.794 -19.942  1.00 33.23           C  
ATOM   1568  CG  PRO A 204      17.058   1.506 -20.680  1.00 33.06           C  
ATOM   1569  CD  PRO A 204      18.228   0.649 -20.355  1.00 32.92           C  
ATOM   1570  N   SER A 205      16.344   1.420 -17.271  1.00 33.07           N  
ATOM   1571  CA  SER A 205      15.412   1.409 -16.155  1.00 33.29           C  
ATOM   1572  C   SER A 205      15.970   0.669 -14.942  1.00 33.18           C  
ATOM   1573  O   SER A 205      15.313  -0.207 -14.379  1.00 33.39           O  
ATOM   1574  CB  SER A 205      14.054   0.844 -16.581  1.00 33.34           C  
ATOM   1575  OG  SER A 205      14.220  -0.382 -17.261  1.00 34.07           O  
ATOM   1576  N   ASP A 206      17.194   1.016 -14.559  1.00 32.91           N  
ATOM   1577  CA  ASP A 206      17.750   0.598 -13.274  1.00 32.73           C  
ATOM   1578  C   ASP A 206      18.879   1.523 -12.874  1.00 32.39           C  
ATOM   1579  O   ASP A 206      19.900   1.105 -12.313  1.00 32.13           O  
ATOM   1580  CB  ASP A 206      18.151  -0.904 -13.234  1.00 33.19           C  
ATOM   1581  CG  ASP A 206      19.200  -1.300 -14.291  1.00 33.66           C  
ATOM   1582  OD1 ASP A 206      19.091  -2.440 -14.833  1.00 31.89           O  
ATOM   1583  OD2 ASP A 206      20.139  -0.501 -14.552  1.00 34.18           O  
ATOM   1584  N   CYS A 207      18.684   2.799 -13.190  1.00 32.15           N  
ATOM   1585  CA  CYS A 207      19.537   3.842 -12.664  1.00 32.08           C  
ATOM   1586  C   CYS A 207      19.114   4.080 -11.224  1.00 31.74           C  
ATOM   1587  O   CYS A 207      17.941   3.877 -10.878  1.00 31.66           O  
ATOM   1588  CB  CYS A 207      19.386   5.131 -13.460  1.00 32.37           C  
ATOM   1589  SG  CYS A 207      19.743   5.010 -15.232  1.00 33.65           S  
ATOM   1590  N   CYS A 208      20.076   4.478 -10.390  1.00 31.27           N  
ATOM   1591  CA  CYS A 208      19.804   4.863  -9.008  1.00 30.92           C  
ATOM   1592  C   CYS A 208      19.462   6.340  -8.988  1.00 30.60           C  
ATOM   1593  O   CYS A 208      20.014   7.115  -9.769  1.00 30.15           O  
ATOM   1594  CB  CYS A 208      21.025   4.611  -8.107  1.00 30.75           C  
ATOM   1595  SG  CYS A 208      21.575   2.884  -7.940  1.00 31.17           S  
ATOM   1596  N   HIS A 209      18.555   6.729  -8.098  1.00 30.73           N  
ATOM   1597  CA  HIS A 209      18.291   8.144  -7.882  1.00 31.07           C  
ATOM   1598  C   HIS A 209      19.616   8.874  -7.693  1.00 31.07           C  
ATOM   1599  O   HIS A 209      20.545   8.344  -7.077  1.00 30.89           O  
ATOM   1600  CB  HIS A 209      17.387   8.372  -6.668  1.00 31.12           C  
ATOM   1601  CG  HIS A 209      16.929   9.794  -6.512  1.00 32.47           C  
ATOM   1602  ND1 HIS A 209      15.620  10.185  -6.712  1.00 34.09           N  
ATOM   1603  CD2 HIS A 209      17.607  10.919  -6.178  1.00 33.13           C  
ATOM   1604  CE1 HIS A 209      15.510  11.486  -6.505  1.00 33.88           C  
ATOM   1605  NE2 HIS A 209      16.702  11.955  -6.179  1.00 34.34           N  
ATOM   1606  N   ASN A 210      19.680  10.082  -8.253  1.00 31.26           N  
ATOM   1607  CA  ASN A 210      20.786  11.023  -8.103  1.00 31.41           C  
ATOM   1608  C   ASN A 210      21.406  10.993  -6.695  1.00 31.12           C  
ATOM   1609  O   ASN A 210      22.625  11.125  -6.535  1.00 30.96           O  
ATOM   1610  CB  ASN A 210      20.233  12.420  -8.407  1.00 32.02           C  
ATOM   1611  CG  ASN A 210      21.300  13.422  -8.867  1.00 33.48           C  
ATOM   1612  OD1 ASN A 210      22.487  13.324  -8.518  1.00 33.31           O  
ATOM   1613  ND2 ASN A 210      20.855  14.426  -9.641  1.00 34.81           N  
ATOM   1614  N   GLN A 211      20.554  10.778  -5.691  1.00 30.65           N  
ATOM   1615  CA  GLN A 211      20.912  10.899  -4.283  1.00 30.34           C  
ATOM   1616  C   GLN A 211      21.698   9.752  -3.648  1.00 30.62           C  
ATOM   1617  O   GLN A 211      22.161   9.912  -2.511  1.00 30.75           O  
ATOM   1618  CB  GLN A 211      19.649  11.136  -3.446  1.00 30.34           C  
ATOM   1619  CG  GLN A 211      19.007  12.515  -3.621  1.00 29.39           C  
ATOM   1620  CD  GLN A 211      19.743  13.612  -2.880  1.00 28.40           C  
ATOM   1621  OE1 GLN A 211      20.212  13.413  -1.761  1.00 28.34           O  
ATOM   1622  NE2 GLN A 211      19.846  14.780  -3.501  1.00 27.97           N  
ATOM   1623  N   CYS A 212      21.851   8.614  -4.343  1.00 30.50           N  
ATOM   1624  CA  CYS A 212      22.416   7.384  -3.721  1.00 30.47           C  
ATOM   1625  C   CYS A 212      23.925   7.299  -3.763  1.00 30.11           C  
ATOM   1626  O   CYS A 212      24.565   7.819  -4.684  1.00 30.72           O  
ATOM   1627  CB  CYS A 212      21.871   6.109  -4.369  1.00 30.41           C  
ATOM   1628  SG  CYS A 212      20.082   5.926  -4.366  1.00 33.37           S  
ATOM   1629  N   ALA A 213      24.502   6.617  -2.783  1.00 29.59           N  
ATOM   1630  CA  ALA A 213      25.920   6.383  -2.829  1.00 29.55           C  
ATOM   1631  C   ALA A 213      26.296   5.010  -3.419  1.00 29.79           C  
ATOM   1632  O   ALA A 213      26.703   4.948  -4.571  1.00 30.70           O  
ATOM   1633  CB  ALA A 213      26.571   6.636  -1.502  1.00 29.36           C  
ATOM   1634  N   ALA A 214      26.162   3.911  -2.692  1.00 29.21           N  
ATOM   1635  CA  ALA A 214      26.860   2.689  -3.140  1.00 28.59           C  
ATOM   1636  C   ALA A 214      26.202   2.039  -4.330  1.00 28.54           C  
ATOM   1637  O   ALA A 214      26.863   1.369  -5.130  1.00 28.60           O  
ATOM   1638  CB  ALA A 214      26.986   1.699  -2.010  1.00 28.68           C  
ATOM   1639  N   GLY A 215      24.898   2.256  -4.441  1.00 28.48           N  
ATOM   1640  CA  GLY A 215      24.062   1.607  -5.436  1.00 28.68           C  
ATOM   1641  C   GLY A 215      22.665   1.616  -4.863  1.00 28.84           C  
ATOM   1642  O   GLY A 215      22.402   2.358  -3.923  1.00 29.35           O  
ATOM   1643  N   CYS A 216      21.772   0.792  -5.404  1.00 28.97           N  
ATOM   1644  CA  CYS A 216      20.363   0.846  -5.017  1.00 29.18           C  
ATOM   1645  C   CYS A 216      19.578  -0.450  -5.256  1.00 29.63           C  
ATOM   1646  O   CYS A 216      20.069  -1.396  -5.893  1.00 29.55           O  
ATOM   1647  CB  CYS A 216      19.669   1.980  -5.765  1.00 29.19           C  
ATOM   1648  SG  CYS A 216      19.863   1.831  -7.534  1.00 29.07           S  
ATOM   1649  N   THR A 217      18.345  -0.446  -4.748  1.00 29.66           N  
ATOM   1650  CA  THR A 217      17.401  -1.548  -4.825  1.00 29.42           C  
ATOM   1651  C   THR A 217      16.194  -1.100  -5.637  1.00 29.75           C  
ATOM   1652  O   THR A 217      15.183  -1.797  -5.709  1.00 29.71           O  
ATOM   1653  CB  THR A 217      16.934  -1.932  -3.413  1.00 29.33           C  
ATOM   1654  OG1 THR A 217      18.074  -2.276  -2.617  1.00 28.08           O  
ATOM   1655  CG2 THR A 217      15.964  -3.115  -3.448  1.00 30.43           C  
ATOM   1656  N   GLY A 218      16.301   0.075  -6.250  1.00 30.11           N  
ATOM   1657  CA  GLY A 218      15.189   0.626  -7.010  1.00 30.65           C  
ATOM   1658  C   GLY A 218      15.409   2.049  -7.485  1.00 31.07           C  
ATOM   1659  O   GLY A 218      16.431   2.667  -7.168  1.00 31.01           O  
ATOM   1660  N   PRO A 219      14.433   2.584  -8.241  1.00 31.39           N  
ATOM   1661  CA  PRO A 219      14.547   3.904  -8.869  1.00 31.68           C  
ATOM   1662  C   PRO A 219      14.479   5.052  -7.863  1.00 31.90           C  
ATOM   1663  O   PRO A 219      15.334   5.929  -7.870  1.00 31.89           O  
ATOM   1664  CB  PRO A 219      13.334   3.947  -9.809  1.00 31.72           C  
ATOM   1665  CG  PRO A 219      12.326   3.014  -9.179  1.00 31.28           C  
ATOM   1666  CD  PRO A 219      13.131   1.939  -8.517  1.00 31.28           C  
ATOM   1667  N   ARG A 220      13.481   4.997  -6.989  1.00 32.33           N  
ATOM   1668  CA  ARG A 220      13.064   6.115  -6.158  1.00 32.93           C  
ATOM   1669  C   ARG A 220      14.082   6.467  -5.036  1.00 32.98           C  
ATOM   1670  O   ARG A 220      14.822   5.603  -4.557  1.00 32.94           O  
ATOM   1671  CB  ARG A 220      11.648   5.823  -5.613  1.00 32.97           C  
ATOM   1672  CG  ARG A 220      10.955   6.972  -4.873  1.00 34.13           C  
ATOM   1673  CD  ARG A 220       9.945   7.749  -5.720  1.00 34.89           C  
ATOM   1674  NE  ARG A 220       9.145   8.630  -4.861  1.00 35.31           N  
ATOM   1675  CZ  ARG A 220       8.072   9.329  -5.240  1.00 36.28           C  
ATOM   1676  NH1 ARG A 220       7.617   9.288  -6.492  1.00 36.23           N  
ATOM   1677  NH2 ARG A 220       7.444  10.083  -4.349  1.00 36.59           N  
ATOM   1678  N   GLU A 221      14.091   7.754  -4.656  1.00 33.04           N  
ATOM   1679  CA  GLU A 221      14.956   8.384  -3.627  1.00 32.64           C  
ATOM   1680  C   GLU A 221      15.131   7.624  -2.302  1.00 32.43           C  
ATOM   1681  O   GLU A 221      16.003   7.959  -1.499  1.00 32.32           O  
ATOM   1682  CB  GLU A 221      14.426   9.804  -3.327  1.00 32.31           C  
ATOM   1683  N   SER A 222      14.299   6.612  -2.075  1.00 32.44           N  
ATOM   1684  CA  SER A 222      14.304   5.860  -0.819  1.00 32.22           C  
ATOM   1685  C   SER A 222      14.750   4.406  -1.009  1.00 31.78           C  
ATOM   1686  O   SER A 222      14.579   3.580  -0.116  1.00 32.07           O  
ATOM   1687  CB  SER A 222      12.910   5.900  -0.182  1.00 32.38           C  
ATOM   1688  OG  SER A 222      11.990   5.110  -0.923  1.00 32.69           O  
ATOM   1689  N   ASP A 223      15.325   4.100  -2.169  1.00 31.11           N  
ATOM   1690  CA  ASP A 223      15.788   2.746  -2.465  1.00 30.48           C  
ATOM   1691  C   ASP A 223      17.288   2.673  -2.427  1.00 29.96           C  
ATOM   1692  O   ASP A 223      17.876   1.668  -2.832  1.00 29.85           O  
ATOM   1693  CB  ASP A 223      15.310   2.302  -3.847  1.00 30.53           C  
ATOM   1694  CG  ASP A 223      13.814   2.327  -3.975  1.00 30.46           C  
ATOM   1695  OD1 ASP A 223      13.159   1.658  -3.152  1.00 30.66           O  
ATOM   1696  OD2 ASP A 223      13.298   3.016  -4.886  1.00 30.45           O  
ATOM   1697  N   CYS A 224      17.909   3.744  -1.954  1.00 29.59           N  
ATOM   1698  CA  CYS A 224      19.359   3.819  -1.922  1.00 29.27           C  
ATOM   1699  C   CYS A 224      19.936   2.783  -0.999  1.00 28.93           C  
ATOM   1700  O   CYS A 224      19.315   2.409   0.002  1.00 28.65           O  
ATOM   1701  CB  CYS A 224      19.803   5.178  -1.423  1.00 29.72           C  
ATOM   1702  SG  CYS A 224      19.453   6.535  -2.518  1.00 29.85           S  
ATOM   1703  N   LEU A 225      21.130   2.315  -1.336  1.00 28.58           N  
ATOM   1704  CA  LEU A 225      21.851   1.455  -0.425  1.00 28.35           C  
ATOM   1705  C   LEU A 225      22.222   2.323   0.761  1.00 28.67           C  
ATOM   1706  O   LEU A 225      22.056   1.934   1.909  1.00 28.89           O  
ATOM   1707  CB  LEU A 225      23.080   0.831  -1.094  1.00 27.78           C  
ATOM   1708  CG  LEU A 225      22.788  -0.445  -1.919  1.00 27.65           C  
ATOM   1709  CD1 LEU A 225      24.075  -1.103  -2.407  1.00 24.08           C  
ATOM   1710  CD2 LEU A 225      21.901  -1.475  -1.152  1.00 25.38           C  
ATOM   1711  N   VAL A 226      22.641   3.546   0.462  1.00 28.79           N  
ATOM   1712  CA  VAL A 226      23.292   4.397   1.431  1.00 28.60           C  
ATOM   1713  C   VAL A 226      23.300   5.809   0.798  1.00 28.11           C  
ATOM   1714  O   VAL A 226      23.207   5.924  -0.422  1.00 28.01           O  
ATOM   1715  CB  VAL A 226      24.688   3.760   1.802  1.00 28.56           C  
ATOM   1716  CG1 VAL A 226      25.768   4.098   0.799  1.00 28.37           C  
ATOM   1717  CG2 VAL A 226      25.091   4.108   3.203  1.00 29.84           C  
ATOM   1718  N   CYS A 227      23.349   6.875   1.600  1.00 27.78           N  
ATOM   1719  CA  CYS A 227      23.072   8.220   1.067  1.00 26.87           C  
ATOM   1720  C   CYS A 227      24.292   9.070   0.770  1.00 26.45           C  
ATOM   1721  O   CYS A 227      25.206   9.142   1.570  1.00 26.35           O  
ATOM   1722  CB  CYS A 227      22.202   8.997   2.022  1.00 26.97           C  
ATOM   1723  SG  CYS A 227      20.541   8.384   2.262  1.00 29.12           S  
ATOM   1724  N   ARG A 228      24.285   9.756  -0.368  1.00 26.35           N  
ATOM   1725  CA  ARG A 228      25.374  10.658  -0.709  1.00 26.32           C  
ATOM   1726  C   ARG A 228      25.497  11.824   0.280  1.00 26.79           C  
ATOM   1727  O   ARG A 228      26.606  12.241   0.630  1.00 26.83           O  
ATOM   1728  CB  ARG A 228      25.188  11.195  -2.113  1.00 26.14           C  
ATOM   1729  CG  ARG A 228      25.963  10.462  -3.156  1.00 26.15           C  
ATOM   1730  CD  ARG A 228      26.494  11.385  -4.224  1.00 24.28           C  
ATOM   1731  NE  ARG A 228      25.405  11.972  -4.984  1.00 25.39           N  
ATOM   1732  CZ  ARG A 228      25.328  13.257  -5.299  1.00 26.45           C  
ATOM   1733  NH1 ARG A 228      26.288  14.091  -4.921  1.00 27.87           N  
ATOM   1734  NH2 ARG A 228      24.299  13.710  -6.006  1.00 27.31           N  
ATOM   1735  N   LYS A 229      24.355  12.337   0.734  1.00 27.29           N  
ATOM   1736  CA  LYS A 229      24.327  13.495   1.612  1.00 27.61           C  
ATOM   1737  C   LYS A 229      23.741  13.125   2.958  1.00 27.98           C  
ATOM   1738  O   LYS A 229      24.451  12.630   3.811  1.00 28.45           O  
ATOM   1739  CB  LYS A 229      23.596  14.668   0.951  1.00 27.45           C  
ATOM   1740  CG  LYS A 229      24.411  15.308  -0.158  1.00 27.39           C  
ATOM   1741  CD  LYS A 229      23.552  16.013  -1.194  1.00 28.27           C  
ATOM   1742  CE  LYS A 229      24.416  16.456  -2.382  1.00 29.37           C  
ATOM   1743  NZ  LYS A 229      23.664  17.127  -3.475  1.00 29.30           N  
ATOM   1744  N   PHE A 230      22.461  13.358   3.169  1.00 28.59           N  
ATOM   1745  CA  PHE A 230      21.868  12.958   4.431  1.00 29.38           C  
ATOM   1746  C   PHE A 230      20.826  11.876   4.182  1.00 30.11           C  
ATOM   1747  O   PHE A 230      20.332  11.738   3.055  1.00 30.60           O  
ATOM   1748  CB  PHE A 230      21.278  14.170   5.161  1.00 29.01           C  
ATOM   1749  CG  PHE A 230      22.321  15.150   5.654  1.00 29.15           C  
ATOM   1750  CD1 PHE A 230      22.730  16.219   4.860  1.00 29.06           C  
ATOM   1751  CD2 PHE A 230      22.902  15.001   6.912  1.00 29.84           C  
ATOM   1752  CE1 PHE A 230      23.701  17.120   5.309  1.00 29.17           C  
ATOM   1753  CE2 PHE A 230      23.875  15.897   7.372  1.00 29.47           C  
ATOM   1754  CZ  PHE A 230      24.273  16.959   6.568  1.00 29.36           C  
ATOM   1755  N   ARG A 231      20.531  11.082   5.209  1.00 30.67           N  
ATOM   1756  CA  ARG A 231      19.350  10.219   5.189  1.00 31.50           C  
ATOM   1757  C   ARG A 231      18.369  10.601   6.277  1.00 31.31           C  
ATOM   1758  O   ARG A 231      18.764  10.948   7.386  1.00 31.59           O  
ATOM   1759  CB  ARG A 231      19.702   8.732   5.278  1.00 31.30           C  
ATOM   1760  CG  ARG A 231      20.617   8.310   6.432  1.00 33.32           C  
ATOM   1761  CD  ARG A 231      20.440   6.798   6.761  1.00 33.15           C  
ATOM   1762  NE  ARG A 231      19.071   6.535   7.228  1.00 34.97           N  
ATOM   1763  CZ  ARG A 231      18.729   6.236   8.479  1.00 34.93           C  
ATOM   1764  NH1 ARG A 231      19.657   6.108   9.425  1.00 33.94           N  
ATOM   1765  NH2 ARG A 231      17.447   6.039   8.772  1.00 35.07           N  
ATOM   1766  N   ASP A 232      17.087  10.535   5.943  1.00 31.46           N  
ATOM   1767  CA  ASP A 232      16.024  10.882   6.861  1.00 31.69           C  
ATOM   1768  C   ASP A 232      14.971   9.773   6.858  1.00 32.04           C  
ATOM   1769  O   ASP A 232      14.031   9.791   6.045  1.00 32.08           O  
ATOM   1770  CB  ASP A 232      15.402  12.215   6.454  1.00 31.64           C  
ATOM   1771  CG  ASP A 232      14.305  12.653   7.392  1.00 31.87           C  
ATOM   1772  OD1 ASP A 232      14.271  12.168   8.541  1.00 33.26           O  
ATOM   1773  OD2 ASP A 232      13.472  13.482   6.985  1.00 32.16           O  
ATOM   1774  N   GLU A 233      15.130   8.826   7.788  1.00 32.08           N  
ATOM   1775  CA  GLU A 233      14.337   7.587   7.838  1.00 31.96           C  
ATOM   1776  C   GLU A 233      14.344   6.845   6.492  1.00 31.52           C  
ATOM   1777  O   GLU A 233      13.314   6.552   5.900  1.00 31.47           O  
ATOM   1778  CB  GLU A 233      12.926   7.822   8.420  1.00 31.81           C  
ATOM   1779  CG  GLU A 233      12.009   8.732   7.615  1.00 32.68           C  
ATOM   1780  CD  GLU A 233      11.149   9.629   8.493  1.00 34.04           C  
ATOM   1781  OE1 GLU A 233      11.498   9.824   9.677  1.00 35.11           O  
ATOM   1782  OE2 GLU A 233      10.128  10.152   7.999  1.00 34.10           O  
ATOM   1783  N   ALA A 234      15.547   6.552   6.028  1.00 31.64           N  
ATOM   1784  CA  ALA A 234      15.781   5.910   4.714  1.00 31.92           C  
ATOM   1785  C   ALA A 234      15.119   6.611   3.499  1.00 31.53           C  
ATOM   1786  O   ALA A 234      14.677   5.957   2.547  1.00 31.81           O  
ATOM   1787  CB  ALA A 234      15.474   4.378   4.750  1.00 31.98           C  
ATOM   1788  N   THR A 235      15.063   7.940   3.562  1.00 30.69           N  
ATOM   1789  CA  THR A 235      14.867   8.785   2.392  1.00 29.88           C  
ATOM   1790  C   THR A 235      16.135   9.639   2.263  1.00 29.67           C  
ATOM   1791  O   THR A 235      16.492  10.348   3.208  1.00 29.80           O  
ATOM   1792  CB  THR A 235      13.651   9.715   2.572  1.00 29.79           C  
ATOM   1793  OG1 THR A 235      12.585   8.997   3.204  1.00 29.49           O  
ATOM   1794  CG2 THR A 235      13.180  10.276   1.234  1.00 29.12           C  
ATOM   1795  N   CYS A 236      16.834   9.556   1.128  1.00 29.13           N  
ATOM   1796  CA  CYS A 236      18.034  10.387   0.913  1.00 28.41           C  
ATOM   1797  C   CYS A 236      17.710  11.834   0.459  1.00 28.01           C  
ATOM   1798  O   CYS A 236      17.048  12.041  -0.570  1.00 27.87           O  
ATOM   1799  CB  CYS A 236      18.992   9.729  -0.072  1.00 28.55           C  
ATOM   1800  SG  CYS A 236      19.711   8.118   0.421  1.00 28.38           S  
ATOM   1801  N   LYS A 237      18.192  12.816   1.231  1.00 26.86           N  
ATOM   1802  CA  LYS A 237      17.931  14.241   0.990  1.00 25.83           C  
ATOM   1803  C   LYS A 237      19.215  15.058   0.841  1.00 25.05           C  
ATOM   1804  O   LYS A 237      20.273  14.669   1.319  1.00 25.14           O  
ATOM   1805  CB  LYS A 237      17.129  14.833   2.152  1.00 25.85           C  
ATOM   1806  CG  LYS A 237      15.764  14.231   2.371  1.00 26.56           C  
ATOM   1807  CD  LYS A 237      15.133  14.805   3.632  1.00 28.14           C  
ATOM   1808  CE  LYS A 237      13.610  14.590   3.677  1.00 29.56           C  
ATOM   1809  NZ  LYS A 237      13.230  13.148   3.901  1.00 30.65           N  
ATOM   1810  N   ASP A 238      19.103  16.208   0.196  1.00 24.30           N  
ATOM   1811  CA  ASP A 238      20.196  17.161   0.088  1.00 23.71           C  
ATOM   1812  C   ASP A 238      20.601  17.750   1.432  1.00 23.05           C  
ATOM   1813  O   ASP A 238      21.769  18.049   1.667  1.00 22.65           O  
ATOM   1814  CB  ASP A 238      19.787  18.295  -0.854  1.00 23.87           C  
ATOM   1815  CG  ASP A 238      20.055  17.968  -2.311  1.00 24.51           C  
ATOM   1816  OD1 ASP A 238      21.013  17.201  -2.586  1.00 26.23           O  
ATOM   1817  OD2 ASP A 238      19.319  18.480  -3.182  1.00 23.87           O  
ATOM   1818  N   THR A 239      19.619  17.928   2.304  1.00 22.73           N  
ATOM   1819  CA  THR A 239      19.846  18.498   3.618  1.00 22.28           C  
ATOM   1820  C   THR A 239      18.759  18.065   4.585  1.00 21.92           C  
ATOM   1821  O   THR A 239      17.637  17.773   4.176  1.00 21.69           O  
ATOM   1822  CB  THR A 239      19.938  20.058   3.555  1.00 22.58           C  
ATOM   1823  OG1 THR A 239      20.506  20.564   4.773  1.00 22.69           O  
ATOM   1824  CG2 THR A 239      18.572  20.715   3.297  1.00 21.75           C  
ATOM   1825  N   CYS A 240      19.100  18.020   5.866  1.00 21.96           N  
ATOM   1826  CA  CYS A 240      18.104  17.819   6.903  1.00 22.76           C  
ATOM   1827  C   CYS A 240      17.092  18.964   6.901  1.00 23.34           C  
ATOM   1828  O   CYS A 240      17.469  20.131   6.775  1.00 23.14           O  
ATOM   1829  CB  CYS A 240      18.767  17.654   8.271  1.00 22.15           C  
ATOM   1830  SG  CYS A 240      19.656  16.074   8.397  1.00 24.20           S  
ATOM   1831  N   PRO A 241      15.794  18.628   6.994  1.00 24.28           N  
ATOM   1832  CA  PRO A 241      14.735  19.633   7.049  1.00 24.91           C  
ATOM   1833  C   PRO A 241      14.984  20.549   8.228  1.00 25.47           C  
ATOM   1834  O   PRO A 241      15.229  20.079   9.333  1.00 25.45           O  
ATOM   1835  CB  PRO A 241      13.471  18.806   7.286  1.00 24.91           C  
ATOM   1836  CG  PRO A 241      13.799  17.468   6.772  1.00 24.91           C  
ATOM   1837  CD  PRO A 241      15.251  17.260   7.058  1.00 24.19           C  
ATOM   1838  N   PRO A 242      14.944  21.854   7.991  1.00 26.33           N  
ATOM   1839  CA  PRO A 242      15.441  22.814   8.981  1.00 26.91           C  
ATOM   1840  C   PRO A 242      14.444  23.130  10.081  1.00 27.41           C  
ATOM   1841  O   PRO A 242      13.251  22.826   9.959  1.00 26.73           O  
ATOM   1842  CB  PRO A 242      15.740  24.062   8.149  1.00 27.05           C  
ATOM   1843  CG  PRO A 242      15.364  23.682   6.678  1.00 27.63           C  
ATOM   1844  CD  PRO A 242      14.448  22.511   6.777  1.00 26.27           C  
ATOM   1845  N   LEU A 243      14.958  23.742  11.145  1.00 28.40           N  
ATOM   1846  CA  LEU A 243      14.197  23.994  12.366  1.00 29.40           C  
ATOM   1847  C   LEU A 243      13.285  25.198  12.274  1.00 29.71           C  
ATOM   1848  O   LEU A 243      12.282  25.277  12.980  1.00 29.79           O  
ATOM   1849  CB  LEU A 243      15.157  24.190  13.522  1.00 29.70           C  
ATOM   1850  CG  LEU A 243      15.988  22.938  13.798  1.00 31.00           C  
ATOM   1851  CD1 LEU A 243      17.291  23.324  14.509  1.00 32.02           C  
ATOM   1852  CD2 LEU A 243      15.168  21.870  14.569  1.00 30.33           C  
ATOM   1853  N   MET A 244      13.648  26.130  11.400  1.00 30.00           N  
ATOM   1854  CA  MET A 244      12.885  27.337  11.199  1.00 30.49           C  
ATOM   1855  C   MET A 244      12.552  27.491   9.726  1.00 30.66           C  
ATOM   1856  O   MET A 244      13.402  27.261   8.870  1.00 30.47           O  
ATOM   1857  CB  MET A 244      13.708  28.537  11.643  1.00 30.81           C  
ATOM   1858  CG  MET A 244      14.262  28.434  13.045  1.00 32.05           C  
ATOM   1859  SD  MET A 244      13.126  29.150  14.238  1.00 35.79           S  
ATOM   1860  CE  MET A 244      12.307  27.705  14.878  1.00 34.44           C  
ATOM   1861  N   LEU A 245      11.314  27.885   9.442  1.00 30.96           N  
ATOM   1862  CA  LEU A 245      10.896  28.270   8.097  1.00 31.42           C  
ATOM   1863  C   LEU A 245      10.242  29.632   8.176  1.00 31.99           C  
ATOM   1864  O   LEU A 245       9.585  29.926   9.176  1.00 32.18           O  
ATOM   1865  CB  LEU A 245       9.866  27.292   7.547  1.00 31.25           C  
ATOM   1866  CG  LEU A 245      10.263  25.833   7.367  1.00 31.10           C  
ATOM   1867  CD1 LEU A 245       9.034  25.027   7.013  1.00 31.37           C  
ATOM   1868  CD2 LEU A 245      11.339  25.668   6.319  1.00 30.39           C  
ATOM   1869  N   TYR A 246      10.410  30.457   7.138  1.00 32.29           N  
ATOM   1870  CA  TYR A 246       9.698  31.723   7.076  1.00 32.74           C  
ATOM   1871  C   TYR A 246       8.204  31.442   6.960  1.00 33.31           C  
ATOM   1872  O   TYR A 246       7.774  30.735   6.060  1.00 33.26           O  
ATOM   1873  CB  TYR A 246      10.175  32.600   5.907  1.00 32.68           C  
ATOM   1874  CG  TYR A 246       9.526  33.982   5.886  1.00 32.47           C  
ATOM   1875  CD1 TYR A 246      10.101  35.052   6.569  1.00 32.23           C  
ATOM   1876  CD2 TYR A 246       8.323  34.205   5.212  1.00 32.10           C  
ATOM   1877  CE1 TYR A 246       9.514  36.304   6.575  1.00 31.49           C  
ATOM   1878  CE2 TYR A 246       7.727  35.448   5.213  1.00 32.31           C  
ATOM   1879  CZ  TYR A 246       8.333  36.499   5.896  1.00 32.32           C  
ATOM   1880  OH  TYR A 246       7.754  37.748   5.895  1.00 32.66           O  
ATOM   1881  N   ASN A 247       7.422  31.995   7.880  1.00 34.23           N  
ATOM   1882  CA  ASN A 247       5.984  31.782   7.895  1.00 35.22           C  
ATOM   1883  C   ASN A 247       5.262  32.897   7.146  1.00 35.86           C  
ATOM   1884  O   ASN A 247       5.263  34.045   7.589  1.00 35.90           O  
ATOM   1885  CB  ASN A 247       5.489  31.684   9.332  1.00 35.17           C  
ATOM   1886  CG  ASN A 247       4.189  30.942   9.443  1.00 35.84           C  
ATOM   1887  OD1 ASN A 247       3.117  31.495   9.174  1.00 35.49           O  
ATOM   1888  ND2 ASN A 247       4.267  29.677   9.859  1.00 36.37           N  
ATOM   1889  N   PRO A 248       4.651  32.562   5.994  1.00 36.77           N  
ATOM   1890  CA  PRO A 248       4.002  33.562   5.121  1.00 37.34           C  
ATOM   1891  C   PRO A 248       2.887  34.312   5.838  1.00 37.82           C  
ATOM   1892  O   PRO A 248       2.614  35.475   5.528  1.00 37.93           O  
ATOM   1893  CB  PRO A 248       3.411  32.721   3.980  1.00 37.41           C  
ATOM   1894  CG  PRO A 248       3.410  31.296   4.482  1.00 37.32           C  
ATOM   1895  CD  PRO A 248       4.537  31.192   5.458  1.00 36.77           C  
ATOM   1896  N   THR A 249       2.262  33.630   6.791  1.00 38.28           N  
ATOM   1897  CA  THR A 249       1.177  34.182   7.580  1.00 38.79           C  
ATOM   1898  C   THR A 249       1.720  35.013   8.735  1.00 39.06           C  
ATOM   1899  O   THR A 249       1.297  36.149   8.928  1.00 39.48           O  
ATOM   1900  CB  THR A 249       0.223  33.051   8.082  1.00 38.89           C  
ATOM   1901  OG1 THR A 249      -0.879  32.925   7.178  1.00 38.07           O  
ATOM   1902  CG2 THR A 249      -0.316  33.319   9.508  1.00 39.31           C  
ATOM   1903  N   THR A 250       2.655  34.453   9.494  1.00 39.22           N  
ATOM   1904  CA  THR A 250       3.146  35.110  10.702  1.00 39.49           C  
ATOM   1905  C   THR A 250       4.107  36.251  10.343  1.00 39.41           C  
ATOM   1906  O   THR A 250       4.397  37.113  11.184  1.00 39.57           O  
ATOM   1907  CB  THR A 250       3.827  34.099  11.677  1.00 39.51           C  
ATOM   1908  OG1 THR A 250       3.190  32.820  11.584  1.00 39.81           O  
ATOM   1909  CG2 THR A 250       3.725  34.581  13.117  1.00 40.19           C  
ATOM   1910  N   TYR A 251       4.573  36.253   9.090  1.00 39.17           N  
ATOM   1911  CA  TYR A 251       5.572  37.210   8.586  1.00 39.02           C  
ATOM   1912  C   TYR A 251       6.944  37.141   9.297  1.00 38.91           C  
ATOM   1913  O   TYR A 251       7.650  38.140   9.392  1.00 38.72           O  
ATOM   1914  CB  TYR A 251       5.030  38.651   8.588  1.00 38.85           C  
ATOM   1915  CG  TYR A 251       3.899  38.912   7.618  1.00 39.11           C  
ATOM   1916  CD1 TYR A 251       2.572  38.910   8.047  1.00 38.84           C  
ATOM   1917  CD2 TYR A 251       4.155  39.179   6.268  1.00 39.51           C  
ATOM   1918  CE1 TYR A 251       1.530  39.150   7.155  1.00 38.98           C  
ATOM   1919  CE2 TYR A 251       3.118  39.422   5.371  1.00 38.83           C  
ATOM   1920  CZ  TYR A 251       1.811  39.406   5.821  1.00 38.80           C  
ATOM   1921  OH  TYR A 251       0.783  39.649   4.940  1.00 38.78           O  
ATOM   1922  N   GLN A 252       7.320  35.970   9.800  1.00 38.92           N  
ATOM   1923  CA  GLN A 252       8.701  35.758  10.289  1.00 39.38           C  
ATOM   1924  C   GLN A 252       9.123  34.282  10.394  1.00 38.84           C  
ATOM   1925  O   GLN A 252       8.434  33.387   9.903  1.00 38.36           O  
ATOM   1926  CB  GLN A 252       8.984  36.508  11.613  1.00 39.38           C  
ATOM   1927  CG  GLN A 252       7.768  36.843  12.468  1.00 41.20           C  
ATOM   1928  CD  GLN A 252       7.091  35.643  13.139  1.00 43.27           C  
ATOM   1929  OE1 GLN A 252       6.674  35.735  14.291  1.00 44.20           O  
ATOM   1930  NE2 GLN A 252       6.956  34.532  12.417  1.00 43.58           N  
ATOM   1931  N   MET A 253      10.273  34.057  11.025  1.00 38.70           N  
ATOM   1932  CA  MET A 253      10.751  32.719  11.312  1.00 38.49           C  
ATOM   1933  C   MET A 253       9.824  32.046  12.309  1.00 38.30           C  
ATOM   1934  O   MET A 253       9.315  32.680  13.231  1.00 38.32           O  
ATOM   1935  CB  MET A 253      12.171  32.766  11.853  1.00 38.63           C  
ATOM   1936  CG  MET A 253      13.200  33.259  10.860  1.00 39.51           C  
ATOM   1937  SD  MET A 253      12.827  32.812   9.146  1.00 42.53           S  
ATOM   1938  CE  MET A 253      12.503  34.448   8.503  1.00 43.36           C  
ATOM   1939  N   ASP A 254       9.583  30.763  12.093  1.00 38.01           N  
ATOM   1940  CA  ASP A 254       8.734  29.978  12.971  1.00 37.80           C  
ATOM   1941  C   ASP A 254       9.237  28.553  13.039  1.00 37.23           C  
ATOM   1942  O   ASP A 254       9.779  28.032  12.064  1.00 37.22           O  
ATOM   1943  CB  ASP A 254       7.273  30.014  12.508  1.00 37.98           C  
ATOM   1944  CG  ASP A 254       6.431  31.005  13.309  1.00 39.37           C  
ATOM   1945  OD1 ASP A 254       6.951  31.518  14.330  1.00 41.46           O  
ATOM   1946  OD2 ASP A 254       5.257  31.267  12.934  1.00 39.62           O  
ATOM   1947  N   VAL A 255       9.069  27.932  14.200  1.00 36.44           N  
ATOM   1948  CA  VAL A 255       9.432  26.541  14.356  1.00 35.74           C  
ATOM   1949  C   VAL A 255       8.837  25.763  13.187  1.00 35.28           C  
ATOM   1950  O   VAL A 255       7.624  25.775  12.983  1.00 35.24           O  
ATOM   1951  CB  VAL A 255       8.932  25.940  15.683  1.00 35.64           C  
ATOM   1952  CG1 VAL A 255      10.042  25.129  16.325  1.00 35.86           C  
ATOM   1953  CG2 VAL A 255       8.449  27.025  16.644  1.00 36.27           C  
ATOM   1954  N   ASN A 256       9.697  25.133  12.391  1.00 34.61           N  
ATOM   1955  CA  ASN A 256       9.231  24.197  11.383  1.00 34.01           C  
ATOM   1956  C   ASN A 256       8.757  22.959  12.112  1.00 33.82           C  
ATOM   1957  O   ASN A 256       9.544  22.308  12.798  1.00 33.66           O  
ATOM   1958  CB  ASN A 256      10.342  23.843  10.402  1.00 33.94           C  
ATOM   1959  CG  ASN A 256       9.998  22.651   9.511  1.00 33.57           C  
ATOM   1960  OD1 ASN A 256       8.862  22.181   9.472  1.00 33.09           O  
ATOM   1961  ND2 ASN A 256      10.995  22.160   8.787  1.00 33.66           N  
ATOM   1962  N   PRO A 257       7.458  22.642  11.991  1.00 33.70           N  
ATOM   1963  CA  PRO A 257       6.979  21.471  12.725  1.00 33.23           C  
ATOM   1964  C   PRO A 257       7.724  20.208  12.279  1.00 32.56           C  
ATOM   1965  O   PRO A 257       8.324  19.553  13.122  1.00 33.07           O  
ATOM   1966  CB  PRO A 257       5.480  21.414  12.384  1.00 33.40           C  
ATOM   1967  CG  PRO A 257       5.322  22.229  11.120  1.00 33.86           C  
ATOM   1968  CD  PRO A 257       6.394  23.296  11.202  1.00 33.63           C  
ATOM   1969  N   GLU A 258       7.734  19.909  10.975  1.00 31.45           N  
ATOM   1970  CA  GLU A 258       8.387  18.702  10.421  1.00 30.12           C  
ATOM   1971  C   GLU A 258       9.939  18.678  10.486  1.00 29.13           C  
ATOM   1972  O   GLU A 258      10.566  17.749   9.961  1.00 28.98           O  
ATOM   1973  CB  GLU A 258       7.907  18.461   8.978  1.00 30.06           C  
ATOM   1974  N   GLY A 259      10.545  19.674  11.144  1.00 27.77           N  
ATOM   1975  CA  GLY A 259      12.003  19.876  11.130  1.00 26.01           C  
ATOM   1976  C   GLY A 259      12.842  18.894  11.930  1.00 24.95           C  
ATOM   1977  O   GLY A 259      12.336  18.238  12.840  1.00 25.23           O  
ATOM   1978  N   LYS A 260      14.136  18.814  11.611  1.00 23.52           N  
ATOM   1979  CA  LYS A 260      15.015  17.759  12.147  1.00 21.87           C  
ATOM   1980  C   LYS A 260      16.466  18.168  12.366  1.00 20.55           C  
ATOM   1981  O   LYS A 260      17.048  18.902  11.583  1.00 20.59           O  
ATOM   1982  CB  LYS A 260      14.969  16.515  11.253  1.00 21.49           C  
ATOM   1983  CG  LYS A 260      13.794  15.630  11.550  1.00 21.96           C  
ATOM   1984  CD  LYS A 260      13.366  14.837  10.325  1.00 23.79           C  
ATOM   1985  CE  LYS A 260      12.261  13.833  10.662  1.00 23.62           C  
ATOM   1986  NZ  LYS A 260      11.755  13.147   9.441  1.00 24.06           N  
ATOM   1987  N   TYR A 261      17.035  17.651  13.443  1.00 19.01           N  
ATOM   1988  CA  TYR A 261      18.425  17.849  13.793  1.00 17.68           C  
ATOM   1989  C   TYR A 261      19.310  16.963  12.928  1.00 17.12           C  
ATOM   1990  O   TYR A 261      18.864  15.972  12.363  1.00 17.02           O  
ATOM   1991  CB  TYR A 261      18.624  17.534  15.284  1.00 17.44           C  
ATOM   1992  CG  TYR A 261      17.741  18.382  16.180  1.00 17.16           C  
ATOM   1993  CD1 TYR A 261      16.817  17.812  17.047  1.00 15.76           C  
ATOM   1994  CD2 TYR A 261      17.809  19.776  16.118  1.00 18.32           C  
ATOM   1995  CE1 TYR A 261      15.993  18.616  17.862  1.00 16.76           C  
ATOM   1996  CE2 TYR A 261      16.993  20.584  16.910  1.00 18.52           C  
ATOM   1997  CZ  TYR A 261      16.086  20.010  17.775  1.00 17.61           C  
ATOM   1998  OH  TYR A 261      15.317  20.863  18.545  1.00 16.90           O  
ATOM   1999  N   SER A 262      20.574  17.318  12.830  1.00 16.22           N  
ATOM   2000  CA  SER A 262      21.464  16.567  12.001  1.00 15.74           C  
ATOM   2001  C   SER A 262      22.482  15.868  12.880  1.00 15.83           C  
ATOM   2002  O   SER A 262      23.048  16.469  13.789  1.00 15.40           O  
ATOM   2003  CB  SER A 262      22.131  17.485  10.975  1.00 15.23           C  
ATOM   2004  OG  SER A 262      23.309  18.048  11.508  1.00 15.03           O  
ATOM   2005  N   PHE A 263      22.707  14.589  12.605  1.00 16.34           N  
ATOM   2006  CA  PHE A 263      23.623  13.787  13.390  1.00 16.64           C  
ATOM   2007  C   PHE A 263      24.289  12.812  12.450  1.00 16.72           C  
ATOM   2008  O   PHE A 263      23.629  11.907  11.926  1.00 17.26           O  
ATOM   2009  CB  PHE A 263      22.842  13.053  14.469  1.00 17.31           C  
ATOM   2010  CG  PHE A 263      23.625  11.991  15.195  1.00 18.71           C  
ATOM   2011  CD1 PHE A 263      24.652  12.334  16.070  1.00 19.53           C  
ATOM   2012  CD2 PHE A 263      23.298  10.646  15.034  1.00 19.81           C  
ATOM   2013  CE1 PHE A 263      25.359  11.351  16.748  1.00 19.22           C  
ATOM   2014  CE2 PHE A 263      23.997   9.656  15.711  1.00 19.47           C  
ATOM   2015  CZ  PHE A 263      25.028  10.011  16.567  1.00 19.30           C  
ATOM   2016  N   GLY A 264      25.595  13.012  12.236  1.00 16.28           N  
ATOM   2017  CA  GLY A 264      26.368  12.272  11.248  1.00 15.20           C  
ATOM   2018  C   GLY A 264      25.799  12.565   9.883  1.00 15.03           C  
ATOM   2019  O   GLY A 264      25.543  13.724   9.547  1.00 14.84           O  
ATOM   2020  N   ALA A 265      25.585  11.517   9.097  1.00 14.90           N  
ATOM   2021  CA  ALA A 265      24.958  11.670   7.792  1.00 14.92           C  
ATOM   2022  C   ALA A 265      23.470  11.383   7.893  1.00 15.32           C  
ATOM   2023  O   ALA A 265      22.885  10.801   6.982  1.00 15.72           O  
ATOM   2024  CB  ALA A 265      25.616  10.768   6.771  1.00 14.32           C  
ATOM   2025  N   THR A 266      22.862  11.821   8.991  1.00 15.99           N  
ATOM   2026  CA  THR A 266      21.528  11.402   9.353  1.00 16.72           C  
ATOM   2027  C   THR A 266      20.696  12.557   9.847  1.00 17.62           C  
ATOM   2028  O   THR A 266      21.212  13.458  10.510  1.00 17.91           O  
ATOM   2029  CB  THR A 266      21.611  10.276  10.414  1.00 17.05           C  
ATOM   2030  OG1 THR A 266      21.448   9.012   9.763  1.00 17.30           O  
ATOM   2031  CG2 THR A 266      20.562  10.405  11.515  1.00 16.26           C  
ATOM   2032  N   CYS A 267      19.411  12.526   9.495  1.00 18.62           N  
ATOM   2033  CA  CYS A 267      18.413  13.475   9.985  1.00 19.43           C  
ATOM   2034  C   CYS A 267      17.523  12.761  10.943  1.00 20.49           C  
ATOM   2035  O   CYS A 267      16.972  11.714  10.613  1.00 21.18           O  
ATOM   2036  CB  CYS A 267      17.525  13.984   8.867  1.00 19.40           C  
ATOM   2037  SG  CYS A 267      18.412  14.713   7.532  1.00 18.95           S  
ATOM   2038  N   VAL A 268      17.329  13.381  12.099  1.00 21.46           N  
ATOM   2039  CA  VAL A 268      16.843  12.731  13.287  1.00 22.22           C  
ATOM   2040  C   VAL A 268      15.957  13.699  14.058  1.00 23.51           C  
ATOM   2041  O   VAL A 268      16.239  14.896  14.104  1.00 23.45           O  
ATOM   2042  CB  VAL A 268      18.063  12.303  14.126  1.00 21.97           C  
ATOM   2043  CG1 VAL A 268      18.127  13.014  15.465  1.00 21.29           C  
ATOM   2044  CG2 VAL A 268      18.122  10.797  14.258  1.00 22.47           C  
ATOM   2045  N   LYS A 269      14.886  13.191  14.659  1.00 25.18           N  
ATOM   2046  CA  LYS A 269      13.972  14.062  15.376  1.00 26.95           C  
ATOM   2047  C   LYS A 269      14.449  14.367  16.800  1.00 27.88           C  
ATOM   2048  O   LYS A 269      14.156  15.432  17.348  1.00 27.82           O  
ATOM   2049  CB  LYS A 269      12.550  13.508  15.378  1.00 27.23           C  
ATOM   2050  CG  LYS A 269      11.510  14.608  15.190  1.00 29.08           C  
ATOM   2051  CD  LYS A 269      10.341  14.489  16.156  1.00 31.70           C  
ATOM   2052  CE  LYS A 269       9.388  15.682  16.014  1.00 33.65           C  
ATOM   2053  NZ  LYS A 269       7.980  15.338  16.412  1.00 34.83           N  
ATOM   2054  N   LYS A 270      15.184  13.437  17.395  1.00 29.14           N  
ATOM   2055  CA  LYS A 270      15.804  13.688  18.690  1.00 30.73           C  
ATOM   2056  C   LYS A 270      17.223  13.142  18.719  1.00 31.05           C  
ATOM   2057  O   LYS A 270      17.460  12.056  18.204  1.00 31.33           O  
ATOM   2058  CB  LYS A 270      14.967  13.070  19.813  1.00 30.81           C  
ATOM   2059  CG  LYS A 270      13.892  14.013  20.353  1.00 31.56           C  
ATOM   2060  CD  LYS A 270      13.011  13.355  21.427  1.00 31.74           C  
ATOM   2061  CE  LYS A 270      11.769  14.218  21.726  1.00 33.45           C  
ATOM   2062  NZ  LYS A 270      11.245  14.015  23.107  1.00 32.68           N  
ATOM   2063  N   CYS A 271      18.162  13.893  19.301  1.00 31.65           N  
ATOM   2064  CA  CYS A 271      19.532  13.402  19.467  1.00 32.39           C  
ATOM   2065  C   CYS A 271      19.566  12.167  20.349  1.00 33.30           C  
ATOM   2066  O   CYS A 271      18.750  12.034  21.255  1.00 33.27           O  
ATOM   2067  CB  CYS A 271      20.450  14.451  20.091  1.00 32.19           C  
ATOM   2068  SG  CYS A 271      20.630  15.996  19.211  1.00 32.07           S  
ATOM   2069  N   PRO A 272      20.514  11.256  20.082  1.00 34.41           N  
ATOM   2070  CA  PRO A 272      20.790  10.076  20.907  1.00 35.22           C  
ATOM   2071  C   PRO A 272      21.085  10.440  22.358  1.00 36.09           C  
ATOM   2072  O   PRO A 272      21.478  11.577  22.647  1.00 35.90           O  
ATOM   2073  CB  PRO A 272      22.053   9.481  20.268  1.00 35.29           C  
ATOM   2074  CG  PRO A 272      22.567  10.503  19.333  1.00 35.13           C  
ATOM   2075  CD  PRO A 272      21.395  11.315  18.907  1.00 34.56           C  
ATOM   2076  N   ARG A 273      20.915   9.482  23.266  1.00 37.12           N  
ATOM   2077  CA  ARG A 273      21.051   9.801  24.685  1.00 38.01           C  
ATOM   2078  C   ARG A 273      22.361  10.561  24.934  1.00 38.37           C  
ATOM   2079  O   ARG A 273      23.401  10.231  24.356  1.00 38.48           O  
ATOM   2080  CB  ARG A 273      20.958   8.532  25.549  1.00 38.15           C  
ATOM   2081  N   ASN A 274      22.292  11.598  25.766  1.00 38.91           N  
ATOM   2082  CA  ASN A 274      23.498  12.306  26.244  1.00 39.26           C  
ATOM   2083  C   ASN A 274      24.202  13.147  25.171  1.00 39.21           C  
ATOM   2084  O   ASN A 274      25.407  13.408  25.262  1.00 39.37           O  
ATOM   2085  CB  ASN A 274      24.498  11.321  26.900  1.00 39.38           C  
ATOM   2086  CG  ASN A 274      23.873  10.498  28.040  1.00 39.03           C  
ATOM   2087  OD1 ASN A 274      23.507   9.331  27.846  1.00 38.14           O  
ATOM   2088  ND2 ASN A 274      23.754  11.105  29.226  1.00 37.06           N  
ATOM   2089  N   TYR A 275      23.438  13.554  24.158  1.00 39.14           N  
ATOM   2090  CA  TYR A 275      23.878  14.518  23.142  1.00 38.56           C  
ATOM   2091  C   TYR A 275      23.130  15.851  23.305  1.00 37.84           C  
ATOM   2092  O   TYR A 275      21.996  15.882  23.787  1.00 37.79           O  
ATOM   2093  CB  TYR A 275      23.660  13.950  21.731  1.00 39.14           C  
ATOM   2094  CG  TYR A 275      24.810  13.118  21.165  1.00 39.61           C  
ATOM   2095  CD1 TYR A 275      24.856  11.744  21.351  1.00 40.64           C  
ATOM   2096  CD2 TYR A 275      25.835  13.710  20.413  1.00 40.12           C  
ATOM   2097  CE1 TYR A 275      25.901  10.974  20.819  1.00 41.17           C  
ATOM   2098  CE2 TYR A 275      26.880  12.956  19.881  1.00 39.63           C  
ATOM   2099  CZ  TYR A 275      26.909  11.586  20.090  1.00 40.53           C  
ATOM   2100  OH  TYR A 275      27.938  10.809  19.582  1.00 40.46           O  
ATOM   2101  N   VAL A 276      23.777  16.941  22.898  1.00 36.92           N  
ATOM   2102  CA  VAL A 276      23.248  18.294  23.023  1.00 35.95           C  
ATOM   2103  C   VAL A 276      23.075  18.862  21.622  1.00 35.80           C  
ATOM   2104  O   VAL A 276      23.854  18.511  20.737  1.00 35.84           O  
ATOM   2105  CB  VAL A 276      24.252  19.180  23.774  1.00 35.90           C  
ATOM   2106  CG1 VAL A 276      23.824  20.630  23.734  1.00 35.33           C  
ATOM   2107  CG2 VAL A 276      24.420  18.707  25.215  1.00 36.13           C  
ATOM   2108  N   VAL A 277      22.084  19.735  21.413  1.00 35.19           N  
ATOM   2109  CA  VAL A 277      21.872  20.354  20.098  1.00 35.08           C  
ATOM   2110  C   VAL A 277      22.468  21.754  20.013  1.00 35.33           C  
ATOM   2111  O   VAL A 277      22.088  22.622  20.762  1.00 35.49           O  
ATOM   2112  CB  VAL A 277      20.378  20.452  19.742  1.00 34.83           C  
ATOM   2113  CG1 VAL A 277      20.199  21.170  18.435  1.00 34.87           C  
ATOM   2114  CG2 VAL A 277      19.755  19.093  19.651  1.00 34.62           C  
ATOM   2115  N   THR A 278      23.385  21.983  19.083  1.00 36.07           N  
ATOM   2116  CA  THR A 278      23.968  23.310  18.914  1.00 36.98           C  
ATOM   2117  C   THR A 278      22.961  24.270  18.304  1.00 37.95           C  
ATOM   2118  O   THR A 278      21.965  23.842  17.719  1.00 38.12           O  
ATOM   2119  CB  THR A 278      25.200  23.295  18.000  1.00 37.05           C  
ATOM   2120  OG1 THR A 278      24.830  22.800  16.708  1.00 37.28           O  
ATOM   2121  CG2 THR A 278      26.321  22.448  18.583  1.00 36.60           C  
ATOM   2122  N   ASP A 279      23.239  25.567  18.438  1.00 38.96           N  
ATOM   2123  CA  ASP A 279      22.407  26.650  17.878  1.00 39.73           C  
ATOM   2124  C   ASP A 279      22.320  26.614  16.316  1.00 39.51           C  
ATOM   2125  O   ASP A 279      21.826  27.562  15.681  1.00 39.80           O  
ATOM   2126  CB  ASP A 279      22.950  28.011  18.378  1.00 39.93           C  
ATOM   2127  CG  ASP A 279      21.842  28.975  18.851  1.00 41.92           C  
ATOM   2128  OD1 ASP A 279      21.224  29.659  17.995  1.00 43.38           O  
ATOM   2129  OD2 ASP A 279      21.615  29.087  20.089  1.00 43.55           O  
ATOM   2130  N   HIS A 280      22.795  25.528  15.705  1.00 38.80           N  
ATOM   2131  CA  HIS A 280      22.721  25.342  14.238  1.00 38.42           C  
ATOM   2132  C   HIS A 280      21.916  24.079  13.886  1.00 36.98           C  
ATOM   2133  O   HIS A 280      21.668  23.800  12.716  1.00 36.93           O  
ATOM   2134  CB  HIS A 280      24.125  25.265  13.606  1.00 39.05           C  
ATOM   2135  CG  HIS A 280      25.182  25.973  14.397  1.00 42.79           C  
ATOM   2136  ND1 HIS A 280      25.755  27.159  13.987  1.00 46.15           N  
ATOM   2137  CD2 HIS A 280      25.751  25.675  15.592  1.00 45.51           C  
ATOM   2138  CE1 HIS A 280      26.634  27.559  14.891  1.00 46.57           C  
ATOM   2139  NE2 HIS A 280      26.647  26.678  15.878  1.00 46.88           N  
ATOM   2140  N   GLY A 281      21.528  23.317  14.910  1.00 35.48           N  
ATOM   2141  CA  GLY A 281      20.702  22.130  14.747  1.00 33.03           C  
ATOM   2142  C   GLY A 281      21.482  20.851  14.533  1.00 31.63           C  
ATOM   2143  O   GLY A 281      20.998  19.926  13.881  1.00 30.55           O  
ATOM   2144  N   SER A 282      22.689  20.788  15.081  1.00 30.79           N  
ATOM   2145  CA  SER A 282      23.477  19.572  14.980  1.00 30.75           C  
ATOM   2146  C   SER A 282      23.724  18.925  16.330  1.00 30.69           C  
ATOM   2147  O   SER A 282      23.997  19.608  17.315  1.00 30.91           O  
ATOM   2148  CB  SER A 282      24.792  19.834  14.254  1.00 30.55           C  
ATOM   2149  OG  SER A 282      25.587  20.708  15.005  1.00 30.75           O  
ATOM   2150  N   CYS A 283      23.621  17.603  16.374  1.00 30.55           N  
ATOM   2151  CA  CYS A 283      23.870  16.888  17.599  1.00 30.66           C  
ATOM   2152  C   CYS A 283      25.365  16.769  17.829  1.00 31.32           C  
ATOM   2153  O   CYS A 283      26.094  16.256  17.002  1.00 31.51           O  
ATOM   2154  CB  CYS A 283      23.207  15.519  17.576  1.00 30.49           C  
ATOM   2155  SG  CYS A 283      21.420  15.565  17.340  1.00 29.21           S  
ATOM   2156  N   VAL A 284      25.815  17.277  18.963  1.00 32.30           N  
ATOM   2157  CA  VAL A 284      27.205  17.187  19.364  1.00 32.89           C  
ATOM   2158  C   VAL A 284      27.246  16.613  20.775  1.00 33.40           C  
ATOM   2159  O   VAL A 284      26.229  16.571  21.460  1.00 33.20           O  
ATOM   2160  CB  VAL A 284      27.871  18.562  19.319  1.00 32.72           C  
ATOM   2161  CG1 VAL A 284      29.287  18.502  19.891  1.00 34.26           C  
ATOM   2162  CG2 VAL A 284      27.904  19.067  17.899  1.00 32.54           C  
ATOM   2163  N   ARG A 285      28.419  16.164  21.203  1.00 34.50           N  
ATOM   2164  CA  ARG A 285      28.537  15.463  22.474  1.00 35.43           C  
ATOM   2165  C   ARG A 285      28.400  16.343  23.710  1.00 35.96           C  
ATOM   2166  O   ARG A 285      27.913  15.866  24.757  1.00 36.04           O  
ATOM   2167  CB  ARG A 285      29.837  14.681  22.529  1.00 35.66           C  
ATOM   2168  CG  ARG A 285      29.741  13.302  21.900  1.00 36.58           C  
ATOM   2169  CD  ARG A 285      31.061  12.565  22.011  1.00 37.25           C  
ATOM   2170  NE  ARG A 285      32.065  13.161  21.134  1.00 38.47           N  
ATOM   2171  CZ  ARG A 285      33.297  12.683  20.971  1.00 40.85           C  
ATOM   2172  NH1 ARG A 285      33.695  11.589  21.627  1.00 40.84           N  
ATOM   2173  NH2 ARG A 285      34.134  13.293  20.134  1.00 41.48           N  
ATOM   2174  N   ALA A 286      28.832  17.608  23.587  1.00 36.20           N  
ATOM   2175  CA  ALA A 286      28.754  18.602  24.680  1.00 36.59           C  
ATOM   2176  C   ALA A 286      29.064  20.024  24.198  1.00 36.76           C  
ATOM   2177  O   ALA A 286      29.791  20.197  23.211  1.00 36.96           O  
ATOM   2178  CB  ALA A 286      29.675  18.208  25.857  1.00 36.64           C  
ATOM   2179  N   CYS A 287      28.526  21.024  24.907  1.00 36.89           N  
ATOM   2180  CA  CYS A 287      28.533  22.445  24.472  1.00 37.50           C  
ATOM   2181  C   CYS A 287      29.865  23.169  24.387  1.00 37.49           C  
ATOM   2182  O   CYS A 287      30.678  23.104  25.306  1.00 37.52           O  
ATOM   2183  CB  CYS A 287      27.650  23.288  25.386  1.00 37.24           C  
ATOM   2184  SG  CYS A 287      25.917  23.017  25.110  1.00 39.10           S  
ATOM   2185  N   GLY A 288      30.040  23.926  23.308  1.00 37.84           N  
ATOM   2186  CA  GLY A 288      31.158  24.865  23.192  1.00 38.44           C  
ATOM   2187  C   GLY A 288      31.228  25.865  24.342  1.00 38.94           C  
ATOM   2188  O   GLY A 288      30.192  26.347  24.842  1.00 39.44           O  
ATOM   2189  N   ALA A 289      32.444  26.167  24.796  1.00 38.77           N  
ATOM   2190  CA  ALA A 289      32.635  27.315  25.681  1.00 38.29           C  
ATOM   2191  C   ALA A 289      31.978  28.526  24.985  1.00 37.70           C  
ATOM   2192  O   ALA A 289      31.790  28.518  23.757  1.00 37.68           O  
ATOM   2193  CB  ALA A 289      34.127  27.557  25.938  1.00 38.30           C  
ATOM   2194  N   ASP A 290      31.601  29.540  25.752  1.00 36.62           N  
ATOM   2195  CA  ASP A 290      30.865  30.682  25.198  1.00 36.05           C  
ATOM   2196  C   ASP A 290      29.365  30.411  25.363  1.00 34.71           C  
ATOM   2197  O   ASP A 290      28.521  31.332  25.302  1.00 34.05           O  
ATOM   2198  CB  ASP A 290      31.199  30.896  23.705  1.00 36.61           C  
ATOM   2199  CG  ASP A 290      31.343  32.380  23.321  1.00 39.76           C  
ATOM   2200  OD1 ASP A 290      31.173  33.262  24.205  1.00 43.26           O  
ATOM   2201  OD2 ASP A 290      31.640  32.670  22.128  1.00 41.99           O  
ATOM   2202  N   SER A 291      29.036  29.136  25.566  1.00 32.74           N  
ATOM   2203  CA  SER A 291      27.637  28.741  25.630  1.00 31.21           C  
ATOM   2204  C   SER A 291      27.422  27.673  26.695  1.00 29.19           C  
ATOM   2205  O   SER A 291      28.369  27.259  27.345  1.00 28.76           O  
ATOM   2206  CB  SER A 291      27.137  28.296  24.244  1.00 31.43           C  
ATOM   2207  OG  SER A 291      27.609  26.999  23.923  1.00 32.78           O  
ATOM   2208  N   TYR A 292      26.180  27.244  26.878  1.00 27.38           N  
ATOM   2209  CA  TYR A 292      25.858  26.353  27.977  1.00 26.07           C  
ATOM   2210  C   TYR A 292      24.657  25.466  27.721  1.00 25.85           C  
ATOM   2211  O   TYR A 292      23.836  25.729  26.839  1.00 25.21           O  
ATOM   2212  CB  TYR A 292      25.636  27.163  29.264  1.00 25.52           C  
ATOM   2213  CG  TYR A 292      24.335  27.923  29.336  1.00 23.50           C  
ATOM   2214  CD1 TYR A 292      23.285  27.448  30.106  1.00 22.51           C  
ATOM   2215  CD2 TYR A 292      24.163  29.126  28.664  1.00 22.55           C  
ATOM   2216  CE1 TYR A 292      22.092  28.132  30.204  1.00 22.31           C  
ATOM   2217  CE2 TYR A 292      22.954  29.832  28.749  1.00 23.00           C  
ATOM   2218  CZ  TYR A 292      21.920  29.315  29.524  1.00 23.84           C  
ATOM   2219  OH  TYR A 292      20.715  29.983  29.647  1.00 24.66           O  
ATOM   2220  N   GLU A 293      24.542  24.426  28.536  1.00 26.05           N  
ATOM   2221  CA  GLU A 293      23.445  23.485  28.386  1.00 26.29           C  
ATOM   2222  C   GLU A 293      22.219  23.864  29.180  1.00 26.57           C  
ATOM   2223  O   GLU A 293      22.312  24.261  30.336  1.00 26.75           O  
ATOM   2224  CB  GLU A 293      23.872  22.058  28.728  1.00 25.97           C  
ATOM   2225  CG  GLU A 293      22.847  21.049  28.287  1.00 24.86           C  
ATOM   2226  CD  GLU A 293      23.195  19.654  28.690  1.00 24.44           C  
ATOM   2227  OE1 GLU A 293      24.401  19.339  28.832  1.00 22.70           O  
ATOM   2228  OE2 GLU A 293      22.239  18.868  28.852  1.00 25.98           O  
ATOM   2229  N   MET A 294      21.073  23.716  28.524  1.00 27.13           N  
ATOM   2230  CA  MET A 294      19.759  23.913  29.114  1.00 27.51           C  
ATOM   2231  C   MET A 294      18.730  23.144  28.279  1.00 28.05           C  
ATOM   2232  O   MET A 294      19.112  22.385  27.388  1.00 28.07           O  
ATOM   2233  CB  MET A 294      19.434  25.400  29.194  1.00 27.54           C  
ATOM   2234  CG  MET A 294      19.688  26.160  27.924  1.00 27.74           C  
ATOM   2235  SD  MET A 294      18.156  26.497  27.078  1.00 29.29           S  
ATOM   2236  CE  MET A 294      18.088  25.158  25.929  1.00 31.46           C  
ATOM   2237  N   GLU A 295      17.438  23.346  28.542  1.00 28.69           N  
ATOM   2238  CA  GLU A 295      16.401  22.478  27.983  1.00 29.44           C  
ATOM   2239  C   GLU A 295      15.070  23.176  27.682  1.00 30.19           C  
ATOM   2240  O   GLU A 295      14.500  23.847  28.539  1.00 30.22           O  
ATOM   2241  CB  GLU A 295      16.183  21.299  28.936  1.00 28.87           C  
ATOM   2242  CG  GLU A 295      15.153  20.284  28.483  1.00 29.53           C  
ATOM   2243  CD  GLU A 295      14.895  19.172  29.514  1.00 30.00           C  
ATOM   2244  OE1 GLU A 295      15.784  18.840  30.332  1.00 30.21           O  
ATOM   2245  OE2 GLU A 295      13.784  18.611  29.505  1.00 31.65           O  
ATOM   2246  N   GLU A 296      14.585  23.016  26.456  1.00 31.39           N  
ATOM   2247  CA  GLU A 296      13.182  23.319  26.119  1.00 32.98           C  
ATOM   2248  C   GLU A 296      12.635  22.137  25.319  1.00 33.36           C  
ATOM   2249  O   GLU A 296      13.249  21.722  24.328  1.00 33.66           O  
ATOM   2250  CB  GLU A 296      13.016  24.671  25.374  1.00 32.59           C  
ATOM   2251  CG  GLU A 296      13.849  24.844  24.086  1.00 33.96           C  
ATOM   2252  CD  GLU A 296      14.151  26.316  23.690  1.00 34.18           C  
ATOM   2253  OE1 GLU A 296      13.503  27.242  24.223  1.00 35.13           O  
ATOM   2254  OE2 GLU A 296      15.046  26.546  22.830  1.00 34.71           O  
ATOM   2255  N   ASP A 297      11.508  21.584  25.776  1.00 33.83           N  
ATOM   2256  CA  ASP A 297      10.914  20.352  25.226  1.00 34.30           C  
ATOM   2257  C   ASP A 297      11.923  19.239  25.226  1.00 34.34           C  
ATOM   2258  O   ASP A 297      12.726  19.164  24.307  1.00 34.14           O  
ATOM   2259  CB  ASP A 297      10.455  20.537  23.777  1.00 34.62           C  
ATOM   2260  CG  ASP A 297       9.192  21.348  23.656  1.00 35.98           C  
ATOM   2261  OD1 ASP A 297       9.293  22.461  23.081  1.00 36.40           O  
ATOM   2262  OD2 ASP A 297       8.114  20.870  24.118  1.00 36.66           O  
ATOM   2263  N   GLY A 298      11.882  18.387  26.244  1.00 34.54           N  
ATOM   2264  CA  GLY A 298      12.803  17.242  26.392  1.00 34.84           C  
ATOM   2265  C   GLY A 298      13.993  17.160  25.444  1.00 35.13           C  
ATOM   2266  O   GLY A 298      14.314  16.070  24.922  1.00 35.50           O  
ATOM   2267  N   VAL A 299      14.644  18.309  25.229  1.00 34.71           N  
ATOM   2268  CA  VAL A 299      15.765  18.452  24.304  1.00 34.14           C  
ATOM   2269  C   VAL A 299      16.803  19.347  24.958  1.00 33.87           C  
ATOM   2270  O   VAL A 299      16.534  20.501  25.264  1.00 33.90           O  
ATOM   2271  CB  VAL A 299      15.313  19.077  22.952  1.00 34.14           C  
ATOM   2272  CG1 VAL A 299      16.493  19.631  22.175  1.00 34.15           C  
ATOM   2273  CG2 VAL A 299      14.567  18.066  22.108  1.00 34.05           C  
ATOM   2274  N   ARG A 300      17.985  18.798  25.197  1.00 33.80           N  
ATOM   2275  CA  ARG A 300      19.096  19.594  25.677  1.00 33.34           C  
ATOM   2276  C   ARG A 300      19.664  20.412  24.496  1.00 33.15           C  
ATOM   2277  O   ARG A 300      19.867  19.861  23.406  1.00 33.21           O  
ATOM   2278  CB  ARG A 300      20.137  18.672  26.325  1.00 33.07           C  
ATOM   2279  N   LYS A 301      19.870  21.721  24.698  1.00 33.07           N  
ATOM   2280  CA  LYS A 301      20.441  22.616  23.668  1.00 33.02           C  
ATOM   2281  C   LYS A 301      21.564  23.492  24.212  1.00 32.88           C  
ATOM   2282  O   LYS A 301      21.625  23.744  25.391  1.00 33.08           O  
ATOM   2283  CB  LYS A 301      19.381  23.550  23.066  1.00 33.29           C  
ATOM   2284  CG  LYS A 301      17.983  22.984  22.822  1.00 33.33           C  
ATOM   2285  CD  LYS A 301      17.237  23.810  21.762  1.00 33.43           C  
ATOM   2286  CE  LYS A 301      15.884  23.165  21.370  1.00 35.35           C  
ATOM   2287  NZ  LYS A 301      15.480  23.403  19.919  1.00 36.40           N  
ATOM   2288  N   CYS A 302      22.452  23.964  23.351  1.00 33.31           N  
ATOM   2289  CA  CYS A 302      23.407  24.985  23.745  1.00 34.23           C  
ATOM   2290  C   CYS A 302      22.819  26.329  23.467  1.00 34.22           C  
ATOM   2291  O   CYS A 302      22.441  26.610  22.339  1.00 34.70           O  
ATOM   2292  CB  CYS A 302      24.694  24.902  22.942  1.00 34.11           C  
ATOM   2293  SG  CYS A 302      25.641  23.358  23.112  1.00 38.22           S  
ATOM   2294  N   LYS A 303      22.732  27.164  24.489  1.00 34.54           N  
ATOM   2295  CA  LYS A 303      22.473  28.577  24.274  1.00 35.12           C  
ATOM   2296  C   LYS A 303      23.768  29.311  24.582  1.00 35.29           C  
ATOM   2297  O   LYS A 303      24.609  28.790  25.305  1.00 34.86           O  
ATOM   2298  CB  LYS A 303      21.336  29.084  25.165  1.00 35.30           C  
ATOM   2299  CG  LYS A 303      20.000  28.340  25.015  1.00 36.71           C  
ATOM   2300  CD  LYS A 303      19.523  28.231  23.569  1.00 38.44           C  
ATOM   2301  CE  LYS A 303      18.039  28.531  23.473  1.00 39.58           C  
ATOM   2302  NZ  LYS A 303      17.782  29.517  22.372  1.00 40.33           N  
ATOM   2303  N   LYS A 304      23.940  30.507  24.035  1.00 35.76           N  
ATOM   2304  CA  LYS A 304      25.171  31.238  24.288  1.00 36.70           C  
ATOM   2305  C   LYS A 304      25.111  32.018  25.614  1.00 36.82           C  
ATOM   2306  O   LYS A 304      24.090  32.626  25.958  1.00 36.39           O  
ATOM   2307  CB  LYS A 304      25.622  32.073  23.064  1.00 36.85           C  
ATOM   2308  CG  LYS A 304      24.757  33.284  22.681  1.00 38.96           C  
ATOM   2309  CD  LYS A 304      25.577  34.598  22.747  1.00 41.97           C  
ATOM   2310  CE  LYS A 304      24.722  35.832  23.157  1.00 43.81           C  
ATOM   2311  NZ  LYS A 304      24.195  36.678  22.013  1.00 43.67           N  
ATOM   2312  N   CYS A 305      26.207  31.946  26.364  1.00 37.21           N  
ATOM   2313  CA  CYS A 305      26.311  32.584  27.671  1.00 37.49           C  
ATOM   2314  C   CYS A 305      26.058  34.081  27.602  1.00 38.61           C  
ATOM   2315  O   CYS A 305      26.607  34.762  26.724  1.00 38.78           O  
ATOM   2316  CB  CYS A 305      27.684  32.303  28.286  1.00 37.00           C  
ATOM   2317  SG  CYS A 305      27.825  30.629  28.893  1.00 34.81           S  
ATOM   2318  N   GLU A 306      25.208  34.569  28.517  1.00 39.55           N  
ATOM   2319  CA  GLU A 306      24.882  35.997  28.680  1.00 40.60           C  
ATOM   2320  C   GLU A 306      25.825  36.562  29.777  1.00 40.08           C  
ATOM   2321  O   GLU A 306      25.568  36.410  30.984  1.00 40.21           O  
ATOM   2322  CB  GLU A 306      23.403  36.132  29.101  1.00 40.87           C  
ATOM   2323  CG  GLU A 306      22.590  37.341  28.538  1.00 42.54           C  
ATOM   2324  CD  GLU A 306      21.220  37.550  29.267  1.00 43.07           C  
ATOM   2325  OE1 GLU A 306      21.141  37.282  30.495  1.00 45.92           O  
ATOM   2326  OE2 GLU A 306      20.223  37.993  28.626  1.00 45.17           O  
ATOM   2327  N   GLY A 307      26.917  37.209  29.358  1.00 39.37           N  
ATOM   2328  CA  GLY A 307      28.023  37.544  30.265  1.00 37.58           C  
ATOM   2329  C   GLY A 307      28.891  36.307  30.406  1.00 36.64           C  
ATOM   2330  O   GLY A 307      28.720  35.354  29.639  1.00 37.20           O  
ATOM   2331  N   PRO A 308      29.834  36.299  31.373  1.00 35.41           N  
ATOM   2332  CA  PRO A 308      30.707  35.130  31.567  1.00 34.36           C  
ATOM   2333  C   PRO A 308      29.943  33.849  31.926  1.00 33.55           C  
ATOM   2334  O   PRO A 308      28.990  33.903  32.691  1.00 34.04           O  
ATOM   2335  CB  PRO A 308      31.600  35.557  32.744  1.00 34.09           C  
ATOM   2336  CG  PRO A 308      31.545  37.040  32.757  1.00 34.31           C  
ATOM   2337  CD  PRO A 308      30.151  37.380  32.323  1.00 35.10           C  
ATOM   2338  N   CYS A 309      30.360  32.716  31.386  1.00 32.77           N  
ATOM   2339  CA  CYS A 309      29.742  31.433  31.703  1.00 32.90           C  
ATOM   2340  C   CYS A 309      29.921  31.054  33.154  1.00 32.91           C  
ATOM   2341  O   CYS A 309      30.945  31.355  33.758  1.00 32.36           O  
ATOM   2342  CB  CYS A 309      30.321  30.289  30.855  1.00 32.55           C  
ATOM   2343  SG  CYS A 309      29.871  30.234  29.101  1.00 34.51           S  
ATOM   2344  N   ARG A 310      28.917  30.368  33.699  1.00 33.68           N  
ATOM   2345  CA  ARG A 310      28.962  29.880  35.071  1.00 34.14           C  
ATOM   2346  C   ARG A 310      30.202  29.043  35.170  1.00 33.68           C  
ATOM   2347  O   ARG A 310      30.430  28.181  34.350  1.00 34.45           O  
ATOM   2348  CB  ARG A 310      27.703  29.068  35.424  1.00 33.46           C  
ATOM   2349  CG  ARG A 310      27.789  28.261  36.716  1.00 33.76           C  
ATOM   2350  CD  ARG A 310      26.395  27.950  37.318  1.00 35.98           C  
ATOM   2351  NE  ARG A 310      26.331  28.401  38.717  1.00 41.63           N  
ATOM   2352  CZ  ARG A 310      26.572  27.641  39.786  1.00 42.97           C  
ATOM   2353  NH1 ARG A 310      26.869  26.350  39.659  1.00 44.34           N  
ATOM   2354  NH2 ARG A 310      26.513  28.182  40.995  1.00 43.24           N  
ATOM   2355  N   LYS A 311      31.020  29.334  36.158  1.00 33.84           N  
ATOM   2356  CA  LYS A 311      32.170  28.519  36.466  1.00 34.29           C  
ATOM   2357  C   LYS A 311      32.309  28.435  37.984  1.00 35.16           C  
ATOM   2358  O   LYS A 311      32.189  29.436  38.697  1.00 35.52           O  
ATOM   2359  CB  LYS A 311      33.406  29.123  35.842  1.00 33.61           C  
ATOM   2360  CG  LYS A 311      34.592  28.237  35.910  1.00 33.78           C  
ATOM   2361  CD  LYS A 311      35.812  28.962  35.408  1.00 33.75           C  
ATOM   2362  CE  LYS A 311      37.053  28.195  35.718  1.00 33.86           C  
ATOM   2363  NZ  LYS A 311      38.108  28.808  34.872  1.00 38.15           N  
ATOM   2364  N   VAL A 312      32.537  27.233  38.485  1.00 35.87           N  
ATOM   2365  CA  VAL A 312      32.577  27.037  39.920  1.00 36.42           C  
ATOM   2366  C   VAL A 312      34.017  26.814  40.372  1.00 36.68           C  
ATOM   2367  O   VAL A 312      34.761  26.091  39.721  1.00 36.57           O  
ATOM   2368  CB  VAL A 312      31.621  25.889  40.341  1.00 36.69           C  
ATOM   2369  CG1 VAL A 312      31.826  25.500  41.812  1.00 37.96           C  
ATOM   2370  CG2 VAL A 312      30.134  26.282  40.083  1.00 35.87           C  
ATOM   2371  N   CYS A 313      34.417  27.462  41.465  1.00 37.38           N  
ATOM   2372  CA  CYS A 313      35.776  27.293  42.035  1.00 38.12           C  
ATOM   2373  C   CYS A 313      35.747  27.086  43.541  1.00 37.74           C  
ATOM   2374  O   CYS A 313      34.955  27.701  44.258  1.00 38.83           O  
ATOM   2375  CB  CYS A 313      36.694  28.479  41.673  1.00 38.59           C  
ATOM   2376  SG  CYS A 313      36.600  28.826  39.880  1.00 42.89           S  
ATOM   2377  N   ASN A 314      36.593  26.188  44.011  1.00 37.04           N  
ATOM   2378  CA  ASN A 314      36.843  26.024  45.423  1.00 36.44           C  
ATOM   2379  C   ASN A 314      37.204  27.355  46.090  1.00 36.41           C  
ATOM   2380  O   ASN A 314      37.899  28.190  45.507  1.00 36.85           O  
ATOM   2381  CB  ASN A 314      37.996  25.035  45.594  1.00 36.35           C  
ATOM   2382  CG  ASN A 314      37.679  23.668  45.008  1.00 36.97           C  
ATOM   2383  OD1 ASN A 314      36.630  23.091  45.307  1.00 38.06           O  
ATOM   2384  ND2 ASN A 314      38.585  23.137  44.165  1.00 37.48           N  
ATOM   2385  N   GLY A 315      36.738  27.564  47.313  1.00 36.08           N  
ATOM   2386  CA  GLY A 315      37.210  28.703  48.086  1.00 35.20           C  
ATOM   2387  C   GLY A 315      38.584  28.467  48.682  1.00 35.24           C  
ATOM   2388  O   GLY A 315      39.201  27.383  48.537  1.00 34.56           O  
ATOM   2389  N   ILE A 316      39.072  29.484  49.377  1.00 35.61           N  
ATOM   2390  CA  ILE A 316      40.310  29.344  50.117  1.00 36.30           C  
ATOM   2391  C   ILE A 316      40.128  28.334  51.226  1.00 36.47           C  
ATOM   2392  O   ILE A 316      39.194  28.437  52.020  1.00 36.35           O  
ATOM   2393  CB  ILE A 316      40.770  30.675  50.676  1.00 36.49           C  
ATOM   2394  CG1 ILE A 316      41.595  31.388  49.614  1.00 37.12           C  
ATOM   2395  CG2 ILE A 316      41.685  30.485  51.869  1.00 37.78           C  
ATOM   2396  CD1 ILE A 316      40.794  32.292  48.803  1.00 40.01           C  
ATOM   2397  N   GLY A 317      40.992  27.337  51.258  1.00 36.60           N  
ATOM   2398  CA  GLY A 317      40.881  26.321  52.277  1.00 38.06           C  
ATOM   2399  C   GLY A 317      40.787  24.972  51.627  1.00 39.17           C  
ATOM   2400  O   GLY A 317      41.509  24.048  52.007  1.00 40.58           O  
ATOM   2401  N   ILE A 318      39.936  24.877  50.608  1.00 39.48           N  
ATOM   2402  CA  ILE A 318      39.730  23.645  49.833  1.00 39.17           C  
ATOM   2403  C   ILE A 318      40.513  23.584  48.500  1.00 39.66           C  
ATOM   2404  O   ILE A 318      40.791  24.630  47.895  1.00 40.27           O  
ATOM   2405  CB  ILE A 318      38.256  23.519  49.472  1.00 38.74           C  
ATOM   2406  CG1 ILE A 318      37.402  23.561  50.738  1.00 37.47           C  
ATOM   2407  CG2 ILE A 318      38.018  22.257  48.633  1.00 38.61           C  
ATOM   2408  CD1 ILE A 318      36.055  24.110  50.500  1.00 35.70           C  
ATOM   2409  N   GLY A 319      40.839  22.362  48.048  1.00 39.18           N  
ATOM   2410  CA  GLY A 319      41.227  22.105  46.662  1.00 38.51           C  
ATOM   2411  C   GLY A 319      42.608  22.609  46.346  1.00 38.85           C  
ATOM   2412  O   GLY A 319      43.538  22.368  47.107  1.00 39.27           O  
ATOM   2413  N   GLU A 320      42.753  23.295  45.214  1.00 39.18           N  
ATOM   2414  CA  GLU A 320      44.008  23.977  44.847  1.00 39.42           C  
ATOM   2415  C   GLU A 320      44.465  24.885  46.003  1.00 39.17           C  
ATOM   2416  O   GLU A 320      45.649  25.119  46.172  1.00 39.25           O  
ATOM   2417  CB  GLU A 320      43.829  24.853  43.584  1.00 39.92           C  
ATOM   2418  CG  GLU A 320      42.855  24.360  42.485  1.00 41.01           C  
ATOM   2419  CD  GLU A 320      41.382  24.485  42.877  1.00 43.18           C  
ATOM   2420  OE1 GLU A 320      41.034  24.142  44.026  1.00 42.33           O  
ATOM   2421  OE2 GLU A 320      40.551  24.899  42.036  1.00 45.77           O  
ATOM   2422  N   PHE A 321      43.504  25.380  46.788  1.00 38.97           N  
ATOM   2423  CA  PHE A 321      43.750  26.339  47.854  1.00 38.72           C  
ATOM   2424  C   PHE A 321      43.703  25.696  49.224  1.00 38.76           C  
ATOM   2425  O   PHE A 321      43.451  26.352  50.229  1.00 37.93           O  
ATOM   2426  CB  PHE A 321      42.731  27.475  47.801  1.00 39.06           C  
ATOM   2427  CG  PHE A 321      42.366  27.906  46.421  1.00 38.73           C  
ATOM   2428  CD1 PHE A 321      41.046  27.839  45.992  1.00 38.79           C  
ATOM   2429  CD2 PHE A 321      43.340  28.361  45.540  1.00 39.61           C  
ATOM   2430  CE1 PHE A 321      40.680  28.235  44.698  1.00 39.55           C  
ATOM   2431  CE2 PHE A 321      42.997  28.761  44.259  1.00 41.67           C  
ATOM   2432  CZ  PHE A 321      41.651  28.708  43.826  1.00 39.49           C  
ATOM   2433  N   LYS A 322      43.962  24.399  49.265  1.00 39.69           N  
ATOM   2434  CA  LYS A 322      44.134  23.714  50.542  1.00 40.52           C  
ATOM   2435  C   LYS A 322      45.324  24.342  51.254  1.00 40.40           C  
ATOM   2436  O   LYS A 322      46.392  24.508  50.645  1.00 40.47           O  
ATOM   2437  CB  LYS A 322      44.390  22.216  50.339  1.00 40.27           C  
ATOM   2438  CG  LYS A 322      44.298  21.404  51.641  1.00 41.18           C  
ATOM   2439  CD  LYS A 322      44.394  19.904  51.383  1.00 41.49           C  
ATOM   2440  CE  LYS A 322      43.919  19.117  52.607  1.00 44.45           C  
ATOM   2441  NZ  LYS A 322      44.004  17.625  52.395  1.00 45.40           N  
ATOM   2442  N   ASP A 323      45.132  24.692  52.525  1.00 39.96           N  
ATOM   2443  CA  ASP A 323      46.229  25.138  53.391  1.00 39.13           C  
ATOM   2444  C   ASP A 323      46.678  26.550  53.109  1.00 38.86           C  
ATOM   2445  O   ASP A 323      47.804  26.914  53.440  1.00 38.83           O  
ATOM   2446  CB  ASP A 323      47.431  24.216  53.250  1.00 39.72           C  
ATOM   2447  CG  ASP A 323      47.215  22.866  53.877  1.00 40.07           C  
ATOM   2448  OD1 ASP A 323      46.288  22.733  54.708  1.00 37.53           O  
ATOM   2449  OD2 ASP A 323      48.003  21.941  53.541  1.00 42.86           O  
ATOM   2450  N   SER A 324      45.794  27.340  52.508  1.00 38.31           N  
ATOM   2451  CA  SER A 324      46.094  28.699  52.147  1.00 38.35           C  
ATOM   2452  C   SER A 324      45.391  29.630  53.091  1.00 38.23           C  
ATOM   2453  O   SER A 324      44.221  29.434  53.397  1.00 39.39           O  
ATOM   2454  CB  SER A 324      45.625  28.957  50.719  1.00 38.34           C  
ATOM   2455  OG  SER A 324      46.342  28.126  49.820  1.00 40.55           O  
ATOM   2456  N   LEU A 325      46.068  30.673  53.544  1.00 37.82           N  
ATOM   2457  CA  LEU A 325      45.426  31.565  54.505  1.00 36.74           C  
ATOM   2458  C   LEU A 325      44.582  32.588  53.787  1.00 36.14           C  
ATOM   2459  O   LEU A 325      43.468  32.809  54.192  1.00 36.66           O  
ATOM   2460  CB  LEU A 325      46.452  32.218  55.425  1.00 37.40           C  
ATOM   2461  CG  LEU A 325      47.269  31.295  56.339  1.00 37.28           C  
ATOM   2462  CD1 LEU A 325      48.136  32.133  57.226  1.00 34.94           C  
ATOM   2463  CD2 LEU A 325      46.329  30.343  57.162  1.00 36.94           C  
ATOM   2464  N   SER A 326      45.087  33.201  52.712  1.00 35.41           N  
ATOM   2465  CA  SER A 326      44.204  33.987  51.824  1.00 34.24           C  
ATOM   2466  C   SER A 326      44.443  33.926  50.316  1.00 33.20           C  
ATOM   2467  O   SER A 326      45.380  33.309  49.842  1.00 32.10           O  
ATOM   2468  CB  SER A 326      44.122  35.450  52.253  1.00 34.29           C  
ATOM   2469  OG  SER A 326      45.296  36.133  51.976  1.00 34.33           O  
ATOM   2470  N   ILE A 327      43.538  34.578  49.590  1.00 32.61           N  
ATOM   2471  CA  ILE A 327      43.740  34.939  48.206  1.00 32.20           C  
ATOM   2472  C   ILE A 327      45.031  35.663  48.259  1.00 31.61           C  
ATOM   2473  O   ILE A 327      45.180  36.502  49.118  1.00 32.05           O  
ATOM   2474  CB  ILE A 327      42.744  36.006  47.793  1.00 32.37           C  
ATOM   2475  CG1 ILE A 327      41.331  35.492  47.937  1.00 32.83           C  
ATOM   2476  CG2 ILE A 327      42.996  36.467  46.392  1.00 32.81           C  
ATOM   2477  CD1 ILE A 327      40.561  35.593  46.680  1.00 35.46           C  
ATOM   2478  N   ASN A 328      45.952  35.353  47.355  1.00 31.48           N  
ATOM   2479  CA  ASN A 328      47.314  35.867  47.445  1.00 31.74           C  
ATOM   2480  C   ASN A 328      48.086  35.782  46.104  1.00 31.71           C  
ATOM   2481  O   ASN A 328      47.593  35.226  45.136  1.00 32.15           O  
ATOM   2482  CB  ASN A 328      48.054  35.150  48.594  1.00 32.04           C  
ATOM   2483  CG  ASN A 328      48.489  33.716  48.240  1.00 31.52           C  
ATOM   2484  OD1 ASN A 328      48.914  33.457  47.114  1.00 33.67           O  
ATOM   2485  ND2 ASN A 328      48.393  32.787  49.225  1.00 30.18           N  
ATOM   2486  N   ALA A 329      49.292  36.323  46.035  1.00 31.32           N  
ATOM   2487  CA  ALA A 329      49.961  36.445  44.739  1.00 31.45           C  
ATOM   2488  C   ALA A 329      50.072  35.129  43.970  1.00 31.48           C  
ATOM   2489  O   ALA A 329      49.934  35.100  42.747  1.00 30.91           O  
ATOM   2490  CB  ALA A 329      51.312  37.080  44.892  1.00 31.13           C  
ATOM   2491  N   THR A 330      50.304  34.047  44.705  1.00 31.69           N  
ATOM   2492  CA  THR A 330      50.446  32.745  44.109  1.00 31.79           C  
ATOM   2493  C   THR A 330      49.089  32.259  43.585  1.00 32.29           C  
ATOM   2494  O   THR A 330      48.969  31.892  42.420  1.00 34.08           O  
ATOM   2495  CB  THR A 330      51.039  31.711  45.104  1.00 31.77           C  
ATOM   2496  OG1 THR A 330      52.320  32.152  45.596  1.00 33.50           O  
ATOM   2497  CG2 THR A 330      51.208  30.366  44.417  1.00 30.34           C  
ATOM   2498  N   ASN A 331      48.072  32.239  44.427  1.00 31.06           N  
ATOM   2499  CA  ASN A 331      46.872  31.539  44.076  1.00 30.63           C  
ATOM   2500  C   ASN A 331      45.864  32.319  43.257  1.00 31.18           C  
ATOM   2501  O   ASN A 331      44.960  31.699  42.690  1.00 31.44           O  
ATOM   2502  CB  ASN A 331      46.166  30.979  45.325  1.00 30.65           C  
ATOM   2503  CG  ASN A 331      45.769  32.073  46.350  1.00 30.14           C  
ATOM   2504  OD1 ASN A 331      45.323  33.163  46.001  1.00 26.80           O  
ATOM   2505  ND2 ASN A 331      45.946  31.762  47.624  1.00 32.31           N  
ATOM   2506  N   ILE A 332      45.961  33.652  43.210  1.00 31.29           N  
ATOM   2507  CA  ILE A 332      44.833  34.420  42.694  1.00 31.28           C  
ATOM   2508  C   ILE A 332      44.517  34.088  41.248  1.00 32.56           C  
ATOM   2509  O   ILE A 332      43.351  34.019  40.886  1.00 33.28           O  
ATOM   2510  CB  ILE A 332      44.914  35.936  42.913  1.00 30.94           C  
ATOM   2511  CG1 ILE A 332      43.536  36.547  42.614  1.00 31.08           C  
ATOM   2512  CG2 ILE A 332      45.940  36.570  42.041  1.00 29.53           C  
ATOM   2513  CD1 ILE A 332      43.389  37.997  42.955  1.00 31.34           C  
ATOM   2514  N   LYS A 333      45.539  33.850  40.423  1.00 33.95           N  
ATOM   2515  CA  LYS A 333      45.295  33.438  39.026  1.00 34.48           C  
ATOM   2516  C   LYS A 333      44.234  32.329  38.892  1.00 34.33           C  
ATOM   2517  O   LYS A 333      43.390  32.392  37.988  1.00 34.16           O  
ATOM   2518  CB  LYS A 333      46.587  33.096  38.296  1.00 34.00           C  
ATOM   2519  CG  LYS A 333      47.470  32.068  38.998  1.00 36.80           C  
ATOM   2520  CD  LYS A 333      48.819  31.785  38.226  1.00 35.32           C  
ATOM   2521  CE  LYS A 333      49.968  31.526  39.234  1.00 36.36           C  
ATOM   2522  NZ  LYS A 333      51.276  31.119  38.618  1.00 38.38           N  
ATOM   2523  N   HIS A 334      44.234  31.358  39.814  1.00 34.23           N  
ATOM   2524  CA  HIS A 334      43.354  30.197  39.711  1.00 34.41           C  
ATOM   2525  C   HIS A 334      41.896  30.596  39.862  1.00 34.94           C  
ATOM   2526  O   HIS A 334      41.012  29.747  39.863  1.00 35.80           O  
ATOM   2527  CB  HIS A 334      43.707  29.149  40.758  1.00 34.28           C  
ATOM   2528  CG  HIS A 334      45.100  28.622  40.649  1.00 36.97           C  
ATOM   2529  ND1 HIS A 334      45.497  27.758  39.646  1.00 39.27           N  
ATOM   2530  CD2 HIS A 334      46.194  28.827  41.421  1.00 38.41           C  
ATOM   2531  CE1 HIS A 334      46.780  27.472  39.795  1.00 39.06           C  
ATOM   2532  NE2 HIS A 334      47.225  28.104  40.868  1.00 39.18           N  
ATOM   2533  N   PHE A 335      41.649  31.898  39.991  1.00 35.21           N  
ATOM   2534  CA  PHE A 335      40.305  32.452  40.127  1.00 34.96           C  
ATOM   2535  C   PHE A 335      39.698  33.080  38.865  1.00 35.26           C  
ATOM   2536  O   PHE A 335      38.539  33.510  38.898  1.00 35.21           O  
ATOM   2537  CB  PHE A 335      40.298  33.494  41.246  1.00 34.97           C  
ATOM   2538  CG  PHE A 335      40.137  32.904  42.590  1.00 33.84           C  
ATOM   2539  CD1 PHE A 335      41.221  32.735  43.415  1.00 35.06           C  
ATOM   2540  CD2 PHE A 335      38.912  32.445  43.000  1.00 32.00           C  
ATOM   2541  CE1 PHE A 335      41.063  32.160  44.658  1.00 36.16           C  
ATOM   2542  CE2 PHE A 335      38.757  31.870  44.221  1.00 32.57           C  
ATOM   2543  CZ  PHE A 335      39.821  31.739  45.061  1.00 33.32           C  
ATOM   2544  N   LYS A 336      40.481  33.134  37.781  1.00 35.73           N  
ATOM   2545  CA  LYS A 336      40.104  33.793  36.530  1.00 35.75           C  
ATOM   2546  C   LYS A 336      38.842  33.190  36.010  1.00 36.15           C  
ATOM   2547  O   LYS A 336      38.782  31.975  35.798  1.00 36.59           O  
ATOM   2548  CB  LYS A 336      41.176  33.615  35.454  1.00 35.43           C  
ATOM   2549  CG  LYS A 336      41.494  34.894  34.647  1.00 35.76           C  
ATOM   2550  CD  LYS A 336      40.325  35.446  33.814  1.00 35.27           C  
ATOM   2551  CE  LYS A 336      40.736  36.711  33.015  1.00 35.84           C  
ATOM   2552  NZ  LYS A 336      40.940  37.972  33.810  1.00 32.29           N  
ATOM   2553  N   ASN A 337      37.837  34.034  35.802  1.00 36.29           N  
ATOM   2554  CA  ASN A 337      36.595  33.590  35.201  1.00 37.15           C  
ATOM   2555  C   ASN A 337      35.656  32.916  36.178  1.00 36.54           C  
ATOM   2556  O   ASN A 337      34.587  32.477  35.760  1.00 36.19           O  
ATOM   2557  CB  ASN A 337      36.853  32.613  34.033  1.00 37.98           C  
ATOM   2558  CG  ASN A 337      37.542  33.263  32.843  1.00 41.09           C  
ATOM   2559  OD1 ASN A 337      37.484  34.489  32.671  1.00 41.41           O  
ATOM   2560  ND2 ASN A 337      38.162  32.405  31.975  1.00 47.68           N  
ATOM   2561  N   CYS A 338      36.029  32.810  37.456  1.00 36.48           N  
ATOM   2562  CA  CYS A 338      35.125  32.163  38.397  1.00 37.32           C  
ATOM   2563  C   CYS A 338      33.922  33.025  38.573  1.00 35.92           C  
ATOM   2564  O   CYS A 338      34.002  34.257  38.532  1.00 36.09           O  
ATOM   2565  CB  CYS A 338      35.739  31.818  39.748  1.00 37.58           C  
ATOM   2566  SG  CYS A 338      37.204  30.737  39.576  1.00 45.49           S  
ATOM   2567  N   THR A 339      32.802  32.358  38.754  1.00 34.35           N  
ATOM   2568  CA  THR A 339      31.536  33.017  38.797  1.00 33.55           C  
ATOM   2569  C   THR A 339      30.897  32.744  40.139  1.00 33.12           C  
ATOM   2570  O   THR A 339      30.247  33.599  40.722  1.00 33.37           O  
ATOM   2571  CB  THR A 339      30.715  32.522  37.595  1.00 33.38           C  
ATOM   2572  OG1 THR A 339      30.716  33.546  36.599  1.00 33.10           O  
ATOM   2573  CG2 THR A 339      29.296  32.140  37.946  1.00 33.48           C  
ATOM   2574  N   SER A 340      31.120  31.535  40.623  1.00 33.02           N  
ATOM   2575  CA  SER A 340      30.583  31.054  41.868  1.00 32.72           C  
ATOM   2576  C   SER A 340      31.711  30.410  42.642  1.00 32.59           C  
ATOM   2577  O   SER A 340      32.499  29.622  42.095  1.00 33.36           O  
ATOM   2578  CB  SER A 340      29.506  30.014  41.613  1.00 32.77           C  
ATOM   2579  OG  SER A 340      28.965  29.543  42.836  1.00 34.14           O  
ATOM   2580  N   ILE A 341      31.792  30.748  43.917  1.00 31.83           N  
ATOM   2581  CA  ILE A 341      32.829  30.211  44.763  1.00 31.07           C  
ATOM   2582  C   ILE A 341      32.234  29.275  45.768  1.00 30.83           C  
ATOM   2583  O   ILE A 341      31.317  29.624  46.526  1.00 30.40           O  
ATOM   2584  CB  ILE A 341      33.616  31.319  45.414  1.00 30.68           C  
ATOM   2585  CG1 ILE A 341      34.460  31.936  44.317  1.00 31.55           C  
ATOM   2586  CG2 ILE A 341      34.459  30.765  46.546  1.00 30.22           C  
ATOM   2587  CD1 ILE A 341      35.146  33.148  44.694  1.00 36.00           C  
ATOM   2588  N   SER A 342      32.744  28.059  45.745  1.00 31.00           N  
ATOM   2589  CA  SER A 342      32.212  27.026  46.612  1.00 31.98           C  
ATOM   2590  C   SER A 342      33.174  26.930  47.796  1.00 31.82           C  
ATOM   2591  O   SER A 342      34.231  26.331  47.716  1.00 32.14           O  
ATOM   2592  CB  SER A 342      32.024  25.727  45.820  1.00 31.63           C  
ATOM   2593  OG  SER A 342      32.157  24.589  46.639  1.00 34.16           O  
ATOM   2594  N   GLY A 343      32.787  27.593  48.879  1.00 32.34           N  
ATOM   2595  CA  GLY A 343      33.690  27.929  49.965  1.00 32.34           C  
ATOM   2596  C   GLY A 343      33.743  29.437  50.231  1.00 32.94           C  
ATOM   2597  O   GLY A 343      32.852  30.214  49.849  1.00 31.82           O  
ATOM   2598  N   ASP A 344      34.846  29.834  50.858  1.00 33.68           N  
ATOM   2599  CA  ASP A 344      35.009  31.134  51.491  1.00 33.91           C  
ATOM   2600  C   ASP A 344      36.084  31.910  50.780  1.00 33.80           C  
ATOM   2601  O   ASP A 344      36.990  31.304  50.192  1.00 33.48           O  
ATOM   2602  CB  ASP A 344      35.418  30.890  52.943  1.00 33.82           C  
ATOM   2603  CG  ASP A 344      34.461  29.934  53.647  1.00 35.21           C  
ATOM   2604  OD1 ASP A 344      33.230  30.180  53.555  1.00 33.68           O  
ATOM   2605  OD2 ASP A 344      34.928  28.941  54.267  1.00 36.01           O  
ATOM   2606  N   LEU A 345      35.977  33.235  50.813  1.00 33.50           N  
ATOM   2607  CA  LEU A 345      37.107  34.057  50.432  1.00 34.49           C  
ATOM   2608  C   LEU A 345      37.634  34.788  51.634  1.00 34.78           C  
ATOM   2609  O   LEU A 345      36.856  35.353  52.406  1.00 35.99           O  
ATOM   2610  CB  LEU A 345      36.693  35.070  49.391  1.00 34.89           C  
ATOM   2611  CG  LEU A 345      36.300  34.475  48.063  1.00 35.98           C  
ATOM   2612  CD1 LEU A 345      35.924  35.609  47.146  1.00 36.39           C  
ATOM   2613  CD2 LEU A 345      37.532  33.789  47.570  1.00 39.27           C  
ATOM   2614  N   HIS A 346      38.943  34.763  51.791  1.00 34.60           N  
ATOM   2615  CA  HIS A 346      39.646  35.499  52.822  1.00 35.53           C  
ATOM   2616  C   HIS A 346      40.621  36.422  52.120  1.00 34.85           C  
ATOM   2617  O   HIS A 346      41.464  35.934  51.361  1.00 35.47           O  
ATOM   2618  CB  HIS A 346      40.542  34.576  53.651  1.00 36.04           C  
ATOM   2619  CG  HIS A 346      39.825  33.463  54.353  1.00 40.16           C  
ATOM   2620  ND1 HIS A 346      40.207  33.012  55.597  1.00 44.45           N  
ATOM   2621  CD2 HIS A 346      38.805  32.664  53.967  1.00 42.42           C  
ATOM   2622  CE1 HIS A 346      39.434  32.004  55.958  1.00 42.68           C  
ATOM   2623  NE2 HIS A 346      38.582  31.767  54.984  1.00 42.29           N  
ATOM   2624  N   ILE A 347      40.553  37.722  52.381  1.00 33.63           N  
ATOM   2625  CA  ILE A 347      41.578  38.627  51.897  1.00 33.28           C  
ATOM   2626  C   ILE A 347      42.247  39.237  53.121  1.00 33.70           C  
ATOM   2627  O   ILE A 347      41.609  39.987  53.842  1.00 35.30           O  
ATOM   2628  CB  ILE A 347      40.972  39.702  50.994  1.00 33.08           C  
ATOM   2629  CG1 ILE A 347      40.137  39.024  49.903  1.00 32.30           C  
ATOM   2630  CG2 ILE A 347      42.068  40.573  50.404  1.00 33.15           C  
ATOM   2631  CD1 ILE A 347      39.196  39.913  49.222  1.00 32.00           C  
ATOM   2632  N   LEU A 348      43.501  38.907  53.394  1.00 32.69           N  
ATOM   2633  CA  LEU A 348      44.070  39.256  54.676  1.00 32.67           C  
ATOM   2634  C   LEU A 348      45.352  40.061  54.510  1.00 32.89           C  
ATOM   2635  O   LEU A 348      45.910  40.094  53.421  1.00 33.52           O  
ATOM   2636  CB  LEU A 348      44.364  38.000  55.494  1.00 32.81           C  
ATOM   2637  CG  LEU A 348      43.391  36.827  55.611  1.00 32.63           C  
ATOM   2638  CD1 LEU A 348      44.142  35.703  56.318  1.00 33.54           C  
ATOM   2639  CD2 LEU A 348      42.178  37.182  56.376  1.00 33.53           C  
ATOM   2640  N   PRO A 349      45.808  40.749  55.569  1.00 32.55           N  
ATOM   2641  CA  PRO A 349      47.039  41.505  55.396  1.00 32.28           C  
ATOM   2642  C   PRO A 349      48.172  40.739  54.780  1.00 32.28           C  
ATOM   2643  O   PRO A 349      48.855  41.313  53.908  1.00 33.57           O  
ATOM   2644  CB  PRO A 349      47.371  41.970  56.805  1.00 31.69           C  
ATOM   2645  CG  PRO A 349      46.025  42.221  57.368  1.00 32.90           C  
ATOM   2646  CD  PRO A 349      45.214  41.010  56.894  1.00 33.05           C  
ATOM   2647  N   VAL A 350      48.384  39.481  55.179  1.00 31.96           N  
ATOM   2648  CA  VAL A 350      49.480  38.693  54.578  1.00 31.66           C  
ATOM   2649  C   VAL A 350      49.517  38.805  53.056  1.00 31.14           C  
ATOM   2650  O   VAL A 350      50.609  38.894  52.480  1.00 30.54           O  
ATOM   2651  CB  VAL A 350      49.469  37.163  54.890  1.00 32.07           C  
ATOM   2652  CG1 VAL A 350      50.504  36.819  55.955  1.00 31.13           C  
ATOM   2653  CG2 VAL A 350      48.075  36.645  55.160  1.00 31.56           C  
ATOM   2654  N   ALA A 351      48.339  38.786  52.428  1.00 30.33           N  
ATOM   2655  CA  ALA A 351      48.241  38.915  50.991  1.00 30.86           C  
ATOM   2656  C   ALA A 351      49.084  40.081  50.472  1.00 31.61           C  
ATOM   2657  O   ALA A 351      49.839  39.936  49.499  1.00 31.34           O  
ATOM   2658  CB  ALA A 351      46.814  39.066  50.570  1.00 30.78           C  
ATOM   2659  N   PHE A 352      49.005  41.225  51.142  1.00 32.28           N  
ATOM   2660  CA  PHE A 352      49.714  42.387  50.647  1.00 32.77           C  
ATOM   2661  C   PHE A 352      51.149  42.530  51.128  1.00 33.92           C  
ATOM   2662  O   PHE A 352      51.946  43.124  50.424  1.00 33.92           O  
ATOM   2663  CB  PHE A 352      48.886  43.639  50.865  1.00 32.55           C  
ATOM   2664  CG  PHE A 352      47.457  43.494  50.392  1.00 31.56           C  
ATOM   2665  CD1 PHE A 352      46.441  43.282  51.290  1.00 30.83           C  
ATOM   2666  CD2 PHE A 352      47.146  43.530  49.043  1.00 32.83           C  
ATOM   2667  CE1 PHE A 352      45.106  43.134  50.868  1.00 32.62           C  
ATOM   2668  CE2 PHE A 352      45.820  43.397  48.612  1.00 33.58           C  
ATOM   2669  CZ  PHE A 352      44.796  43.199  49.536  1.00 32.11           C  
ATOM   2670  N   ARG A 353      51.515  41.998  52.296  1.00 35.29           N  
ATOM   2671  CA  ARG A 353      52.954  42.035  52.685  1.00 36.28           C  
ATOM   2672  C   ARG A 353      53.716  40.967  51.956  1.00 35.83           C  
ATOM   2673  O   ARG A 353      54.882  41.154  51.621  1.00 36.81           O  
ATOM   2674  CB  ARG A 353      53.193  41.853  54.187  1.00 35.96           C  
ATOM   2675  CG  ARG A 353      52.377  42.815  55.081  1.00 38.96           C  
ATOM   2676  CD  ARG A 353      52.515  42.530  56.594  1.00 39.54           C  
ATOM   2677  NE  ARG A 353      52.170  41.147  56.958  1.00 44.37           N  
ATOM   2678  CZ  ARG A 353      51.155  40.774  57.738  1.00 45.02           C  
ATOM   2679  NH1 ARG A 353      50.315  41.660  58.292  1.00 44.54           N  
ATOM   2680  NH2 ARG A 353      50.984  39.479  57.969  1.00 47.52           N  
ATOM   2681  N   GLY A 354      53.056  39.851  51.675  1.00 35.84           N  
ATOM   2682  CA  GLY A 354      53.771  38.636  51.291  1.00 35.94           C  
ATOM   2683  C   GLY A 354      54.139  37.869  52.550  1.00 36.32           C  
ATOM   2684  O   GLY A 354      53.977  38.378  53.670  1.00 36.96           O  
ATOM   2685  N   ASP A 355      54.621  36.647  52.388  1.00 36.35           N  
ATOM   2686  CA  ASP A 355      54.896  35.804  53.531  1.00 37.61           C  
ATOM   2687  C   ASP A 355      56.111  34.906  53.265  1.00 37.48           C  
ATOM   2688  O   ASP A 355      56.012  33.905  52.575  1.00 37.60           O  
ATOM   2689  CB  ASP A 355      53.626  34.995  53.844  1.00 38.39           C  
ATOM   2690  CG  ASP A 355      53.804  34.002  54.990  1.00 42.08           C  
ATOM   2691  OD1 ASP A 355      54.677  34.188  55.884  1.00 43.10           O  
ATOM   2692  OD2 ASP A 355      53.023  33.019  54.990  1.00 46.76           O  
ATOM   2693  N   SER A 356      57.267  35.260  53.806  1.00 37.49           N  
ATOM   2694  CA  SER A 356      58.451  34.486  53.477  1.00 37.87           C  
ATOM   2695  C   SER A 356      58.300  33.029  53.947  1.00 38.24           C  
ATOM   2696  O   SER A 356      58.914  32.102  53.383  1.00 37.88           O  
ATOM   2697  CB  SER A 356      59.735  35.152  54.003  1.00 37.94           C  
ATOM   2698  OG  SER A 356      59.730  35.286  55.413  1.00 38.03           O  
ATOM   2699  N   PHE A 357      57.435  32.826  54.941  1.00 38.59           N  
ATOM   2700  CA  PHE A 357      57.251  31.491  55.516  1.00 38.75           C  
ATOM   2701  C   PHE A 357      56.554  30.510  54.573  1.00 37.89           C  
ATOM   2702  O   PHE A 357      56.985  29.361  54.459  1.00 38.40           O  
ATOM   2703  CB  PHE A 357      56.620  31.580  56.908  1.00 39.42           C  
ATOM   2704  CG  PHE A 357      57.340  32.561  57.811  1.00 41.65           C  
ATOM   2705  CD1 PHE A 357      56.648  33.612  58.423  1.00 43.15           C  
ATOM   2706  CD2 PHE A 357      58.737  32.456  58.008  1.00 44.08           C  
ATOM   2707  CE1 PHE A 357      57.317  34.520  59.233  1.00 44.48           C  
ATOM   2708  CE2 PHE A 357      59.429  33.368  58.813  1.00 44.32           C  
ATOM   2709  CZ  PHE A 357      58.718  34.406  59.434  1.00 42.78           C  
ATOM   2710  N   THR A 358      55.539  30.970  53.855  1.00 36.44           N  
ATOM   2711  CA  THR A 358      54.965  30.141  52.809  1.00 35.20           C  
ATOM   2712  C   THR A 358      55.461  30.501  51.410  1.00 34.60           C  
ATOM   2713  O   THR A 358      54.796  30.156  50.431  1.00 34.82           O  
ATOM   2714  CB  THR A 358      53.425  30.203  52.787  1.00 34.87           C  
ATOM   2715  OG1 THR A 358      53.002  31.545  52.525  1.00 35.24           O  
ATOM   2716  CG2 THR A 358      52.839  29.716  54.089  1.00 35.02           C  
ATOM   2717  N   HIS A 359      56.590  31.216  51.314  1.00 33.77           N  
ATOM   2718  CA  HIS A 359      57.233  31.557  50.029  1.00 32.59           C  
ATOM   2719  C   HIS A 359      56.397  32.314  48.994  1.00 32.05           C  
ATOM   2720  O   HIS A 359      56.490  32.022  47.805  1.00 31.75           O  
ATOM   2721  CB  HIS A 359      57.711  30.277  49.394  1.00 32.67           C  
ATOM   2722  CG  HIS A 359      58.418  29.397  50.353  1.00 33.53           C  
ATOM   2723  ND1 HIS A 359      59.682  29.697  50.832  1.00 33.83           N  
ATOM   2724  CD2 HIS A 359      58.034  28.252  50.965  1.00 33.76           C  
ATOM   2725  CE1 HIS A 359      60.061  28.752  51.675  1.00 34.06           C  
ATOM   2726  NE2 HIS A 359      59.076  27.868  51.778  1.00 34.54           N  
ATOM   2727  N   THR A 360      55.604  33.277  49.445  1.00 31.49           N  
ATOM   2728  CA  THR A 360      54.614  33.968  48.632  1.00 31.52           C  
ATOM   2729  C   THR A 360      54.965  35.454  48.518  1.00 30.99           C  
ATOM   2730  O   THR A 360      55.090  36.127  49.534  1.00 31.43           O  
ATOM   2731  CB  THR A 360      53.247  33.870  49.341  1.00 31.77           C  
ATOM   2732  OG1 THR A 360      52.964  32.497  49.632  1.00 33.89           O  
ATOM   2733  CG2 THR A 360      52.114  34.456  48.504  1.00 31.73           C  
ATOM   2734  N   PRO A 361      55.121  35.979  47.291  1.00 30.37           N  
ATOM   2735  CA  PRO A 361      55.420  37.408  47.136  1.00 29.69           C  
ATOM   2736  C   PRO A 361      54.202  38.305  47.423  1.00 29.80           C  
ATOM   2737  O   PRO A 361      53.066  37.821  47.440  1.00 28.75           O  
ATOM   2738  CB  PRO A 361      55.802  37.518  45.667  1.00 29.67           C  
ATOM   2739  CG  PRO A 361      55.102  36.409  45.011  1.00 29.69           C  
ATOM   2740  CD  PRO A 361      55.040  35.289  45.995  1.00 30.29           C  
ATOM   2741  N   PRO A 362      54.435  39.612  47.643  1.00 29.70           N  
ATOM   2742  CA  PRO A 362      53.319  40.545  47.844  1.00 29.79           C  
ATOM   2743  C   PRO A 362      52.350  40.477  46.687  1.00 30.21           C  
ATOM   2744  O   PRO A 362      52.774  40.324  45.558  1.00 30.86           O  
ATOM   2745  CB  PRO A 362      54.007  41.902  47.852  1.00 29.31           C  
ATOM   2746  CG  PRO A 362      55.385  41.586  48.339  1.00 30.10           C  
ATOM   2747  CD  PRO A 362      55.739  40.287  47.723  1.00 29.09           C  
ATOM   2748  N   LEU A 363      51.064  40.566  46.969  1.00 30.67           N  
ATOM   2749  CA  LEU A 363      50.055  40.567  45.938  1.00 31.19           C  
ATOM   2750  C   LEU A 363      49.922  41.947  45.308  1.00 32.20           C  
ATOM   2751  O   LEU A 363      49.765  42.947  46.008  1.00 32.48           O  
ATOM   2752  CB  LEU A 363      48.725  40.166  46.539  1.00 31.00           C  
ATOM   2753  CG  LEU A 363      47.411  40.253  45.763  1.00 31.67           C  
ATOM   2754  CD1 LEU A 363      47.402  39.292  44.583  1.00 32.25           C  
ATOM   2755  CD2 LEU A 363      46.228  39.955  46.709  1.00 30.24           C  
ATOM   2756  N   ASP A 364      50.012  41.990  43.977  1.00 32.87           N  
ATOM   2757  CA  ASP A 364      49.669  43.189  43.216  1.00 32.88           C  
ATOM   2758  C   ASP A 364      48.171  43.462  43.345  1.00 32.80           C  
ATOM   2759  O   ASP A 364      47.354  42.762  42.766  1.00 32.76           O  
ATOM   2760  CB  ASP A 364      50.049  43.001  41.749  1.00 32.82           C  
ATOM   2761  CG  ASP A 364      49.806  44.251  40.906  1.00 33.14           C  
ATOM   2762  OD1 ASP A 364      49.152  45.214  41.401  1.00 30.60           O  
ATOM   2763  OD2 ASP A 364      50.289  44.255  39.738  1.00 32.96           O  
ATOM   2764  N   PRO A 365      47.803  44.501  44.089  1.00 33.00           N  
ATOM   2765  CA  PRO A 365      46.391  44.768  44.338  1.00 33.38           C  
ATOM   2766  C   PRO A 365      45.562  44.913  43.072  1.00 33.93           C  
ATOM   2767  O   PRO A 365      44.404  44.513  43.061  1.00 34.46           O  
ATOM   2768  CB  PRO A 365      46.422  46.073  45.127  1.00 33.47           C  
ATOM   2769  CG  PRO A 365      47.772  46.025  45.808  1.00 33.01           C  
ATOM   2770  CD  PRO A 365      48.665  45.491  44.744  1.00 32.65           C  
ATOM   2771  N   GLN A 366      46.141  45.477  42.020  1.00 34.46           N  
ATOM   2772  CA  GLN A 366      45.508  45.482  40.709  1.00 35.30           C  
ATOM   2773  C   GLN A 366      44.839  44.154  40.392  1.00 35.19           C  
ATOM   2774  O   GLN A 366      43.760  44.121  39.822  1.00 35.35           O  
ATOM   2775  CB  GLN A 366      46.549  45.723  39.632  1.00 35.91           C  
ATOM   2776  CG  GLN A 366      45.962  46.063  38.286  1.00 39.19           C  
ATOM   2777  CD  GLN A 366      45.389  47.485  38.253  1.00 43.10           C  
ATOM   2778  OE1 GLN A 366      46.054  48.432  37.777  1.00 44.81           O  
ATOM   2779  NE2 GLN A 366      44.159  47.644  38.761  1.00 41.46           N  
ATOM   2780  N   GLU A 367      45.494  43.061  40.764  1.00 35.24           N  
ATOM   2781  CA  GLU A 367      45.055  41.724  40.395  1.00 34.99           C  
ATOM   2782  C   GLU A 367      43.692  41.340  40.980  1.00 33.95           C  
ATOM   2783  O   GLU A 367      43.027  40.413  40.511  1.00 33.63           O  
ATOM   2784  CB  GLU A 367      46.123  40.713  40.782  1.00 35.48           C  
ATOM   2785  CG  GLU A 367      47.252  40.668  39.818  1.00 39.11           C  
ATOM   2786  CD  GLU A 367      47.531  39.255  39.369  1.00 46.22           C  
ATOM   2787  OE1 GLU A 367      48.223  38.501  40.112  1.00 49.74           O  
ATOM   2788  OE2 GLU A 367      47.050  38.891  38.266  1.00 48.65           O  
ATOM   2789  N   LEU A 368      43.255  42.065  41.993  1.00 32.78           N  
ATOM   2790  CA  LEU A 368      41.930  41.810  42.528  1.00 32.15           C  
ATOM   2791  C   LEU A 368      40.810  42.041  41.516  1.00 32.04           C  
ATOM   2792  O   LEU A 368      39.717  41.569  41.733  1.00 32.24           O  
ATOM   2793  CB  LEU A 368      41.683  42.627  43.787  1.00 31.78           C  
ATOM   2794  CG  LEU A 368      42.566  42.320  44.979  1.00 31.02           C  
ATOM   2795  CD1 LEU A 368      42.410  43.474  45.921  1.00 31.70           C  
ATOM   2796  CD2 LEU A 368      42.187  41.003  45.636  1.00 30.55           C  
ATOM   2797  N   ASP A 369      41.080  42.735  40.407  1.00 32.52           N  
ATOM   2798  CA  ASP A 369      40.104  42.892  39.319  1.00 32.72           C  
ATOM   2799  C   ASP A 369      39.569  41.508  38.886  1.00 32.04           C  
ATOM   2800  O   ASP A 369      38.431  41.384  38.482  1.00 31.37           O  
ATOM   2801  CB  ASP A 369      40.725  43.621  38.105  1.00 33.45           C  
ATOM   2802  CG  ASP A 369      41.160  45.103  38.399  1.00 36.59           C  
ATOM   2803  OD1 ASP A 369      40.494  45.836  39.192  1.00 39.35           O  
ATOM   2804  OD2 ASP A 369      42.184  45.541  37.797  1.00 37.51           O  
ATOM   2805  N   ILE A 370      40.420  40.485  38.988  1.00 32.02           N  
ATOM   2806  CA  ILE A 370      40.077  39.070  38.762  1.00 32.10           C  
ATOM   2807  C   ILE A 370      38.772  38.607  39.428  1.00 32.10           C  
ATOM   2808  O   ILE A 370      37.991  37.867  38.833  1.00 32.01           O  
ATOM   2809  CB  ILE A 370      41.277  38.160  39.167  1.00 32.27           C  
ATOM   2810  CG1 ILE A 370      42.347  38.162  38.050  1.00 33.59           C  
ATOM   2811  CG2 ILE A 370      40.850  36.738  39.381  1.00 33.26           C  
ATOM   2812  CD1 ILE A 370      43.833  38.001  38.507  1.00 32.16           C  
ATOM   2813  N   LEU A 371      38.511  39.066  40.651  1.00 31.92           N  
ATOM   2814  CA  LEU A 371      37.263  38.709  41.354  1.00 30.97           C  
ATOM   2815  C   LEU A 371      35.966  39.338  40.817  1.00 30.52           C  
ATOM   2816  O   LEU A 371      34.874  38.955  41.251  1.00 30.64           O  
ATOM   2817  CB  LEU A 371      37.427  38.915  42.869  1.00 30.64           C  
ATOM   2818  CG  LEU A 371      38.729  38.223  43.314  1.00 30.23           C  
ATOM   2819  CD1 LEU A 371      39.273  38.786  44.583  1.00 29.84           C  
ATOM   2820  CD2 LEU A 371      38.524  36.730  43.454  1.00 29.84           C  
ATOM   2821  N   LYS A 372      36.063  40.253  39.852  1.00 29.46           N  
ATOM   2822  CA  LYS A 372      34.871  40.950  39.348  1.00 28.90           C  
ATOM   2823  C   LYS A 372      33.808  40.062  38.725  1.00 28.52           C  
ATOM   2824  O   LYS A 372      32.659  40.456  38.610  1.00 28.20           O  
ATOM   2825  CB  LYS A 372      35.259  42.031  38.355  1.00 28.61           C  
ATOM   2826  CG  LYS A 372      35.604  43.311  39.017  1.00 30.12           C  
ATOM   2827  CD  LYS A 372      36.436  44.207  38.137  1.00 31.67           C  
ATOM   2828  CE  LYS A 372      36.476  45.607  38.732  1.00 32.00           C  
ATOM   2829  NZ  LYS A 372      37.604  46.413  38.199  1.00 33.63           N  
ATOM   2830  N   THR A 373      34.203  38.876  38.293  1.00 28.67           N  
ATOM   2831  CA  THR A 373      33.290  37.935  37.671  1.00 28.67           C  
ATOM   2832  C   THR A 373      32.457  37.177  38.713  1.00 29.55           C  
ATOM   2833  O   THR A 373      31.519  36.445  38.349  1.00 29.98           O  
ATOM   2834  CB  THR A 373      34.059  36.911  36.799  1.00 28.40           C  
ATOM   2835  OG1 THR A 373      35.226  36.492  37.494  1.00 27.45           O  
ATOM   2836  CG2 THR A 373      34.491  37.519  35.488  1.00 27.22           C  
ATOM   2837  N   VAL A 374      32.785  37.356  39.998  1.00 29.79           N  
ATOM   2838  CA  VAL A 374      32.205  36.531  41.060  1.00 30.08           C  
ATOM   2839  C   VAL A 374      30.816  37.019  41.420  1.00 30.94           C  
ATOM   2840  O   VAL A 374      30.617  38.205  41.718  1.00 32.07           O  
ATOM   2841  CB  VAL A 374      33.135  36.421  42.307  1.00 30.11           C  
ATOM   2842  CG1 VAL A 374      32.495  35.617  43.403  1.00 29.97           C  
ATOM   2843  CG2 VAL A 374      34.488  35.753  41.930  1.00 29.38           C  
ATOM   2844  N   LYS A 375      29.848  36.107  41.377  1.00 31.01           N  
ATOM   2845  CA  LYS A 375      28.481  36.471  41.642  1.00 31.63           C  
ATOM   2846  C   LYS A 375      27.921  35.806  42.900  1.00 31.48           C  
ATOM   2847  O   LYS A 375      26.899  36.229  43.434  1.00 31.33           O  
ATOM   2848  CB  LYS A 375      27.617  36.153  40.414  1.00 32.51           C  
ATOM   2849  CG  LYS A 375      28.104  36.882  39.149  1.00 34.44           C  
ATOM   2850  CD  LYS A 375      27.047  36.969  38.071  1.00 37.41           C  
ATOM   2851  CE  LYS A 375      27.274  38.218  37.202  1.00 40.66           C  
ATOM   2852  NZ  LYS A 375      26.331  38.291  36.021  1.00 42.47           N  
ATOM   2853  N   GLU A 376      28.601  34.777  43.375  1.00 31.19           N  
ATOM   2854  CA  GLU A 376      28.054  33.912  44.394  1.00 31.55           C  
ATOM   2855  C   GLU A 376      29.185  33.406  45.266  1.00 31.09           C  
ATOM   2856  O   GLU A 376      30.191  32.850  44.766  1.00 30.03           O  
ATOM   2857  CB  GLU A 376      27.354  32.736  43.727  1.00 31.66           C  
ATOM   2858  CG  GLU A 376      26.686  31.712  44.648  1.00 34.11           C  
ATOM   2859  CD  GLU A 376      26.251  30.436  43.890  1.00 34.03           C  
ATOM   2860  OE1 GLU A 376      25.736  29.477  44.512  1.00 34.87           O  
ATOM   2861  OE2 GLU A 376      26.432  30.389  42.659  1.00 37.80           O  
ATOM   2862  N   ILE A 377      29.041  33.636  46.572  1.00 30.32           N  
ATOM   2863  CA  ILE A 377      29.887  32.969  47.529  1.00 29.42           C  
ATOM   2864  C   ILE A 377      29.009  32.084  48.388  1.00 29.82           C  
ATOM   2865  O   ILE A 377      27.963  32.503  48.926  1.00 30.11           O  
ATOM   2866  CB  ILE A 377      30.747  33.940  48.303  1.00 29.60           C  
ATOM   2867  CG1 ILE A 377      31.646  34.725  47.331  1.00 27.86           C  
ATOM   2868  CG2 ILE A 377      31.649  33.193  49.268  1.00 29.72           C  
ATOM   2869  CD1 ILE A 377      32.467  35.787  48.006  1.00 24.63           C  
ATOM   2870  N   THR A 378      29.406  30.819  48.442  1.00 29.95           N  
ATOM   2871  CA  THR A 378      28.626  29.763  49.084  1.00 29.43           C  
ATOM   2872  C   THR A 378      28.799  29.840  50.607  1.00 29.73           C  
ATOM   2873  O   THR A 378      27.838  29.617  51.361  1.00 29.22           O  
ATOM   2874  CB  THR A 378      29.056  28.440  48.458  1.00 29.54           C  
ATOM   2875  OG1 THR A 378      28.055  28.067  47.519  1.00 29.80           O  
ATOM   2876  CG2 THR A 378      29.332  27.278  49.468  1.00 29.64           C  
ATOM   2877  N   GLY A 379      30.026  30.201  51.032  1.00 29.27           N  
ATOM   2878  CA  GLY A 379      30.390  30.325  52.445  1.00 28.86           C  
ATOM   2879  C   GLY A 379      30.401  31.781  52.872  1.00 28.99           C  
ATOM   2880  O   GLY A 379      29.400  32.464  52.750  1.00 29.64           O  
ATOM   2881  N   PHE A 380      31.541  32.273  53.325  1.00 28.38           N  
ATOM   2882  CA  PHE A 380      31.616  33.607  53.875  1.00 28.23           C  
ATOM   2883  C   PHE A 380      32.642  34.438  53.141  1.00 28.99           C  
ATOM   2884  O   PHE A 380      33.612  33.888  52.609  1.00 30.45           O  
ATOM   2885  CB  PHE A 380      31.958  33.567  55.384  1.00 27.38           C  
ATOM   2886  CG  PHE A 380      33.384  33.062  55.731  1.00 24.90           C  
ATOM   2887  CD1 PHE A 380      34.484  33.904  55.651  1.00 24.16           C  
ATOM   2888  CD2 PHE A 380      33.576  31.771  56.225  1.00 21.50           C  
ATOM   2889  CE1 PHE A 380      35.755  33.470  56.028  1.00 24.31           C  
ATOM   2890  CE2 PHE A 380      34.804  31.330  56.612  1.00 20.25           C  
ATOM   2891  CZ  PHE A 380      35.914  32.168  56.519  1.00 23.32           C  
ATOM   2892  N   LEU A 381      32.456  35.752  53.158  1.00 29.01           N  
ATOM   2893  CA  LEU A 381      33.424  36.668  52.592  1.00 30.13           C  
ATOM   2894  C   LEU A 381      34.191  37.406  53.687  1.00 30.57           C  
ATOM   2895  O   LEU A 381      33.629  38.185  54.428  1.00 32.39           O  
ATOM   2896  CB  LEU A 381      32.720  37.680  51.683  1.00 29.52           C  
ATOM   2897  CG  LEU A 381      33.518  38.865  51.127  1.00 28.91           C  
ATOM   2898  CD1 LEU A 381      34.870  38.437  50.605  1.00 28.17           C  
ATOM   2899  CD2 LEU A 381      32.702  39.542  50.038  1.00 29.86           C  
ATOM   2900  N   LEU A 382      35.478  37.223  53.752  1.00 31.02           N  
ATOM   2901  CA  LEU A 382      36.245  37.861  54.825  1.00 32.00           C  
ATOM   2902  C   LEU A 382      37.296  38.841  54.306  1.00 31.86           C  
ATOM   2903  O   LEU A 382      38.282  38.436  53.684  1.00 32.05           O  
ATOM   2904  CB  LEU A 382      36.910  36.780  55.692  1.00 31.84           C  
ATOM   2905  CG  LEU A 382      37.959  37.194  56.704  1.00 32.45           C  
ATOM   2906  CD1 LEU A 382      37.342  38.155  57.717  1.00 34.82           C  
ATOM   2907  CD2 LEU A 382      38.534  35.949  57.397  1.00 31.73           C  
ATOM   2908  N   ILE A 383      37.088  40.126  54.566  1.00 32.26           N  
ATOM   2909  CA  ILE A 383      38.008  41.153  54.070  1.00 32.67           C  
ATOM   2910  C   ILE A 383      38.662  41.940  55.215  1.00 33.25           C  
ATOM   2911  O   ILE A 383      38.042  42.834  55.801  1.00 34.29           O  
ATOM   2912  CB  ILE A 383      37.294  42.173  53.140  1.00 32.57           C  
ATOM   2913  CG1 ILE A 383      36.374  41.480  52.139  1.00 30.82           C  
ATOM   2914  CG2 ILE A 383      38.321  43.104  52.491  1.00 30.44           C  
ATOM   2915  CD1 ILE A 383      35.820  42.410  51.108  1.00 29.96           C  
ATOM   2916  N   GLN A 384      39.907  41.622  55.513  1.00 32.78           N  
ATOM   2917  CA  GLN A 384      40.596  42.239  56.600  1.00 32.88           C  
ATOM   2918  C   GLN A 384      41.680  43.145  56.063  1.00 34.03           C  
ATOM   2919  O   GLN A 384      42.391  43.788  56.841  1.00 35.00           O  
ATOM   2920  CB  GLN A 384      41.244  41.164  57.448  1.00 32.32           C  
ATOM   2921  CG  GLN A 384      40.335  40.576  58.464  1.00 32.71           C  
ATOM   2922  CD  GLN A 384      40.982  39.520  59.328  1.00 33.19           C  
ATOM   2923  OE1 GLN A 384      42.200  39.314  59.305  1.00 36.88           O  
ATOM   2924  NE2 GLN A 384      40.175  38.855  60.120  1.00 34.06           N  
ATOM   2925  N   ALA A 385      41.841  43.172  54.739  1.00 34.00           N  
ATOM   2926  CA  ALA A 385      42.828  44.030  54.080  1.00 33.82           C  
ATOM   2927  C   ALA A 385      42.313  44.386  52.691  1.00 34.46           C  
ATOM   2928  O   ALA A 385      41.525  43.649  52.086  1.00 34.39           O  
ATOM   2929  CB  ALA A 385      44.188  43.354  53.994  1.00 32.77           C  
ATOM   2930  N   TRP A 386      42.747  45.534  52.192  1.00 35.16           N  
ATOM   2931  CA  TRP A 386      42.260  46.040  50.931  1.00 35.22           C  
ATOM   2932  C   TRP A 386      43.127  47.206  50.501  1.00 35.03           C  
ATOM   2933  O   TRP A 386      43.527  47.979  51.348  1.00 35.66           O  
ATOM   2934  CB  TRP A 386      40.849  46.528  51.140  1.00 35.25           C  
ATOM   2935  CG  TRP A 386      40.140  46.667  49.886  1.00 35.92           C  
ATOM   2936  CD1 TRP A 386      39.874  47.827  49.216  1.00 35.61           C  
ATOM   2937  CD2 TRP A 386      39.623  45.604  49.087  1.00 35.94           C  
ATOM   2938  NE1 TRP A 386      39.197  47.550  48.067  1.00 36.05           N  
ATOM   2939  CE2 TRP A 386      39.032  46.191  47.958  1.00 36.45           C  
ATOM   2940  CE3 TRP A 386      39.600  44.210  49.221  1.00 35.16           C  
ATOM   2941  CZ2 TRP A 386      38.409  45.431  46.965  1.00 37.06           C  
ATOM   2942  CZ3 TRP A 386      38.975  43.460  48.250  1.00 35.80           C  
ATOM   2943  CH2 TRP A 386      38.385  44.066  47.135  1.00 36.03           C  
ATOM   2944  N   PRO A 387      43.398  47.372  49.192  1.00 35.13           N  
ATOM   2945  CA  PRO A 387      44.337  48.464  48.853  1.00 35.33           C  
ATOM   2946  C   PRO A 387      43.785  49.796  49.356  1.00 35.79           C  
ATOM   2947  O   PRO A 387      42.607  50.086  49.178  1.00 36.41           O  
ATOM   2948  CB  PRO A 387      44.406  48.409  47.328  1.00 34.68           C  
ATOM   2949  CG  PRO A 387      43.167  47.692  46.915  1.00 34.48           C  
ATOM   2950  CD  PRO A 387      42.888  46.698  47.988  1.00 34.55           C  
ATOM   2951  N   GLU A 388      44.612  50.564  50.047  1.00 36.88           N  
ATOM   2952  CA  GLU A 388      44.159  51.766  50.756  1.00 37.74           C  
ATOM   2953  C   GLU A 388      43.692  52.898  49.859  1.00 37.77           C  
ATOM   2954  O   GLU A 388      42.920  53.750  50.291  1.00 38.29           O  
ATOM   2955  CB  GLU A 388      45.255  52.280  51.670  1.00 37.94           C  
ATOM   2956  CG  GLU A 388      45.566  51.358  52.833  1.00 41.56           C  
ATOM   2957  CD  GLU A 388      46.809  51.805  53.595  1.00 46.49           C  
ATOM   2958  OE1 GLU A 388      46.641  52.503  54.619  1.00 48.77           O  
ATOM   2959  OE2 GLU A 388      47.946  51.487  53.161  1.00 47.29           O  
ATOM   2960  N   ASN A 389      44.160  52.913  48.617  1.00 37.97           N  
ATOM   2961  CA  ASN A 389      43.792  53.973  47.696  1.00 37.90           C  
ATOM   2962  C   ASN A 389      42.599  53.571  46.867  1.00 37.61           C  
ATOM   2963  O   ASN A 389      42.348  54.143  45.815  1.00 37.92           O  
ATOM   2964  CB  ASN A 389      44.988  54.420  46.825  1.00 38.30           C  
ATOM   2965  CG  ASN A 389      45.301  53.465  45.643  1.00 40.61           C  
ATOM   2966  OD1 ASN A 389      45.225  52.240  45.758  1.00 41.61           O  
ATOM   2967  ND2 ASN A 389      45.699  54.059  44.511  1.00 44.68           N  
ATOM   2968  N   ARG A 390      41.865  52.580  47.343  1.00 36.92           N  
ATOM   2969  CA  ARG A 390      40.693  52.132  46.648  1.00 37.15           C  
ATOM   2970  C   ARG A 390      39.453  52.432  47.457  1.00 37.29           C  
ATOM   2971  O   ARG A 390      39.312  52.014  48.606  1.00 37.60           O  
ATOM   2972  CB  ARG A 390      40.792  50.643  46.320  1.00 37.34           C  
ATOM   2973  CG  ARG A 390      41.509  50.349  45.029  1.00 38.10           C  
ATOM   2974  CD  ARG A 390      40.927  51.178  43.879  1.00 39.12           C  
ATOM   2975  NE  ARG A 390      40.682  50.336  42.720  1.00 39.26           N  
ATOM   2976  CZ  ARG A 390      39.663  50.482  41.889  1.00 37.97           C  
ATOM   2977  NH1 ARG A 390      38.769  51.441  42.063  1.00 37.56           N  
ATOM   2978  NH2 ARG A 390      39.539  49.645  40.881  1.00 40.24           N  
ATOM   2979  N   THR A 391      38.533  53.149  46.835  1.00 37.38           N  
ATOM   2980  CA  THR A 391      37.425  53.776  47.560  1.00 36.74           C  
ATOM   2981  C   THR A 391      36.337  52.830  48.100  1.00 36.75           C  
ATOM   2982  O   THR A 391      35.619  53.162  49.058  1.00 37.10           O  
ATOM   2983  CB  THR A 391      36.838  54.841  46.664  1.00 36.48           C  
ATOM   2984  OG1 THR A 391      37.479  56.084  46.967  1.00 36.28           O  
ATOM   2985  CG2 THR A 391      35.355  54.963  46.845  1.00 36.40           C  
ATOM   2986  N   ASP A 392      36.196  51.666  47.475  1.00 36.21           N  
ATOM   2987  CA  ASP A 392      35.190  50.706  47.901  1.00 35.84           C  
ATOM   2988  C   ASP A 392      35.613  49.307  47.548  1.00 35.26           C  
ATOM   2989  O   ASP A 392      36.763  49.092  47.174  1.00 35.74           O  
ATOM   2990  CB  ASP A 392      33.827  51.028  47.319  1.00 35.89           C  
ATOM   2991  CG  ASP A 392      33.849  51.156  45.821  1.00 36.59           C  
ATOM   2992  OD1 ASP A 392      34.894  50.867  45.200  1.00 35.63           O  
ATOM   2993  OD2 ASP A 392      32.805  51.570  45.270  1.00 36.93           O  
ATOM   2994  N   LEU A 393      34.707  48.351  47.699  1.00 34.52           N  
ATOM   2995  CA  LEU A 393      35.066  46.956  47.438  1.00 34.14           C  
ATOM   2996  C   LEU A 393      34.850  46.648  45.953  1.00 33.45           C  
ATOM   2997  O   LEU A 393      33.935  45.909  45.588  1.00 32.87           O  
ATOM   2998  CB  LEU A 393      34.279  46.008  48.345  1.00 33.83           C  
ATOM   2999  CG  LEU A 393      34.475  46.199  49.854  1.00 33.77           C  
ATOM   3000  CD1 LEU A 393      33.631  45.215  50.633  1.00 32.71           C  
ATOM   3001  CD2 LEU A 393      35.954  46.098  50.259  1.00 33.28           C  
ATOM   3002  N   HIS A 394      35.700  47.244  45.111  1.00 32.62           N  
ATOM   3003  CA  HIS A 394      35.446  47.327  43.663  1.00 31.89           C  
ATOM   3004  C   HIS A 394      35.402  45.932  43.029  1.00 31.38           C  
ATOM   3005  O   HIS A 394      34.593  45.673  42.130  1.00 31.63           O  
ATOM   3006  CB  HIS A 394      36.502  48.194  42.983  1.00 31.04           C  
ATOM   3007  CG  HIS A 394      37.874  47.630  43.100  1.00 32.63           C  
ATOM   3008  ND1 HIS A 394      38.581  47.644  44.285  1.00 33.73           N  
ATOM   3009  CD2 HIS A 394      38.638  46.956  42.211  1.00 31.94           C  
ATOM   3010  CE1 HIS A 394      39.736  47.029  44.108  1.00 32.84           C  
ATOM   3011  NE2 HIS A 394      39.795  46.604  42.859  1.00 32.54           N  
ATOM   3012  N   ALA A 395      36.236  45.027  43.532  1.00 30.34           N  
ATOM   3013  CA  ALA A 395      36.323  43.701  42.973  1.00 30.20           C  
ATOM   3014  C   ALA A 395      35.062  42.866  43.204  1.00 30.35           C  
ATOM   3015  O   ALA A 395      34.914  41.838  42.566  1.00 30.65           O  
ATOM   3016  CB  ALA A 395      37.538  42.996  43.496  1.00 30.01           C  
ATOM   3017  N   PHE A 396      34.144  43.323  44.068  1.00 30.50           N  
ATOM   3018  CA  PHE A 396      32.908  42.588  44.375  1.00 30.06           C  
ATOM   3019  C   PHE A 396      31.634  43.282  43.931  1.00 31.12           C  
ATOM   3020  O   PHE A 396      30.519  42.925  44.357  1.00 31.87           O  
ATOM   3021  CB  PHE A 396      32.843  42.229  45.855  1.00 29.51           C  
ATOM   3022  CG  PHE A 396      33.969  41.281  46.317  1.00 29.34           C  
ATOM   3023  CD1 PHE A 396      35.029  41.750  47.079  1.00 26.72           C  
ATOM   3024  CD2 PHE A 396      33.949  39.927  45.987  1.00 27.50           C  
ATOM   3025  CE1 PHE A 396      36.077  40.878  47.522  1.00 26.70           C  
ATOM   3026  CE2 PHE A 396      34.977  39.062  46.423  1.00 28.13           C  
ATOM   3027  CZ  PHE A 396      36.046  39.556  47.199  1.00 27.48           C  
ATOM   3028  N   GLU A 397      31.776  44.240  43.022  1.00 31.72           N  
ATOM   3029  CA  GLU A 397      30.635  44.953  42.446  1.00 31.76           C  
ATOM   3030  C   GLU A 397      29.558  44.063  41.783  1.00 31.48           C  
ATOM   3031  O   GLU A 397      28.414  44.516  41.532  1.00 31.19           O  
ATOM   3032  CB  GLU A 397      31.151  45.964  41.434  1.00 31.62           C  
ATOM   3033  CG  GLU A 397      31.839  45.340  40.224  1.00 33.23           C  
ATOM   3034  CD  GLU A 397      32.351  46.378  39.208  1.00 34.31           C  
ATOM   3035  OE1 GLU A 397      31.542  47.237  38.747  1.00 35.52           O  
ATOM   3036  OE2 GLU A 397      33.568  46.314  38.862  1.00 38.35           O  
ATOM   3037  N   ASN A 398      29.905  42.815  41.470  1.00 31.08           N  
ATOM   3038  CA  ASN A 398      28.909  41.907  40.887  1.00 30.50           C  
ATOM   3039  C   ASN A 398      28.467  40.754  41.805  1.00 30.66           C  
ATOM   3040  O   ASN A 398      27.698  39.877  41.397  1.00 30.91           O  
ATOM   3041  CB  ASN A 398      29.389  41.381  39.545  1.00 30.48           C  
ATOM   3042  CG  ASN A 398      29.672  42.485  38.567  1.00 28.42           C  
ATOM   3043  OD1 ASN A 398      28.799  43.270  38.232  1.00 27.18           O  
ATOM   3044  ND2 ASN A 398      30.901  42.544  38.095  1.00 26.54           N  
ATOM   3045  N   LEU A 399      28.936  40.783  43.049  1.00 30.12           N  
ATOM   3046  CA  LEU A 399      28.524  39.826  44.040  1.00 29.66           C  
ATOM   3047  C   LEU A 399      27.008  39.916  44.297  1.00 29.93           C  
ATOM   3048  O   LEU A 399      26.465  40.971  44.679  1.00 29.70           O  
ATOM   3049  CB  LEU A 399      29.299  40.077  45.316  1.00 29.32           C  
ATOM   3050  CG  LEU A 399      29.088  39.059  46.429  1.00 29.60           C  
ATOM   3051  CD1 LEU A 399      29.442  37.630  45.981  1.00 30.55           C  
ATOM   3052  CD2 LEU A 399      29.937  39.477  47.589  1.00 28.66           C  
ATOM   3053  N   GLU A 400      26.315  38.811  44.082  1.00 29.60           N  
ATOM   3054  CA  GLU A 400      24.867  38.856  44.210  1.00 30.08           C  
ATOM   3055  C   GLU A 400      24.339  38.259  45.504  1.00 29.81           C  
ATOM   3056  O   GLU A 400      23.277  38.674  45.976  1.00 29.68           O  
ATOM   3057  CB  GLU A 400      24.211  38.183  43.022  1.00 29.75           C  
ATOM   3058  CG  GLU A 400      24.484  38.900  41.755  1.00 31.12           C  
ATOM   3059  CD  GLU A 400      23.706  38.325  40.607  1.00 32.98           C  
ATOM   3060  OE1 GLU A 400      22.473  38.382  40.636  1.00 34.61           O  
ATOM   3061  OE2 GLU A 400      24.325  37.823  39.660  1.00 35.39           O  
ATOM   3062  N   ILE A 401      25.095  37.306  46.061  1.00 29.31           N  
ATOM   3063  CA  ILE A 401      24.669  36.471  47.176  1.00 29.02           C  
ATOM   3064  C   ILE A 401      25.866  35.872  47.906  1.00 29.79           C  
ATOM   3065  O   ILE A 401      26.786  35.324  47.301  1.00 29.51           O  
ATOM   3066  CB  ILE A 401      23.712  35.349  46.693  1.00 28.58           C  
ATOM   3067  CG1 ILE A 401      23.395  34.347  47.797  1.00 28.31           C  
ATOM   3068  CG2 ILE A 401      24.297  34.616  45.525  1.00 29.18           C  
ATOM   3069  CD1 ILE A 401      22.056  33.602  47.567  1.00 28.54           C  
ATOM   3070  N   ILE A 402      25.848  35.989  49.222  1.00 30.66           N  
ATOM   3071  CA  ILE A 402      26.777  35.258  50.071  1.00 30.84           C  
ATOM   3072  C   ILE A 402      25.892  34.249  50.762  1.00 31.31           C  
ATOM   3073  O   ILE A 402      24.940  34.652  51.433  1.00 31.73           O  
ATOM   3074  CB  ILE A 402      27.432  36.202  51.103  1.00 31.09           C  
ATOM   3075  CG1 ILE A 402      28.263  37.291  50.377  1.00 31.55           C  
ATOM   3076  CG2 ILE A 402      28.282  35.407  52.061  1.00 30.62           C  
ATOM   3077  CD1 ILE A 402      28.690  38.523  51.227  1.00 30.01           C  
ATOM   3078  N   ARG A 403      26.103  32.950  50.559  1.00 31.76           N  
ATOM   3079  CA  ARG A 403      25.092  31.995  51.138  1.00 32.32           C  
ATOM   3080  C   ARG A 403      25.363  31.750  52.611  1.00 32.34           C  
ATOM   3081  O   ARG A 403      24.434  31.534  53.379  1.00 32.09           O  
ATOM   3082  CB  ARG A 403      24.941  30.665  50.388  1.00 31.05           C  
ATOM   3083  CG  ARG A 403      24.818  30.820  48.900  1.00 31.94           C  
ATOM   3084  CD  ARG A 403      24.480  29.506  48.159  1.00 32.43           C  
ATOM   3085  NE  ARG A 403      23.123  29.654  47.643  1.00 36.78           N  
ATOM   3086  CZ  ARG A 403      22.814  29.935  46.387  1.00 34.53           C  
ATOM   3087  NH1 ARG A 403      23.768  30.050  45.480  1.00 34.93           N  
ATOM   3088  NH2 ARG A 403      21.550  30.095  46.052  1.00 33.92           N  
ATOM   3089  N   GLY A 404      26.633  31.823  52.987  1.00 32.54           N  
ATOM   3090  CA  GLY A 404      27.016  31.671  54.371  1.00 34.00           C  
ATOM   3091  C   GLY A 404      26.754  30.281  54.913  1.00 34.83           C  
ATOM   3092  O   GLY A 404      26.374  30.120  56.075  1.00 35.38           O  
ATOM   3093  N   ARG A 405      26.926  29.276  54.061  1.00 35.34           N  
ATOM   3094  CA  ARG A 405      26.892  27.881  54.488  1.00 35.54           C  
ATOM   3095  C   ARG A 405      27.995  27.569  55.520  1.00 35.09           C  
ATOM   3096  O   ARG A 405      27.726  27.039  56.582  1.00 35.65           O  
ATOM   3097  CB  ARG A 405      27.009  26.980  53.272  1.00 35.87           C  
ATOM   3098  CG  ARG A 405      25.777  26.984  52.414  1.00 37.03           C  
ATOM   3099  CD  ARG A 405      25.964  26.134  51.133  1.00 40.38           C  
ATOM   3100  NE  ARG A 405      24.661  25.953  50.486  1.00 43.40           N  
ATOM   3101  CZ  ARG A 405      24.470  25.609  49.217  1.00 43.16           C  
ATOM   3102  NH1 ARG A 405      25.503  25.414  48.408  1.00 42.89           N  
ATOM   3103  NH2 ARG A 405      23.228  25.472  48.763  1.00 43.12           N  
ATOM   3104  N   THR A 406      29.236  27.875  55.203  1.00 34.79           N  
ATOM   3105  CA  THR A 406      30.283  27.933  56.220  1.00 34.67           C  
ATOM   3106  C   THR A 406      30.379  29.395  56.698  1.00 34.17           C  
ATOM   3107  O   THR A 406      30.027  30.293  55.937  1.00 34.47           O  
ATOM   3108  CB  THR A 406      31.625  27.467  55.624  1.00 34.88           C  
ATOM   3109  OG1 THR A 406      31.798  28.062  54.325  1.00 34.39           O  
ATOM   3110  CG2 THR A 406      31.631  25.953  55.491  1.00 34.93           C  
ATOM   3111  N   LYS A 407      30.815  29.634  57.940  1.00 33.60           N  
ATOM   3112  CA  LYS A 407      30.937  31.013  58.499  1.00 33.46           C  
ATOM   3113  C   LYS A 407      32.225  31.185  59.283  1.00 33.67           C  
ATOM   3114  O   LYS A 407      32.703  30.219  59.856  1.00 34.57           O  
ATOM   3115  CB  LYS A 407      29.788  31.340  59.440  1.00 33.14           C  
ATOM   3116  CG  LYS A 407      28.377  31.194  58.852  1.00 32.99           C  
ATOM   3117  CD  LYS A 407      27.466  30.892  59.993  1.00 34.31           C  
ATOM   3118  CE  LYS A 407      26.382  29.942  59.645  1.00 39.22           C  
ATOM   3119  NZ  LYS A 407      25.151  30.751  59.574  1.00 43.58           N  
ATOM   3120  N   GLN A 408      32.810  32.387  59.323  1.00 33.27           N  
ATOM   3121  CA  GLN A 408      34.006  32.565  60.145  1.00 32.75           C  
ATOM   3122  C   GLN A 408      33.625  32.378  61.626  1.00 33.30           C  
ATOM   3123  O   GLN A 408      32.607  32.950  62.113  1.00 32.06           O  
ATOM   3124  CB  GLN A 408      34.694  33.917  59.949  1.00 32.25           C  
ATOM   3125  CG  GLN A 408      36.047  33.925  60.622  1.00 31.90           C  
ATOM   3126  CD  GLN A 408      36.696  35.289  60.735  1.00 34.54           C  
ATOM   3127  OE1 GLN A 408      36.028  36.304  60.837  1.00 38.88           O  
ATOM   3128  NE2 GLN A 408      38.001  35.314  60.735  1.00 31.71           N  
ATOM   3129  N   HIS A 409      34.440  31.555  62.301  1.00 32.98           N  
ATOM   3130  CA  HIS A 409      34.266  31.198  63.688  1.00 33.34           C  
ATOM   3131  C   HIS A 409      32.853  30.747  63.954  1.00 33.80           C  
ATOM   3132  O   HIS A 409      32.340  30.945  65.050  1.00 34.54           O  
ATOM   3133  CB  HIS A 409      34.568  32.397  64.594  1.00 33.49           C  
ATOM   3134  CG  HIS A 409      35.948  32.940  64.449  1.00 32.99           C  
ATOM   3135  ND1 HIS A 409      37.071  32.149  64.532  1.00 33.78           N  
ATOM   3136  CD2 HIS A 409      36.392  34.204  64.269  1.00 33.44           C  
ATOM   3137  CE1 HIS A 409      38.149  32.898  64.369  1.00 33.33           C  
ATOM   3138  NE2 HIS A 409      37.767  34.152  64.222  1.00 31.81           N  
ATOM   3139  N   GLY A 410      32.202  30.185  62.944  1.00 34.03           N  
ATOM   3140  CA  GLY A 410      30.824  29.724  63.067  1.00 33.41           C  
ATOM   3141  C   GLY A 410      29.833  30.872  63.076  1.00 34.19           C  
ATOM   3142  O   GLY A 410      28.652  30.662  63.292  1.00 33.08           O  
ATOM   3143  N   GLN A 411      30.294  32.094  62.833  1.00 35.20           N  
ATOM   3144  CA  GLN A 411      29.420  33.243  63.016  1.00 36.41           C  
ATOM   3145  C   GLN A 411      29.185  34.051  61.761  1.00 36.26           C  
ATOM   3146  O   GLN A 411      28.075  34.087  61.234  1.00 36.27           O  
ATOM   3147  CB  GLN A 411      29.968  34.173  64.092  1.00 36.78           C  
ATOM   3148  CG  GLN A 411      29.806  33.693  65.526  1.00 40.61           C  
ATOM   3149  CD  GLN A 411      30.284  34.765  66.497  1.00 45.98           C  
ATOM   3150  OE1 GLN A 411      29.754  35.879  66.506  1.00 48.06           O  
ATOM   3151  NE2 GLN A 411      31.314  34.456  67.280  1.00 47.41           N  
ATOM   3152  N   PHE A 412      30.232  34.722  61.305  1.00 36.34           N  
ATOM   3153  CA  PHE A 412      30.087  35.741  60.307  1.00 36.26           C  
ATOM   3154  C   PHE A 412      29.988  35.188  58.892  1.00 36.45           C  
ATOM   3155  O   PHE A 412      30.791  34.339  58.495  1.00 36.74           O  
ATOM   3156  CB  PHE A 412      31.277  36.672  60.424  1.00 36.74           C  
ATOM   3157  CG  PHE A 412      31.542  37.142  61.838  1.00 37.77           C  
ATOM   3158  CD1 PHE A 412      32.781  36.885  62.454  1.00 37.50           C  
ATOM   3159  CD2 PHE A 412      30.553  37.831  62.563  1.00 37.01           C  
ATOM   3160  CE1 PHE A 412      33.019  37.318  63.754  1.00 36.38           C  
ATOM   3161  CE2 PHE A 412      30.789  38.272  63.853  1.00 35.05           C  
ATOM   3162  CZ  PHE A 412      32.012  38.006  64.450  1.00 38.04           C  
ATOM   3163  N   SER A 413      29.015  35.668  58.113  1.00 36.50           N  
ATOM   3164  CA  SER A 413      29.034  35.375  56.671  1.00 36.48           C  
ATOM   3165  C   SER A 413      29.644  36.486  55.810  1.00 36.48           C  
ATOM   3166  O   SER A 413      30.090  36.237  54.703  1.00 36.70           O  
ATOM   3167  CB  SER A 413      27.687  34.936  56.159  1.00 35.91           C  
ATOM   3168  OG  SER A 413      26.773  35.994  56.284  1.00 37.94           O  
ATOM   3169  N   LEU A 414      29.689  37.703  56.345  1.00 36.56           N  
ATOM   3170  CA  LEU A 414      30.382  38.836  55.725  1.00 36.23           C  
ATOM   3171  C   LEU A 414      31.130  39.629  56.794  1.00 36.09           C  
ATOM   3172  O   LEU A 414      30.498  40.210  57.663  1.00 37.39           O  
ATOM   3173  CB  LEU A 414      29.371  39.769  55.016  1.00 35.67           C  
ATOM   3174  CG  LEU A 414      29.867  41.142  54.513  1.00 35.56           C  
ATOM   3175  CD1 LEU A 414      31.163  41.055  53.672  1.00 36.77           C  
ATOM   3176  CD2 LEU A 414      28.824  41.865  53.741  1.00 35.18           C  
ATOM   3177  N   ALA A 415      32.445  39.690  56.714  1.00 35.05           N  
ATOM   3178  CA  ALA A 415      33.218  40.447  57.680  1.00 34.68           C  
ATOM   3179  C   ALA A 415      34.140  41.453  56.998  1.00 34.08           C  
ATOM   3180  O   ALA A 415      35.060  41.053  56.297  1.00 34.54           O  
ATOM   3181  CB  ALA A 415      34.055  39.503  58.544  1.00 34.59           C  
ATOM   3182  N   VAL A 416      33.912  42.745  57.234  1.00 33.04           N  
ATOM   3183  CA  VAL A 416      34.777  43.808  56.711  1.00 32.18           C  
ATOM   3184  C   VAL A 416      35.420  44.626  57.833  1.00 31.50           C  
ATOM   3185  O   VAL A 416      34.733  45.307  58.573  1.00 32.19           O  
ATOM   3186  CB  VAL A 416      33.920  44.722  55.848  1.00 32.42           C  
ATOM   3187  CG1 VAL A 416      34.730  45.869  55.256  1.00 31.10           C  
ATOM   3188  CG2 VAL A 416      33.233  43.892  54.792  1.00 31.43           C  
ATOM   3189  N   VAL A 417      36.737  44.591  57.962  1.00 31.39           N  
ATOM   3190  CA  VAL A 417      37.360  45.078  59.193  1.00 30.48           C  
ATOM   3191  C   VAL A 417      38.609  45.893  58.970  1.00 30.90           C  
ATOM   3192  O   VAL A 417      39.636  45.373  58.487  1.00 32.01           O  
ATOM   3193  CB  VAL A 417      37.745  43.914  60.161  1.00 30.38           C  
ATOM   3194  CG1 VAL A 417      38.450  44.471  61.373  1.00 31.49           C  
ATOM   3195  CG2 VAL A 417      36.553  43.126  60.637  1.00 28.50           C  
ATOM   3196  N   SER A 418      38.548  47.155  59.396  1.00 30.65           N  
ATOM   3197  CA  SER A 418      39.692  48.063  59.424  1.00 29.55           C  
ATOM   3198  C   SER A 418      40.225  48.347  58.033  1.00 29.57           C  
ATOM   3199  O   SER A 418      41.422  48.237  57.766  1.00 29.25           O  
ATOM   3200  CB  SER A 418      40.772  47.513  60.355  1.00 30.08           C  
ATOM   3201  OG  SER A 418      41.893  48.389  60.519  1.00 31.22           O  
ATOM   3202  N   LEU A 419      39.336  48.725  57.124  1.00 29.76           N  
ATOM   3203  CA  LEU A 419      39.789  49.123  55.769  1.00 29.86           C  
ATOM   3204  C   LEU A 419      39.768  50.641  55.606  1.00 30.26           C  
ATOM   3205  O   LEU A 419      39.317  51.360  56.497  1.00 31.54           O  
ATOM   3206  CB  LEU A 419      38.946  48.463  54.691  1.00 29.47           C  
ATOM   3207  CG  LEU A 419      38.769  46.956  54.855  1.00 29.27           C  
ATOM   3208  CD1 LEU A 419      37.958  46.388  53.722  1.00 28.66           C  
ATOM   3209  CD2 LEU A 419      40.138  46.283  54.959  1.00 29.05           C  
ATOM   3210  N   ASN A 420      40.298  51.138  54.501  1.00 29.93           N  
ATOM   3211  CA  ASN A 420      40.286  52.549  54.245  1.00 29.38           C  
ATOM   3212  C   ASN A 420      39.098  52.924  53.396  1.00 29.71           C  
ATOM   3213  O   ASN A 420      38.973  54.089  53.047  1.00 29.77           O  
ATOM   3214  CB  ASN A 420      41.531  52.913  53.480  1.00 29.88           C  
ATOM   3215  CG  ASN A 420      41.957  54.330  53.714  1.00 31.78           C  
ATOM   3216  OD1 ASN A 420      41.805  54.857  54.818  1.00 33.78           O  
ATOM   3217  ND2 ASN A 420      42.542  54.951  52.685  1.00 32.44           N  
ATOM   3218  N   ILE A 421      38.235  51.957  53.032  1.00 29.60           N  
ATOM   3219  CA  ILE A 421      37.108  52.240  52.111  1.00 29.89           C  
ATOM   3220  C   ILE A 421      36.165  53.344  52.576  1.00 30.10           C  
ATOM   3221  O   ILE A 421      36.165  53.717  53.735  1.00 30.51           O  
ATOM   3222  CB  ILE A 421      36.259  51.006  51.757  1.00 29.38           C  
ATOM   3223  CG1 ILE A 421      35.853  50.269  53.026  1.00 29.05           C  
ATOM   3224  CG2 ILE A 421      37.007  50.129  50.779  1.00 29.80           C  
ATOM   3225  CD1 ILE A 421      34.656  49.353  52.866  1.00 28.43           C  
ATOM   3226  N   THR A 422      35.347  53.829  51.657  1.00 30.68           N  
ATOM   3227  CA  THR A 422      34.424  54.918  51.916  1.00 31.31           C  
ATOM   3228  C   THR A 422      32.994  54.413  51.789  1.00 31.71           C  
ATOM   3229  O   THR A 422      32.107  54.813  52.549  1.00 32.27           O  
ATOM   3230  CB  THR A 422      34.696  56.054  50.917  1.00 31.38           C  
ATOM   3231  OG1 THR A 422      36.035  56.525  51.131  1.00 32.24           O  
ATOM   3232  CG2 THR A 422      33.705  57.190  51.055  1.00 29.57           C  
ATOM   3233  N   SER A 423      32.775  53.535  50.821  1.00 31.69           N  
ATOM   3234  CA  SER A 423      31.489  52.884  50.681  1.00 31.98           C  
ATOM   3235  C   SER A 423      31.746  51.398  50.611  1.00 32.21           C  
ATOM   3236  O   SER A 423      32.888  50.971  50.413  1.00 31.79           O  
ATOM   3237  CB  SER A 423      30.774  53.359  49.423  1.00 31.93           C  
ATOM   3238  OG  SER A 423      31.649  53.449  48.308  1.00 32.28           O  
ATOM   3239  N   LEU A 424      30.703  50.598  50.792  1.00 32.62           N  
ATOM   3240  CA  LEU A 424      30.892  49.157  50.647  1.00 33.01           C  
ATOM   3241  C   LEU A 424      31.081  48.825  49.148  1.00 32.74           C  
ATOM   3242  O   LEU A 424      31.978  48.091  48.764  1.00 32.50           O  
ATOM   3243  CB  LEU A 424      29.737  48.379  51.308  1.00 33.06           C  
ATOM   3244  CG  LEU A 424      29.785  48.349  52.856  1.00 33.45           C  
ATOM   3245  CD1 LEU A 424      28.462  47.793  53.508  1.00 30.76           C  
ATOM   3246  CD2 LEU A 424      31.028  47.643  53.379  1.00 30.15           C  
ATOM   3247  N   GLY A 425      30.263  49.436  48.309  1.00 32.72           N  
ATOM   3248  CA  GLY A 425      30.333  49.196  46.881  1.00 33.02           C  
ATOM   3249  C   GLY A 425      29.620  47.930  46.449  1.00 32.98           C  
ATOM   3250  O   GLY A 425      29.666  47.569  45.277  1.00 33.15           O  
ATOM   3251  N   LEU A 426      28.954  47.268  47.396  1.00 33.04           N  
ATOM   3252  CA  LEU A 426      28.328  45.975  47.166  1.00 32.52           C  
ATOM   3253  C   LEU A 426      26.954  46.136  46.547  1.00 32.88           C  
ATOM   3254  O   LEU A 426      25.938  45.667  47.096  1.00 33.88           O  
ATOM   3255  CB  LEU A 426      28.280  45.174  48.465  1.00 31.56           C  
ATOM   3256  CG  LEU A 426      29.645  44.868  49.078  1.00 31.60           C  
ATOM   3257  CD1 LEU A 426      29.483  44.039  50.331  1.00 29.72           C  
ATOM   3258  CD2 LEU A 426      30.588  44.153  48.096  1.00 30.11           C  
ATOM   3259  N   ARG A 427      26.909  46.774  45.384  1.00 32.96           N  
ATOM   3260  CA  ARG A 427      25.614  47.148  44.798  1.00 33.25           C  
ATOM   3261  C   ARG A 427      24.813  45.997  44.198  1.00 32.80           C  
ATOM   3262  O   ARG A 427      23.635  46.155  43.906  1.00 32.39           O  
ATOM   3263  CB  ARG A 427      25.787  48.245  43.756  1.00 33.16           C  
ATOM   3264  CG  ARG A 427      26.492  47.791  42.480  1.00 34.54           C  
ATOM   3265  CD  ARG A 427      26.656  48.953  41.498  1.00 34.28           C  
ATOM   3266  NE  ARG A 427      27.474  49.997  42.099  1.00 34.88           N  
ATOM   3267  CZ  ARG A 427      28.797  49.964  42.126  1.00 35.30           C  
ATOM   3268  NH1 ARG A 427      29.441  48.952  41.554  1.00 36.17           N  
ATOM   3269  NH2 ARG A 427      29.471  50.948  42.707  1.00 34.47           N  
ATOM   3270  N   SER A 428      25.450  44.856  43.987  1.00 33.03           N  
ATOM   3271  CA  SER A 428      24.737  43.707  43.444  1.00 33.69           C  
ATOM   3272  C   SER A 428      24.229  42.759  44.513  1.00 34.28           C  
ATOM   3273  O   SER A 428      23.459  41.850  44.198  1.00 35.16           O  
ATOM   3274  CB  SER A 428      25.619  42.919  42.480  1.00 33.37           C  
ATOM   3275  OG  SER A 428      25.771  43.616  41.273  1.00 32.91           O  
ATOM   3276  N   LEU A 429      24.671  42.948  45.757  1.00 34.54           N  
ATOM   3277  CA  LEU A 429      24.371  42.009  46.817  1.00 34.66           C  
ATOM   3278  C   LEU A 429      22.938  42.150  47.242  1.00 35.26           C  
ATOM   3279  O   LEU A 429      22.524  43.169  47.766  1.00 36.25           O  
ATOM   3280  CB  LEU A 429      25.272  42.243  48.003  1.00 35.14           C  
ATOM   3281  CG  LEU A 429      25.094  41.250  49.151  1.00 33.95           C  
ATOM   3282  CD1 LEU A 429      25.320  39.836  48.670  1.00 30.93           C  
ATOM   3283  CD2 LEU A 429      26.066  41.640  50.254  1.00 33.01           C  
ATOM   3284  N   LYS A 430      22.166  41.114  46.996  1.00 35.55           N  
ATOM   3285  CA  LYS A 430      20.767  41.175  47.220  1.00 35.25           C  
ATOM   3286  C   LYS A 430      20.400  40.061  48.173  1.00 35.20           C  
ATOM   3287  O   LYS A 430      19.239  39.897  48.509  1.00 35.98           O  
ATOM   3288  CB  LYS A 430      20.031  41.027  45.887  1.00 35.98           C  
ATOM   3289  CG  LYS A 430      20.143  42.243  44.917  1.00 37.31           C  
ATOM   3290  CD  LYS A 430      19.189  43.397  45.298  1.00 38.58           C  
ATOM   3291  CE  LYS A 430      18.913  44.389  44.154  1.00 38.51           C  
ATOM   3292  NZ  LYS A 430      17.543  45.046  44.301  1.00 36.84           N  
ATOM   3293  N   GLU A 431      21.369  39.260  48.598  1.00 34.42           N  
ATOM   3294  CA  GLU A 431      21.047  38.233  49.557  1.00 34.03           C  
ATOM   3295  C   GLU A 431      22.242  37.824  50.335  1.00 33.49           C  
ATOM   3296  O   GLU A 431      23.315  37.643  49.770  1.00 34.21           O  
ATOM   3297  CB  GLU A 431      20.442  37.008  48.897  1.00 33.83           C  
ATOM   3298  CG  GLU A 431      20.041  35.970  49.914  1.00 36.12           C  
ATOM   3299  CD  GLU A 431      19.158  34.853  49.356  1.00 40.08           C  
ATOM   3300  OE1 GLU A 431      18.623  34.958  48.219  1.00 41.65           O  
ATOM   3301  OE2 GLU A 431      18.983  33.849  50.077  1.00 40.66           O  
ATOM   3302  N   ILE A 432      22.055  37.712  51.646  1.00 33.18           N  
ATOM   3303  CA  ILE A 432      22.986  37.003  52.537  1.00 32.56           C  
ATOM   3304  C   ILE A 432      22.145  35.958  53.242  1.00 33.06           C  
ATOM   3305  O   ILE A 432      21.373  36.289  54.147  1.00 33.15           O  
ATOM   3306  CB  ILE A 432      23.654  37.919  53.577  1.00 31.57           C  
ATOM   3307  CG1 ILE A 432      24.339  39.092  52.870  1.00 30.58           C  
ATOM   3308  CG2 ILE A 432      24.624  37.097  54.410  1.00 31.70           C  
ATOM   3309  CD1 ILE A 432      24.976  40.117  53.739  1.00 27.29           C  
ATOM   3310  N   SER A 433      22.284  34.707  52.811  1.00 33.49           N  
ATOM   3311  CA  SER A 433      21.411  33.608  53.249  1.00 33.70           C  
ATOM   3312  C   SER A 433      21.461  33.292  54.757  1.00 34.04           C  
ATOM   3313  O   SER A 433      20.437  33.161  55.415  1.00 34.56           O  
ATOM   3314  CB  SER A 433      21.726  32.347  52.445  1.00 33.62           C  
ATOM   3315  OG  SER A 433      21.160  32.407  51.148  1.00 32.10           O  
ATOM   3316  N   ASP A 434      22.655  33.186  55.301  1.00 34.42           N  
ATOM   3317  CA  ASP A 434      22.830  32.827  56.682  1.00 35.27           C  
ATOM   3318  C   ASP A 434      24.073  33.550  57.189  1.00 34.97           C  
ATOM   3319  O   ASP A 434      24.796  34.163  56.416  1.00 34.58           O  
ATOM   3320  CB  ASP A 434      22.974  31.302  56.794  1.00 35.91           C  
ATOM   3321  CG  ASP A 434      22.843  30.785  58.235  1.00 38.98           C  
ATOM   3322  OD1 ASP A 434      22.372  31.525  59.139  1.00 41.46           O  
ATOM   3323  OD2 ASP A 434      23.230  29.617  58.471  1.00 42.50           O  
ATOM   3324  N   GLY A 435      24.318  33.490  58.489  1.00 35.15           N  
ATOM   3325  CA  GLY A 435      25.499  34.133  59.061  1.00 35.51           C  
ATOM   3326  C   GLY A 435      25.254  35.583  59.442  1.00 35.53           C  
ATOM   3327  O   GLY A 435      24.223  36.167  59.108  1.00 36.10           O  
ATOM   3328  N   ASP A 436      26.216  36.168  60.125  1.00 35.42           N  
ATOM   3329  CA  ASP A 436      26.096  37.523  60.586  1.00 36.13           C  
ATOM   3330  C   ASP A 436      27.056  38.488  59.890  1.00 35.47           C  
ATOM   3331  O   ASP A 436      28.179  38.129  59.518  1.00 35.69           O  
ATOM   3332  CB  ASP A 436      26.375  37.540  62.079  1.00 37.23           C  
ATOM   3333  CG  ASP A 436      25.268  36.882  62.905  1.00 40.56           C  
ATOM   3334  OD1 ASP A 436      24.290  36.296  62.365  1.00 45.99           O  
ATOM   3335  OD2 ASP A 436      25.372  36.973  64.139  1.00 44.96           O  
ATOM   3336  N   VAL A 437      26.634  39.736  59.757  1.00 34.67           N  
ATOM   3337  CA  VAL A 437      27.485  40.752  59.172  1.00 33.74           C  
ATOM   3338  C   VAL A 437      28.200  41.503  60.261  1.00 33.93           C  
ATOM   3339  O   VAL A 437      27.601  41.890  61.254  1.00 34.85           O  
ATOM   3340  CB  VAL A 437      26.666  41.755  58.382  1.00 33.27           C  
ATOM   3341  CG1 VAL A 437      27.577  42.721  57.685  1.00 32.36           C  
ATOM   3342  CG2 VAL A 437      25.833  41.030  57.378  1.00 32.63           C  
ATOM   3343  N   ILE A 438      29.483  41.707  60.072  1.00 33.65           N  
ATOM   3344  CA  ILE A 438      30.249  42.586  60.913  1.00 33.55           C  
ATOM   3345  C   ILE A 438      31.141  43.551  60.111  1.00 33.71           C  
ATOM   3346  O   ILE A 438      32.036  43.162  59.335  1.00 32.43           O  
ATOM   3347  CB  ILE A 438      31.091  41.826  61.948  1.00 33.99           C  
ATOM   3348  CG1 ILE A 438      31.892  42.828  62.806  1.00 34.86           C  
ATOM   3349  CG2 ILE A 438      32.029  40.833  61.284  1.00 31.93           C  
ATOM   3350  CD1 ILE A 438      31.836  42.501  64.272  1.00 35.84           C  
ATOM   3351  N   ILE A 439      30.877  44.827  60.338  1.00 33.78           N  
ATOM   3352  CA  ILE A 439      31.547  45.891  59.618  1.00 33.80           C  
ATOM   3353  C   ILE A 439      32.118  46.814  60.659  1.00 33.69           C  
ATOM   3354  O   ILE A 439      31.365  47.601  61.277  1.00 33.84           O  
ATOM   3355  CB  ILE A 439      30.522  46.635  58.700  1.00 33.25           C  
ATOM   3356  CG1 ILE A 439      30.202  45.753  57.523  1.00 31.00           C  
ATOM   3357  CG2 ILE A 439      31.080  47.962  58.222  1.00 32.43           C  
ATOM   3358  CD1 ILE A 439      28.870  45.901  57.115  1.00 35.67           C  
ATOM   3359  N   SER A 440      33.429  46.719  60.855  1.00 33.29           N  
ATOM   3360  CA  SER A 440      34.040  47.313  62.029  1.00 33.97           C  
ATOM   3361  C   SER A 440      35.360  48.019  61.791  1.00 34.73           C  
ATOM   3362  O   SER A 440      36.279  47.522  61.119  1.00 35.58           O  
ATOM   3363  CB  SER A 440      34.205  46.242  63.111  1.00 34.32           C  
ATOM   3364  OG  SER A 440      35.145  46.600  64.120  1.00 35.59           O  
ATOM   3365  N   GLY A 441      35.492  49.185  62.390  1.00 34.74           N  
ATOM   3366  CA  GLY A 441      36.791  49.807  62.379  1.00 34.19           C  
ATOM   3367  C   GLY A 441      37.175  50.349  61.031  1.00 33.91           C  
ATOM   3368  O   GLY A 441      38.338  50.508  60.743  1.00 34.74           O  
ATOM   3369  N   ASN A 442      36.198  50.671  60.211  1.00 34.48           N  
ATOM   3370  CA  ASN A 442      36.463  51.306  58.929  1.00 34.57           C  
ATOM   3371  C   ASN A 442      36.246  52.813  59.078  1.00 34.52           C  
ATOM   3372  O   ASN A 442      35.105  53.303  58.987  1.00 34.69           O  
ATOM   3373  CB  ASN A 442      35.558  50.671  57.873  1.00 34.46           C  
ATOM   3374  CG  ASN A 442      35.726  49.169  57.817  1.00 34.88           C  
ATOM   3375  OD1 ASN A 442      36.759  48.670  57.384  1.00 35.52           O  
ATOM   3376  ND2 ASN A 442      34.738  48.444  58.306  1.00 37.15           N  
ATOM   3377  N   LYS A 443      37.325  53.546  59.332  1.00 33.80           N  
ATOM   3378  CA  LYS A 443      37.179  54.908  59.831  1.00 33.95           C  
ATOM   3379  C   LYS A 443      36.659  55.918  58.829  1.00 34.24           C  
ATOM   3380  O   LYS A 443      36.260  57.019  59.217  1.00 34.89           O  
ATOM   3381  CB  LYS A 443      38.451  55.425  60.491  1.00 34.14           C  
ATOM   3382  CG  LYS A 443      39.638  55.659  59.583  1.00 34.74           C  
ATOM   3383  CD  LYS A 443      40.552  56.653  60.240  1.00 37.05           C  
ATOM   3384  CE  LYS A 443      41.982  56.309  59.983  1.00 40.75           C  
ATOM   3385  NZ  LYS A 443      42.357  55.169  60.850  1.00 43.16           N  
ATOM   3386  N   ASN A 444      36.665  55.554  57.551  1.00 34.25           N  
ATOM   3387  CA  ASN A 444      36.114  56.404  56.491  1.00 33.41           C  
ATOM   3388  C   ASN A 444      34.827  55.836  55.932  1.00 33.18           C  
ATOM   3389  O   ASN A 444      34.297  56.340  54.949  1.00 32.84           O  
ATOM   3390  CB  ASN A 444      37.127  56.534  55.366  1.00 32.75           C  
ATOM   3391  CG  ASN A 444      38.345  57.250  55.797  1.00 34.29           C  
ATOM   3392  OD1 ASN A 444      38.273  58.158  56.608  1.00 38.14           O  
ATOM   3393  ND2 ASN A 444      39.481  56.881  55.247  1.00 37.31           N  
ATOM   3394  N   LEU A 445      34.331  54.764  56.539  1.00 33.25           N  
ATOM   3395  CA  LEU A 445      33.260  54.053  55.901  1.00 34.06           C  
ATOM   3396  C   LEU A 445      31.937  54.744  56.159  1.00 35.09           C  
ATOM   3397  O   LEU A 445      31.556  55.008  57.311  1.00 35.51           O  
ATOM   3398  CB  LEU A 445      33.218  52.594  56.320  1.00 33.39           C  
ATOM   3399  CG  LEU A 445      32.013  51.887  55.696  1.00 34.32           C  
ATOM   3400  CD1 LEU A 445      32.054  52.028  54.177  1.00 35.66           C  
ATOM   3401  CD2 LEU A 445      31.932  50.423  56.087  1.00 34.25           C  
ATOM   3402  N   CYS A 446      31.244  55.056  55.078  1.00 36.17           N  
ATOM   3403  CA  CYS A 446      29.914  55.630  55.193  1.00 37.57           C  
ATOM   3404  C   CYS A 446      28.928  54.682  54.587  1.00 37.12           C  
ATOM   3405  O   CYS A 446      29.313  53.641  54.067  1.00 38.03           O  
ATOM   3406  CB  CYS A 446      29.837  56.965  54.466  1.00 37.72           C  
ATOM   3407  SG  CYS A 446      30.780  58.289  55.227  1.00 41.98           S  
ATOM   3408  N   TYR A 447      27.660  55.060  54.679  1.00 37.08           N  
ATOM   3409  CA  TYR A 447      26.537  54.475  53.940  1.00 36.86           C  
ATOM   3410  C   TYR A 447      25.944  53.233  54.561  1.00 37.49           C  
ATOM   3411  O   TYR A 447      24.740  52.960  54.381  1.00 37.40           O  
ATOM   3412  CB  TYR A 447      26.853  54.258  52.449  1.00 36.18           C  
ATOM   3413  CG  TYR A 447      27.404  55.484  51.749  1.00 36.05           C  
ATOM   3414  CD1 TYR A 447      28.763  55.604  51.500  1.00 36.37           C  
ATOM   3415  CD2 TYR A 447      26.572  56.534  51.353  1.00 35.20           C  
ATOM   3416  CE1 TYR A 447      29.284  56.719  50.878  1.00 34.86           C  
ATOM   3417  CE2 TYR A 447      27.090  57.650  50.724  1.00 34.66           C  
ATOM   3418  CZ  TYR A 447      28.451  57.731  50.495  1.00 34.90           C  
ATOM   3419  OH  TYR A 447      29.011  58.819  49.869  1.00 36.10           O  
ATOM   3420  N   ALA A 448      26.763  52.508  55.316  1.00 38.19           N  
ATOM   3421  CA  ALA A 448      26.400  51.176  55.767  1.00 40.06           C  
ATOM   3422  C   ALA A 448      25.079  51.092  56.521  1.00 41.97           C  
ATOM   3423  O   ALA A 448      24.397  50.061  56.455  1.00 43.20           O  
ATOM   3424  CB  ALA A 448      27.492  50.594  56.585  1.00 40.05           C  
ATOM   3425  N   ASN A 449      24.702  52.178  57.205  1.00 43.25           N  
ATOM   3426  CA  ASN A 449      23.509  52.188  58.033  1.00 43.93           C  
ATOM   3427  C   ASN A 449      22.283  52.480  57.241  1.00 43.78           C  
ATOM   3428  O   ASN A 449      21.181  52.187  57.689  1.00 44.22           O  
ATOM   3429  CB  ASN A 449      23.635  53.234  59.123  1.00 44.83           C  
ATOM   3430  CG  ASN A 449      24.871  53.031  59.981  1.00 48.60           C  
ATOM   3431  OD1 ASN A 449      24.878  52.205  60.911  1.00 51.64           O  
ATOM   3432  ND2 ASN A 449      25.926  53.793  59.686  1.00 51.86           N  
ATOM   3433  N   THR A 450      22.448  53.071  56.065  1.00 43.31           N  
ATOM   3434  CA  THR A 450      21.281  53.432  55.261  1.00 42.48           C  
ATOM   3435  C   THR A 450      20.574  52.182  54.732  1.00 42.16           C  
ATOM   3436  O   THR A 450      19.395  52.211  54.460  1.00 42.00           O  
ATOM   3437  CB  THR A 450      21.638  54.394  54.098  1.00 42.20           C  
ATOM   3438  OG1 THR A 450      22.274  53.666  53.043  1.00 44.04           O  
ATOM   3439  CG2 THR A 450      22.553  55.518  54.568  1.00 40.82           C  
ATOM   3440  N   ILE A 451      21.327  51.091  54.586  1.00 42.83           N  
ATOM   3441  CA  ILE A 451      20.797  49.773  54.178  1.00 42.63           C  
ATOM   3442  C   ILE A 451      19.937  49.116  55.256  1.00 42.37           C  
ATOM   3443  O   ILE A 451      20.286  49.126  56.442  1.00 43.46           O  
ATOM   3444  CB  ILE A 451      21.969  48.775  53.850  1.00 42.77           C  
ATOM   3445  CG1 ILE A 451      22.742  49.243  52.635  1.00 41.57           C  
ATOM   3446  CG2 ILE A 451      21.445  47.365  53.563  1.00 42.96           C  
ATOM   3447  CD1 ILE A 451      21.860  49.908  51.610  1.00 40.04           C  
ATOM   3448  N   ASN A 452      18.837  48.517  54.842  1.00 41.56           N  
ATOM   3449  CA  ASN A 452      18.090  47.637  55.715  1.00 41.07           C  
ATOM   3450  C   ASN A 452      18.580  46.203  55.548  1.00 40.82           C  
ATOM   3451  O   ASN A 452      18.036  45.433  54.750  1.00 40.84           O  
ATOM   3452  CB  ASN A 452      16.614  47.691  55.390  1.00 41.10           C  
ATOM   3453  CG  ASN A 452      15.788  46.824  56.317  1.00 41.70           C  
ATOM   3454  OD1 ASN A 452      16.321  46.196  57.241  1.00 41.41           O  
ATOM   3455  ND2 ASN A 452      14.469  46.790  56.080  1.00 40.54           N  
ATOM   3456  N   TRP A 453      19.587  45.847  56.328  1.00 39.91           N  
ATOM   3457  CA  TRP A 453      20.200  44.544  56.213  1.00 39.74           C  
ATOM   3458  C   TRP A 453      19.247  43.373  56.380  1.00 40.35           C  
ATOM   3459  O   TRP A 453      19.578  42.263  55.965  1.00 41.56           O  
ATOM   3460  CB  TRP A 453      21.363  44.411  57.186  1.00 37.90           C  
ATOM   3461  CG  TRP A 453      22.452  45.325  56.872  1.00 36.52           C  
ATOM   3462  CD1 TRP A 453      22.543  46.643  57.219  1.00 35.68           C  
ATOM   3463  CD2 TRP A 453      23.641  45.015  56.145  1.00 35.75           C  
ATOM   3464  NE1 TRP A 453      23.733  47.174  56.766  1.00 35.56           N  
ATOM   3465  CE2 TRP A 453      24.425  46.199  56.099  1.00 35.66           C  
ATOM   3466  CE3 TRP A 453      24.136  43.849  55.535  1.00 34.74           C  
ATOM   3467  CZ2 TRP A 453      25.670  46.253  55.450  1.00 36.25           C  
ATOM   3468  CZ3 TRP A 453      25.370  43.905  54.890  1.00 35.04           C  
ATOM   3469  CH2 TRP A 453      26.126  45.099  54.855  1.00 35.44           C  
ATOM   3470  N   LYS A 454      18.092  43.610  56.980  1.00 40.49           N  
ATOM   3471  CA  LYS A 454      17.175  42.533  57.309  1.00 41.64           C  
ATOM   3472  C   LYS A 454      16.515  41.968  56.039  1.00 41.79           C  
ATOM   3473  O   LYS A 454      15.953  40.867  56.045  1.00 41.74           O  
ATOM   3474  CB  LYS A 454      16.112  43.019  58.337  1.00 42.62           C  
ATOM   3475  CG  LYS A 454      16.602  43.273  59.825  1.00 43.71           C  
ATOM   3476  CD  LYS A 454      17.967  44.054  59.931  1.00 46.49           C  
ATOM   3477  CE  LYS A 454      18.629  44.005  61.363  1.00 46.04           C  
ATOM   3478  NZ  LYS A 454      20.125  44.294  61.438  1.00 44.29           N  
ATOM   3479  N   LYS A 455      16.584  42.742  54.958  1.00 41.95           N  
ATOM   3480  CA  LYS A 455      16.008  42.388  53.662  1.00 41.87           C  
ATOM   3481  C   LYS A 455      16.919  41.412  52.893  1.00 41.66           C  
ATOM   3482  O   LYS A 455      16.449  40.611  52.077  1.00 41.78           O  
ATOM   3483  CB  LYS A 455      15.771  43.669  52.855  1.00 41.60           C  
ATOM   3484  CG  LYS A 455      15.210  43.453  51.455  1.00 42.98           C  
ATOM   3485  CD  LYS A 455      14.842  44.771  50.777  1.00 43.20           C  
ATOM   3486  CE  LYS A 455      14.277  44.514  49.382  1.00 44.92           C  
ATOM   3487  NZ  LYS A 455      13.757  45.759  48.748  1.00 46.13           N  
ATOM   3488  N   LEU A 456      18.217  41.476  53.157  1.00 40.80           N  
ATOM   3489  CA  LEU A 456      19.148  40.526  52.574  1.00 41.09           C  
ATOM   3490  C   LEU A 456      19.124  39.208  53.320  1.00 41.18           C  
ATOM   3491  O   LEU A 456      19.636  38.208  52.822  1.00 41.90           O  
ATOM   3492  CB  LEU A 456      20.587  41.076  52.567  1.00 40.53           C  
ATOM   3493  CG  LEU A 456      20.644  42.589  52.371  1.00 40.19           C  
ATOM   3494  CD1 LEU A 456      21.903  43.117  52.933  1.00 41.10           C  
ATOM   3495  CD2 LEU A 456      20.502  43.002  50.916  1.00 39.71           C  
ATOM   3496  N   PHE A 457      18.553  39.204  54.514  1.00 40.84           N  
ATOM   3497  CA  PHE A 457      18.679  38.049  55.370  1.00 41.04           C  
ATOM   3498  C   PHE A 457      17.638  36.995  55.020  1.00 41.32           C  
ATOM   3499  O   PHE A 457      16.600  37.323  54.495  1.00 40.75           O  
ATOM   3500  CB  PHE A 457      18.617  38.466  56.836  1.00 40.98           C  
ATOM   3501  CG  PHE A 457      19.904  39.100  57.358  1.00 41.17           C  
ATOM   3502  CD1 PHE A 457      19.883  39.940  58.463  1.00 40.30           C  
ATOM   3503  CD2 PHE A 457      21.124  38.846  56.762  1.00 42.28           C  
ATOM   3504  CE1 PHE A 457      21.041  40.507  58.960  1.00 41.57           C  
ATOM   3505  CE2 PHE A 457      22.316  39.421  57.266  1.00 42.54           C  
ATOM   3506  CZ  PHE A 457      22.262  40.256  58.370  1.00 41.52           C  
ATOM   3507  N   GLY A 458      17.945  35.728  55.280  1.00 42.22           N  
ATOM   3508  CA  GLY A 458      17.008  34.637  55.030  1.00 43.61           C  
ATOM   3509  C   GLY A 458      16.517  33.939  56.287  1.00 44.65           C  
ATOM   3510  O   GLY A 458      15.445  33.326  56.313  1.00 45.34           O  
ATOM   3511  N   THR A 459      17.328  34.048  57.324  1.00 45.77           N  
ATOM   3512  CA  THR A 459      17.150  33.391  58.604  1.00 46.45           C  
ATOM   3513  C   THR A 459      16.915  34.528  59.595  1.00 46.52           C  
ATOM   3514  O   THR A 459      17.635  35.539  59.590  1.00 47.05           O  
ATOM   3515  CB  THR A 459      18.474  32.673  59.008  1.00 46.73           C  
ATOM   3516  OG1 THR A 459      19.161  32.178  57.837  1.00 46.74           O  
ATOM   3517  CG2 THR A 459      18.214  31.531  59.982  1.00 47.92           C  
ATOM   3518  N   SER A 460      15.949  34.357  60.479  1.00 46.24           N  
ATOM   3519  CA  SER A 460      15.496  35.486  61.277  1.00 46.26           C  
ATOM   3520  C   SER A 460      16.412  35.816  62.451  1.00 46.04           C  
ATOM   3521  O   SER A 460      16.214  36.847  63.122  1.00 46.98           O  
ATOM   3522  CB  SER A 460      14.052  35.283  61.770  1.00 46.35           C  
ATOM   3523  OG  SER A 460      14.057  34.929  63.140  1.00 46.31           O  
ATOM   3524  N   GLY A 461      17.384  34.954  62.726  1.00 44.92           N  
ATOM   3525  CA  GLY A 461      18.300  35.243  63.810  1.00 43.92           C  
ATOM   3526  C   GLY A 461      19.570  35.980  63.418  1.00 43.44           C  
ATOM   3527  O   GLY A 461      20.387  36.283  64.288  1.00 44.01           O  
ATOM   3528  N   GLN A 462      19.771  36.260  62.130  1.00 42.81           N  
ATOM   3529  CA  GLN A 462      21.025  36.900  61.681  1.00 42.33           C  
ATOM   3530  C   GLN A 462      21.169  38.322  62.245  1.00 43.53           C  
ATOM   3531  O   GLN A 462      20.186  39.087  62.299  1.00 44.15           O  
ATOM   3532  CB  GLN A 462      21.119  36.936  60.163  1.00 41.92           C  
ATOM   3533  CG  GLN A 462      20.975  35.593  59.481  1.00 40.41           C  
ATOM   3534  CD  GLN A 462      20.898  35.705  57.966  1.00 39.98           C  
ATOM   3535  OE1 GLN A 462      21.907  35.945  57.299  1.00 36.09           O  
ATOM   3536  NE2 GLN A 462      19.696  35.518  57.414  1.00 34.73           N  
ATOM   3537  N   LYS A 463      22.370  38.654  62.696  1.00 43.99           N  
ATOM   3538  CA  LYS A 463      22.639  39.952  63.330  1.00 45.32           C  
ATOM   3539  C   LYS A 463      23.586  40.799  62.473  1.00 45.40           C  
ATOM   3540  O   LYS A 463      24.426  40.291  61.690  1.00 45.69           O  
ATOM   3541  CB  LYS A 463      23.346  39.807  64.712  1.00 45.98           C  
ATOM   3542  CG  LYS A 463      22.840  38.775  65.721  1.00 48.78           C  
ATOM   3543  CD  LYS A 463      21.352  38.989  66.042  1.00 50.08           C  
ATOM   3544  CE  LYS A 463      21.004  38.661  67.507  1.00 51.85           C  
ATOM   3545  NZ  LYS A 463      19.519  38.868  67.774  1.00 51.58           N  
ATOM   3546  N   THR A 464      23.523  42.090  62.721  1.00 44.73           N  
ATOM   3547  CA  THR A 464      24.396  43.037  62.097  1.00 44.75           C  
ATOM   3548  C   THR A 464      25.190  43.688  63.195  1.00 43.54           C  
ATOM   3549  O   THR A 464      24.658  43.883  64.268  1.00 44.44           O  
ATOM   3550  CB  THR A 464      23.503  44.057  61.416  1.00 45.71           C  
ATOM   3551  OG1 THR A 464      23.415  43.747  60.015  1.00 48.54           O  
ATOM   3552  CG2 THR A 464      23.977  45.479  61.636  1.00 47.10           C  
ATOM   3553  N   LYS A 465      26.456  44.005  62.945  1.00 41.95           N  
ATOM   3554  CA  LYS A 465      27.261  44.808  63.852  1.00 40.27           C  
ATOM   3555  C   LYS A 465      28.111  45.774  63.057  1.00 39.15           C  
ATOM   3556  O   LYS A 465      29.163  45.431  62.519  1.00 39.40           O  
ATOM   3557  CB  LYS A 465      28.189  43.956  64.683  1.00 41.20           C  
ATOM   3558  CG  LYS A 465      27.749  43.598  66.070  1.00 41.33           C  
ATOM   3559  CD  LYS A 465      28.998  43.097  66.800  1.00 40.86           C  
ATOM   3560  CE  LYS A 465      28.639  41.989  67.766  1.00 41.51           C  
ATOM   3561  NZ  LYS A 465      29.840  41.696  68.562  1.00 43.05           N  
ATOM   3562  N   ILE A 466      27.648  46.998  63.003  1.00 37.78           N  
ATOM   3563  CA  ILE A 466      28.257  48.023  62.228  1.00 36.21           C  
ATOM   3564  C   ILE A 466      28.706  48.979  63.276  1.00 35.75           C  
ATOM   3565  O   ILE A 466      27.873  49.706  63.823  1.00 35.46           O  
ATOM   3566  CB  ILE A 466      27.188  48.691  61.310  1.00 36.96           C  
ATOM   3567  CG1 ILE A 466      26.632  47.637  60.324  1.00 35.76           C  
ATOM   3568  CG2 ILE A 466      27.757  49.959  60.611  1.00 34.23           C  
ATOM   3569  CD1 ILE A 466      25.346  48.024  59.721  1.00 39.23           C  
ATOM   3570  N   ILE A 467      30.022  48.986  63.537  1.00 34.66           N  
ATOM   3571  CA  ILE A 467      30.579  49.616  64.709  1.00 33.41           C  
ATOM   3572  C   ILE A 467      31.918  50.257  64.413  1.00 34.46           C  
ATOM   3573  O   ILE A 467      32.776  49.689  63.694  1.00 35.03           O  
ATOM   3574  CB  ILE A 467      30.743  48.617  65.876  1.00 32.59           C  
ATOM   3575  CG1 ILE A 467      31.714  47.517  65.533  1.00 30.49           C  
ATOM   3576  CG2 ILE A 467      29.393  47.944  66.239  1.00 33.92           C  
ATOM   3577  CD1 ILE A 467      31.752  46.443  66.560  1.00 28.92           C  
ATOM   3578  N   SER A 468      32.076  51.467  64.946  1.00 34.00           N  
ATOM   3579  CA  SER A 468      33.313  52.180  64.885  1.00 34.14           C  
ATOM   3580  C   SER A 468      33.766  52.431  63.448  1.00 34.66           C  
ATOM   3581  O   SER A 468      34.892  52.154  63.055  1.00 35.22           O  
ATOM   3582  CB  SER A 468      34.336  51.443  65.724  1.00 34.02           C  
ATOM   3583  OG  SER A 468      35.613  51.948  65.495  1.00 34.43           O  
ATOM   3584  N   ASN A 469      32.851  52.972  62.666  1.00 35.72           N  
ATOM   3585  CA  ASN A 469      33.131  53.447  61.327  1.00 36.60           C  
ATOM   3586  C   ASN A 469      33.029  54.957  61.363  1.00 37.42           C  
ATOM   3587  O   ASN A 469      32.949  55.506  62.433  1.00 37.95           O  
ATOM   3588  CB  ASN A 469      32.134  52.812  60.367  1.00 35.84           C  
ATOM   3589  CG  ASN A 469      32.161  51.311  60.454  1.00 35.36           C  
ATOM   3590  OD1 ASN A 469      33.209  50.659  60.242  1.00 35.25           O  
ATOM   3591  ND2 ASN A 469      31.037  50.747  60.828  1.00 33.39           N  
ATOM   3592  N   ARG A 470      33.048  55.641  60.233  1.00 38.91           N  
ATOM   3593  CA  ARG A 470      32.750  57.067  60.265  1.00 40.90           C  
ATOM   3594  C   ARG A 470      31.288  57.246  60.644  1.00 42.32           C  
ATOM   3595  O   ARG A 470      30.403  56.548  60.116  1.00 43.66           O  
ATOM   3596  CB  ARG A 470      33.056  57.714  58.920  1.00 40.71           C  
ATOM   3597  CG  ARG A 470      32.641  59.144  58.805  1.00 41.82           C  
ATOM   3598  CD  ARG A 470      33.437  59.824  57.738  1.00 44.62           C  
ATOM   3599  NE  ARG A 470      34.746  60.206  58.257  1.00 48.49           N  
ATOM   3600  CZ  ARG A 470      35.412  61.293  57.875  1.00 50.13           C  
ATOM   3601  NH1 ARG A 470      34.888  62.101  56.957  1.00 50.91           N  
ATOM   3602  NH2 ARG A 470      36.595  61.582  58.412  1.00 50.00           N  
ATOM   3603  N   GLY A 471      31.014  58.161  61.562  1.00 43.55           N  
ATOM   3604  CA  GLY A 471      29.638  58.335  62.048  1.00 44.61           C  
ATOM   3605  C   GLY A 471      28.617  58.856  61.048  1.00 45.61           C  
ATOM   3606  O   GLY A 471      28.957  59.615  60.129  1.00 45.79           O  
ATOM   3607  N   GLU A 472      27.361  58.432  61.235  1.00 46.43           N  
ATOM   3608  CA  GLU A 472      26.188  59.034  60.597  1.00 47.33           C  
ATOM   3609  C   GLU A 472      26.322  60.545  60.537  1.00 47.16           C  
ATOM   3610  O   GLU A 472      26.074  61.156  59.500  1.00 47.73           O  
ATOM   3611  CB  GLU A 472      24.921  58.728  61.408  1.00 47.91           C  
ATOM   3612  CG  GLU A 472      24.367  57.324  61.266  1.00 50.98           C  
ATOM   3613  CD  GLU A 472      23.289  57.217  60.212  1.00 53.53           C  
ATOM   3614  OE1 GLU A 472      22.215  57.847  60.398  1.00 55.57           O  
ATOM   3615  OE2 GLU A 472      23.507  56.483  59.213  1.00 55.34           O  
ATOM   3616  N   ASN A 473      26.690  61.131  61.675  1.00 46.47           N  
ATOM   3617  CA  ASN A 473      26.844  62.566  61.823  1.00 45.59           C  
ATOM   3618  C   ASN A 473      27.829  63.126  60.804  1.00 45.53           C  
ATOM   3619  O   ASN A 473      27.502  64.036  60.039  1.00 45.35           O  
ATOM   3620  CB  ASN A 473      27.331  62.863  63.247  1.00 45.23           C  
ATOM   3621  CG  ASN A 473      27.016  64.281  63.708  1.00 43.38           C  
ATOM   3622  OD1 ASN A 473      27.920  65.094  63.914  1.00 39.25           O  
ATOM   3623  ND2 ASN A 473      25.731  64.572  63.898  1.00 42.14           N  
ATOM   3624  N   LYS A 474      29.029  62.556  60.796  1.00 45.73           N  
ATOM   3625  CA  LYS A 474      30.139  63.072  60.003  1.00 45.97           C  
ATOM   3626  C   LYS A 474      29.832  62.981  58.515  1.00 45.96           C  
ATOM   3627  O   LYS A 474      29.997  63.974  57.797  1.00 45.98           O  
ATOM   3628  CB  LYS A 474      31.444  62.333  60.340  1.00 46.02           C  
ATOM   3629  CG  LYS A 474      32.731  63.040  59.892  1.00 46.91           C  
ATOM   3630  CD  LYS A 474      32.924  64.427  60.549  1.00 47.82           C  
ATOM   3631  CE  LYS A 474      33.598  65.419  59.578  1.00 48.33           C  
ATOM   3632  NZ  LYS A 474      32.904  66.758  59.515  1.00 47.18           N  
ATOM   3633  N   CYS A 475      29.367  61.803  58.068  1.00 45.84           N  
ATOM   3634  CA  CYS A 475      29.052  61.568  56.646  1.00 45.24           C  
ATOM   3635  C   CYS A 475      28.041  62.581  56.191  1.00 44.66           C  
ATOM   3636  O   CYS A 475      28.253  63.234  55.171  1.00 44.83           O  
ATOM   3637  CB  CYS A 475      28.533  60.152  56.381  1.00 44.79           C  
ATOM   3638  SG  CYS A 475      29.693  58.841  56.894  1.00 46.82           S  
ATOM   3639  N   LYS A 476      26.966  62.729  56.968  1.00 44.09           N  
ATOM   3640  CA  LYS A 476      25.890  63.672  56.657  1.00 43.67           C  
ATOM   3641  C   LYS A 476      26.471  65.074  56.544  1.00 43.53           C  
ATOM   3642  O   LYS A 476      26.206  65.798  55.584  1.00 43.16           O  
ATOM   3643  CB  LYS A 476      24.782  63.630  57.721  1.00 43.55           C  
ATOM   3644  CG  LYS A 476      23.578  64.502  57.391  1.00 43.18           C  
ATOM   3645  CD  LYS A 476      22.919  65.076  58.636  1.00 42.05           C  
ATOM   3646  CE  LYS A 476      21.774  66.018  58.254  1.00 40.56           C  
ATOM   3647  NZ  LYS A 476      20.727  66.025  59.291  1.00 37.70           N  
ATOM   3648  N   ALA A 477      27.299  65.431  57.521  1.00 43.55           N  
ATOM   3649  CA  ALA A 477      27.949  66.736  57.537  1.00 43.30           C  
ATOM   3650  C   ALA A 477      28.841  66.991  56.305  1.00 43.06           C  
ATOM   3651  O   ALA A 477      29.069  68.144  55.957  1.00 43.16           O  
ATOM   3652  CB  ALA A 477      28.733  66.938  58.856  1.00 43.27           C  
ATOM   3653  N   THR A 478      29.329  65.934  55.646  1.00 42.55           N  
ATOM   3654  CA  THR A 478      30.186  66.095  54.454  1.00 42.01           C  
ATOM   3655  C   THR A 478      29.503  65.788  53.113  1.00 41.19           C  
ATOM   3656  O   THR A 478      30.166  65.741  52.071  1.00 40.99           O  
ATOM   3657  CB  THR A 478      31.481  65.254  54.533  1.00 42.15           C  
ATOM   3658  OG1 THR A 478      31.690  64.784  55.868  1.00 42.89           O  
ATOM   3659  CG2 THR A 478      32.667  66.100  54.103  1.00 42.74           C  
ATOM   3660  N   GLY A 479      28.190  65.571  53.142  1.00 40.36           N  
ATOM   3661  CA  GLY A 479      27.435  65.220  51.937  1.00 39.48           C  
ATOM   3662  C   GLY A 479      27.599  63.772  51.472  1.00 38.94           C  
ATOM   3663  O   GLY A 479      27.127  63.395  50.405  1.00 38.75           O  
ATOM   3664  N   GLN A 480      28.253  62.938  52.265  1.00 38.29           N  
ATOM   3665  CA  GLN A 480      28.447  61.552  51.858  1.00 37.84           C  
ATOM   3666  C   GLN A 480      27.242  60.701  52.275  1.00 37.27           C  
ATOM   3667  O   GLN A 480      27.287  59.917  53.238  1.00 37.40           O  
ATOM   3668  CB  GLN A 480      29.772  61.017  52.375  1.00 37.86           C  
ATOM   3669  CG  GLN A 480      30.960  61.862  51.942  1.00 38.69           C  
ATOM   3670  CD  GLN A 480      32.243  61.338  52.541  1.00 41.57           C  
ATOM   3671  OE1 GLN A 480      32.417  61.352  53.767  1.00 42.36           O  
ATOM   3672  NE2 GLN A 480      33.147  60.843  51.686  1.00 41.12           N  
ATOM   3673  N   VAL A 481      26.186  60.847  51.483  1.00 36.07           N  
ATOM   3674  CA  VAL A 481      24.847  60.477  51.857  1.00 35.19           C  
ATOM   3675  C   VAL A 481      24.138  59.937  50.618  1.00 34.90           C  
ATOM   3676  O   VAL A 481      24.536  60.250  49.497  1.00 34.89           O  
ATOM   3677  CB  VAL A 481      24.141  61.742  52.454  1.00 35.13           C  
ATOM   3678  CG1 VAL A 481      22.828  62.047  51.796  1.00 33.98           C  
ATOM   3679  CG2 VAL A 481      24.010  61.628  53.968  1.00 35.19           C  
ATOM   3680  N   CYS A 482      23.084  59.146  50.815  1.00 34.31           N  
ATOM   3681  CA  CYS A 482      22.325  58.562  49.702  1.00 33.72           C  
ATOM   3682  C   CYS A 482      21.896  59.552  48.655  1.00 33.02           C  
ATOM   3683  O   CYS A 482      21.177  60.510  48.963  1.00 33.46           O  
ATOM   3684  CB  CYS A 482      21.111  57.805  50.220  1.00 33.29           C  
ATOM   3685  SG  CYS A 482      21.616  56.187  50.802  1.00 37.11           S  
ATOM   3686  N   HIS A 483      22.339  59.320  47.420  1.00 31.98           N  
ATOM   3687  CA  HIS A 483      21.969  60.167  46.274  1.00 31.17           C  
ATOM   3688  C   HIS A 483      20.474  60.498  46.255  1.00 30.82           C  
ATOM   3689  O   HIS A 483      19.652  59.734  46.755  1.00 30.43           O  
ATOM   3690  CB  HIS A 483      22.372  59.490  44.967  1.00 30.68           C  
ATOM   3691  CG  HIS A 483      22.301  60.383  43.770  1.00 30.21           C  
ATOM   3692  ND1 HIS A 483      23.404  60.674  42.997  1.00 28.99           N  
ATOM   3693  CD2 HIS A 483      21.259  61.038  43.202  1.00 28.10           C  
ATOM   3694  CE1 HIS A 483      23.047  61.475  42.008  1.00 27.90           C  
ATOM   3695  NE2 HIS A 483      21.751  61.710  42.112  1.00 27.75           N  
ATOM   3696  N   ALA A 484      20.138  61.649  45.685  1.00 31.14           N  
ATOM   3697  CA  ALA A 484      18.735  62.086  45.516  1.00 31.20           C  
ATOM   3698  C   ALA A 484      17.821  61.069  44.804  1.00 31.46           C  
ATOM   3699  O   ALA A 484      16.682  60.859  45.225  1.00 31.45           O  
ATOM   3700  CB  ALA A 484      18.697  63.401  44.793  1.00 30.90           C  
ATOM   3701  N   LEU A 485      18.329  60.430  43.746  1.00 31.94           N  
ATOM   3702  CA  LEU A 485      17.542  59.484  42.937  1.00 32.10           C  
ATOM   3703  C   LEU A 485      17.288  58.142  43.625  1.00 32.26           C  
ATOM   3704  O   LEU A 485      16.660  57.264  43.034  1.00 32.47           O  
ATOM   3705  CB  LEU A 485      18.199  59.242  41.564  1.00 31.92           C  
ATOM   3706  CG  LEU A 485      18.308  60.386  40.535  1.00 32.32           C  
ATOM   3707  CD1 LEU A 485      19.188  60.034  39.325  1.00 31.33           C  
ATOM   3708  CD2 LEU A 485      16.956  60.834  40.078  1.00 31.66           C  
ATOM   3709  N   CYS A 486      17.770  57.971  44.858  1.00 32.27           N  
ATOM   3710  CA  CYS A 486      17.483  56.742  45.608  1.00 32.22           C  
ATOM   3711  C   CYS A 486      16.239  56.879  46.455  1.00 31.44           C  
ATOM   3712  O   CYS A 486      15.999  57.920  47.022  1.00 31.29           O  
ATOM   3713  CB  CYS A 486      18.631  56.351  46.537  1.00 32.44           C  
ATOM   3714  SG  CYS A 486      20.261  56.397  45.842  1.00 33.73           S  
ATOM   3715  N   SER A 487      15.479  55.796  46.546  1.00 31.26           N  
ATOM   3716  CA  SER A 487      14.383  55.658  47.484  1.00 31.26           C  
ATOM   3717  C   SER A 487      14.899  55.661  48.923  1.00 31.59           C  
ATOM   3718  O   SER A 487      16.115  55.600  49.161  1.00 31.65           O  
ATOM   3719  CB  SER A 487      13.667  54.338  47.231  1.00 31.31           C  
ATOM   3720  OG  SER A 487      14.524  53.235  47.514  1.00 31.59           O  
ATOM   3721  N   PRO A 488      13.979  55.745  49.901  1.00 31.83           N  
ATOM   3722  CA  PRO A 488      14.422  55.631  51.291  1.00 31.78           C  
ATOM   3723  C   PRO A 488      14.975  54.257  51.665  1.00 31.77           C  
ATOM   3724  O   PRO A 488      15.101  53.953  52.846  1.00 32.18           O  
ATOM   3725  CB  PRO A 488      13.139  55.948  52.082  1.00 32.14           C  
ATOM   3726  CG  PRO A 488      12.259  56.697  51.123  1.00 31.23           C  
ATOM   3727  CD  PRO A 488      12.531  56.026  49.818  1.00 31.53           C  
ATOM   3728  N   GLU A 489      15.320  53.437  50.673  1.00 31.60           N  
ATOM   3729  CA  GLU A 489      15.813  52.077  50.927  1.00 31.11           C  
ATOM   3730  C   GLU A 489      17.339  51.949  51.013  1.00 30.20           C  
ATOM   3731  O   GLU A 489      17.839  50.837  51.213  1.00 30.14           O  
ATOM   3732  CB  GLU A 489      15.275  51.088  49.884  1.00 31.13           C  
ATOM   3733  CG  GLU A 489      13.920  50.438  50.209  1.00 32.17           C  
ATOM   3734  CD  GLU A 489      13.761  49.037  49.579  1.00 33.00           C  
ATOM   3735  OE1 GLU A 489      14.315  48.042  50.137  1.00 35.57           O  
ATOM   3736  OE2 GLU A 489      13.085  48.933  48.530  1.00 34.49           O  
ATOM   3737  N   GLY A 490      18.076  53.051  50.846  1.00 29.22           N  
ATOM   3738  CA  GLY A 490      19.521  53.049  51.144  1.00 28.35           C  
ATOM   3739  C   GLY A 490      20.533  52.971  50.007  1.00 27.71           C  
ATOM   3740  O   GLY A 490      20.173  52.885  48.841  1.00 28.27           O  
ATOM   3741  N   CYS A 491      21.807  52.975  50.378  1.00 26.67           N  
ATOM   3742  CA  CYS A 491      22.932  53.189  49.490  1.00 26.02           C  
ATOM   3743  C   CYS A 491      23.888  52.069  49.653  1.00 24.92           C  
ATOM   3744  O   CYS A 491      23.963  51.532  50.737  1.00 25.67           O  
ATOM   3745  CB  CYS A 491      23.574  54.551  49.758  1.00 26.48           C  
ATOM   3746  SG  CYS A 491      22.660  55.964  49.059  1.00 29.87           S  
ATOM   3747  N   TRP A 492      24.727  51.822  48.650  1.00 22.91           N  
ATOM   3748  CA  TRP A 492      25.993  51.134  48.849  1.00 20.65           C  
ATOM   3749  C   TRP A 492      27.147  52.068  48.566  1.00 20.05           C  
ATOM   3750  O   TRP A 492      28.301  51.640  48.433  1.00 20.45           O  
ATOM   3751  CB  TRP A 492      26.092  49.955  47.911  1.00 19.76           C  
ATOM   3752  CG  TRP A 492      25.174  48.881  48.263  1.00 18.83           C  
ATOM   3753  CD1 TRP A 492      23.970  48.610  47.685  1.00 17.14           C  
ATOM   3754  CD2 TRP A 492      25.354  47.922  49.297  1.00 17.22           C  
ATOM   3755  NE1 TRP A 492      23.399  47.524  48.280  1.00 17.07           N  
ATOM   3756  CE2 TRP A 492      24.231  47.075  49.274  1.00 17.20           C  
ATOM   3757  CE3 TRP A 492      26.365  47.680  50.228  1.00 17.45           C  
ATOM   3758  CZ2 TRP A 492      24.087  46.007  50.155  1.00 16.98           C  
ATOM   3759  CZ3 TRP A 492      26.218  46.627  51.106  1.00 17.23           C  
ATOM   3760  CH2 TRP A 492      25.086  45.808  51.069  1.00 17.39           C  
ATOM   3761  N   GLY A 493      26.829  53.347  48.481  1.00 19.52           N  
ATOM   3762  CA  GLY A 493      27.759  54.375  48.057  1.00 19.15           C  
ATOM   3763  C   GLY A 493      27.075  55.629  47.517  1.00 19.52           C  
ATOM   3764  O   GLY A 493      25.812  55.760  47.565  1.00 18.52           O  
ATOM   3765  N   PRO A 494      27.897  56.574  47.002  1.00 19.68           N  
ATOM   3766  CA  PRO A 494      27.316  57.875  46.689  1.00 20.21           C  
ATOM   3767  C   PRO A 494      26.490  57.774  45.427  1.00 20.86           C  
ATOM   3768  O   PRO A 494      25.350  58.189  45.439  1.00 20.69           O  
ATOM   3769  CB  PRO A 494      28.540  58.778  46.501  1.00 20.20           C  
ATOM   3770  CG  PRO A 494      29.664  57.862  46.121  1.00 18.85           C  
ATOM   3771  CD  PRO A 494      29.338  56.508  46.686  1.00 19.20           C  
ATOM   3772  N   GLU A 495      27.048  57.144  44.390  1.00 21.75           N  
ATOM   3773  CA  GLU A 495      26.487  57.128  43.024  1.00 23.25           C  
ATOM   3774  C   GLU A 495      25.024  56.637  42.835  1.00 23.09           C  
ATOM   3775  O   GLU A 495      24.512  55.881  43.653  1.00 22.71           O  
ATOM   3776  CB  GLU A 495      27.450  56.398  42.093  1.00 22.42           C  
ATOM   3777  CG  GLU A 495      28.698  57.207  41.775  1.00 23.85           C  
ATOM   3778  CD  GLU A 495      29.752  56.387  40.986  1.00 26.40           C  
ATOM   3779  OE1 GLU A 495      29.383  55.365  40.319  1.00 29.92           O  
ATOM   3780  OE2 GLU A 495      30.965  56.771  41.031  1.00 30.47           O  
ATOM   3781  N   PRO A 496      24.332  57.099  41.766  1.00 23.99           N  
ATOM   3782  CA  PRO A 496      22.945  56.622  41.578  1.00 24.48           C  
ATOM   3783  C   PRO A 496      22.797  55.121  41.287  1.00 25.14           C  
ATOM   3784  O   PRO A 496      21.731  54.567  41.550  1.00 26.04           O  
ATOM   3785  CB  PRO A 496      22.420  57.464  40.414  1.00 23.82           C  
ATOM   3786  CG  PRO A 496      23.624  57.913  39.711  1.00 24.13           C  
ATOM   3787  CD  PRO A 496      24.709  58.081  40.732  1.00 23.81           C  
ATOM   3788  N   ARG A 497      23.831  54.467  40.764  1.00 25.26           N  
ATOM   3789  CA  ARG A 497      23.793  53.012  40.597  1.00 25.64           C  
ATOM   3790  C   ARG A 497      24.100  52.277  41.914  1.00 25.71           C  
ATOM   3791  O   ARG A 497      24.172  51.056  41.955  1.00 25.56           O  
ATOM   3792  CB  ARG A 497      24.780  52.574  39.514  1.00 26.13           C  
ATOM   3793  CG  ARG A 497      26.171  53.073  39.763  1.00 26.07           C  
ATOM   3794  CD  ARG A 497      27.197  52.275  39.023  1.00 27.75           C  
ATOM   3795  NE  ARG A 497      28.476  52.560  39.656  1.00 30.48           N  
ATOM   3796  CZ  ARG A 497      29.633  51.981  39.365  1.00 31.16           C  
ATOM   3797  NH1 ARG A 497      29.715  51.063  38.407  1.00 31.21           N  
ATOM   3798  NH2 ARG A 497      30.718  52.340  40.043  1.00 32.05           N  
ATOM   3799  N   ASP A 498      24.289  53.039  42.982  1.00 26.01           N  
ATOM   3800  CA  ASP A 498      24.564  52.489  44.286  1.00 26.24           C  
ATOM   3801  C   ASP A 498      23.295  52.204  45.111  1.00 27.14           C  
ATOM   3802  O   ASP A 498      23.374  51.482  46.099  1.00 27.07           O  
ATOM   3803  CB  ASP A 498      25.521  53.411  45.048  1.00 26.05           C  
ATOM   3804  CG  ASP A 498      26.953  53.398  44.483  1.00 27.11           C  
ATOM   3805  OD1 ASP A 498      27.302  52.478  43.702  1.00 28.40           O  
ATOM   3806  OD2 ASP A 498      27.748  54.303  44.834  1.00 26.78           O  
ATOM   3807  N   CYS A 499      22.131  52.743  44.715  1.00 28.38           N  
ATOM   3808  CA  CYS A 499      20.906  52.578  45.517  1.00 29.39           C  
ATOM   3809  C   CYS A 499      20.356  51.164  45.521  1.00 29.67           C  
ATOM   3810  O   CYS A 499      20.514  50.412  44.560  1.00 29.76           O  
ATOM   3811  CB  CYS A 499      19.776  53.494  45.060  1.00 29.72           C  
ATOM   3812  SG  CYS A 499      20.254  55.047  44.331  1.00 32.98           S  
ATOM   3813  N   VAL A 500      19.698  50.823  46.622  1.00 30.22           N  
ATOM   3814  CA  VAL A 500      18.902  49.614  46.727  1.00 30.56           C  
ATOM   3815  C   VAL A 500      17.695  49.706  45.775  1.00 31.42           C  
ATOM   3816  O   VAL A 500      17.348  48.728  45.140  1.00 31.71           O  
ATOM   3817  CB  VAL A 500      18.462  49.373  48.202  1.00 30.36           C  
ATOM   3818  CG1 VAL A 500      17.641  48.091  48.357  1.00 29.53           C  
ATOM   3819  CG2 VAL A 500      19.667  49.322  49.094  1.00 28.78           C  
ATOM   3820  N   SER A 501      17.062  50.875  45.682  1.00 32.44           N  
ATOM   3821  CA  SER A 501      15.942  51.098  44.742  1.00 33.36           C  
ATOM   3822  C   SER A 501      15.723  52.594  44.458  1.00 34.28           C  
ATOM   3823  O   SER A 501      16.042  53.442  45.298  1.00 34.27           O  
ATOM   3824  CB  SER A 501      14.651  50.425  45.230  1.00 33.16           C  
ATOM   3825  OG  SER A 501      14.310  50.818  46.548  1.00 33.11           O  
ATOM   3826  N   CYS A 502      15.193  52.914  43.276  1.00 35.41           N  
ATOM   3827  CA  CYS A 502      15.077  54.310  42.825  1.00 37.00           C  
ATOM   3828  C   CYS A 502      13.783  54.943  43.278  1.00 36.99           C  
ATOM   3829  O   CYS A 502      12.818  54.230  43.516  1.00 37.10           O  
ATOM   3830  CB  CYS A 502      15.156  54.378  41.306  1.00 37.20           C  
ATOM   3831  SG  CYS A 502      16.377  53.245  40.604  1.00 41.81           S  
ATOM   3832  N   ARG A 503      13.742  56.268  43.400  1.00 37.41           N  
ATOM   3833  CA  ARG A 503      12.480  56.905  43.806  1.00 38.76           C  
ATOM   3834  C   ARG A 503      11.562  57.059  42.590  1.00 39.23           C  
ATOM   3835  O   ARG A 503      10.346  57.154  42.723  1.00 38.89           O  
ATOM   3836  CB  ARG A 503      12.691  58.250  44.536  1.00 38.51           C  
ATOM   3837  N   ASN A 504      12.175  57.053  41.410  1.00 40.10           N  
ATOM   3838  CA  ASN A 504      11.475  57.240  40.154  1.00 40.77           C  
ATOM   3839  C   ASN A 504      11.594  56.004  39.258  1.00 40.63           C  
ATOM   3840  O   ASN A 504      10.762  55.089  39.333  1.00 40.67           O  
ATOM   3841  CB  ASN A 504      11.999  58.496  39.453  1.00 41.02           C  
ATOM   3842  CG  ASN A 504      11.559  59.770  40.146  1.00 43.91           C  
ATOM   3843  OD1 ASN A 504      10.340  60.026  40.288  1.00 45.32           O  
ATOM   3844  ND2 ASN A 504      12.547  60.601  40.574  1.00 46.33           N  
ATOM   3845  N   VAL A 505      12.646  55.963  38.439  1.00 40.33           N  
ATOM   3846  CA  VAL A 505      12.779  54.942  37.403  1.00 39.83           C  
ATOM   3847  C   VAL A 505      14.222  54.471  37.317  1.00 39.31           C  
ATOM   3848  O   VAL A 505      15.107  55.076  37.896  1.00 39.16           O  
ATOM   3849  CB  VAL A 505      12.336  55.496  36.013  1.00 40.19           C  
ATOM   3850  CG1 VAL A 505      11.198  54.680  35.450  1.00 40.30           C  
ATOM   3851  CG2 VAL A 505      11.874  56.928  36.115  1.00 39.79           C  
ATOM   3852  N   SER A 506      14.464  53.394  36.585  1.00 39.16           N  
ATOM   3853  CA  SER A 506      15.827  52.903  36.404  1.00 38.92           C  
ATOM   3854  C   SER A 506      16.110  52.478  34.971  1.00 38.99           C  
ATOM   3855  O   SER A 506      15.235  51.939  34.304  1.00 38.57           O  
ATOM   3856  CB  SER A 506      16.104  51.737  37.361  1.00 38.85           C  
ATOM   3857  OG  SER A 506      15.264  50.633  37.093  1.00 38.51           O  
ATOM   3858  N   ARG A 507      17.327  52.747  34.501  1.00 39.70           N  
ATOM   3859  CA  ARG A 507      17.839  52.155  33.257  1.00 40.69           C  
ATOM   3860  C   ARG A 507      18.218  50.703  33.501  1.00 41.53           C  
ATOM   3861  O   ARG A 507      17.348  49.816  33.603  1.00 41.94           O  
ATOM   3862  CB  ARG A 507      19.084  52.885  32.754  1.00 40.61           C  
ATOM   3863  CG  ARG A 507      18.797  54.209  32.119  1.00 39.72           C  
ATOM   3864  CD  ARG A 507      18.642  54.145  30.612  1.00 37.35           C  
ATOM   3865  NE  ARG A 507      17.563  55.044  30.188  1.00 37.58           N  
ATOM   3866  CZ  ARG A 507      17.526  56.359  30.406  1.00 36.53           C  
ATOM   3867  NH1 ARG A 507      18.512  56.978  31.046  1.00 36.17           N  
ATOM   3868  NH2 ARG A 507      16.487  57.057  29.993  1.00 36.61           N  
ATOM   3869  N   GLY A 508      19.521  50.460  33.585  1.00 41.77           N  
ATOM   3870  CA  GLY A 508      19.992  49.129  33.899  1.00 42.77           C  
ATOM   3871  C   GLY A 508      20.028  49.046  35.401  1.00 43.36           C  
ATOM   3872  O   GLY A 508      18.991  48.933  36.053  1.00 43.25           O  
ATOM   3873  N   ARG A 509      21.238  49.152  35.938  1.00 43.94           N  
ATOM   3874  CA  ARG A 509      21.474  49.144  37.370  1.00 44.64           C  
ATOM   3875  C   ARG A 509      21.347  50.568  37.917  1.00 44.30           C  
ATOM   3876  O   ARG A 509      21.386  50.780  39.132  1.00 44.57           O  
ATOM   3877  CB  ARG A 509      22.868  48.583  37.674  1.00 44.97           C  
ATOM   3878  CG  ARG A 509      23.595  47.962  36.445  1.00 47.69           C  
ATOM   3879  CD  ARG A 509      24.045  49.067  35.443  1.00 50.58           C  
ATOM   3880  NE  ARG A 509      23.584  48.798  34.079  1.00 51.13           N  
ATOM   3881  CZ  ARG A 509      24.341  48.294  33.106  1.00 51.40           C  
ATOM   3882  NH1 ARG A 509      25.624  48.001  33.315  1.00 49.90           N  
ATOM   3883  NH2 ARG A 509      23.809  48.084  31.912  1.00 51.22           N  
ATOM   3884  N   GLU A 510      21.177  51.544  37.026  1.00 43.76           N  
ATOM   3885  CA  GLU A 510      21.271  52.946  37.436  1.00 42.87           C  
ATOM   3886  C   GLU A 510      19.929  53.590  37.687  1.00 42.26           C  
ATOM   3887  O   GLU A 510      18.961  53.301  37.000  1.00 42.62           O  
ATOM   3888  CB  GLU A 510      22.035  53.776  36.416  1.00 42.83           C  
ATOM   3889  CG  GLU A 510      22.150  55.220  36.849  1.00 43.15           C  
ATOM   3890  CD  GLU A 510      22.865  56.089  35.852  1.00 44.25           C  
ATOM   3891  OE1 GLU A 510      23.882  55.623  35.288  1.00 44.64           O  
ATOM   3892  OE2 GLU A 510      22.410  57.245  35.650  1.00 44.76           O  
ATOM   3893  N   CYS A 511      19.886  54.486  38.664  1.00 41.42           N  
ATOM   3894  CA  CYS A 511      18.666  55.206  38.963  1.00 40.52           C  
ATOM   3895  C   CYS A 511      18.623  56.528  38.231  1.00 40.35           C  
ATOM   3896  O   CYS A 511      19.644  57.214  38.090  1.00 40.35           O  
ATOM   3897  CB  CYS A 511      18.502  55.402  40.458  1.00 40.30           C  
ATOM   3898  SG  CYS A 511      18.193  53.858  41.312  1.00 38.90           S  
ATOM   3899  N   VAL A 512      17.429  56.853  37.745  1.00 39.87           N  
ATOM   3900  CA  VAL A 512      17.188  58.054  36.966  1.00 39.49           C  
ATOM   3901  C   VAL A 512      15.825  58.671  37.325  1.00 39.67           C  
ATOM   3902  O   VAL A 512      14.971  58.027  37.942  1.00 39.47           O  
ATOM   3903  CB  VAL A 512      17.295  57.775  35.441  1.00 39.22           C  
ATOM   3904  CG1 VAL A 512      18.738  57.595  35.016  1.00 38.43           C  
ATOM   3905  CG2 VAL A 512      16.484  56.565  35.062  1.00 39.25           C  
ATOM   3906  N   ASP A 513      15.633  59.922  36.930  1.00 40.01           N  
ATOM   3907  CA  ASP A 513      14.422  60.674  37.273  1.00 40.57           C  
ATOM   3908  C   ASP A 513      13.281  60.427  36.285  1.00 40.30           C  
ATOM   3909  O   ASP A 513      12.095  60.460  36.653  1.00 40.28           O  
ATOM   3910  CB  ASP A 513      14.748  62.171  37.350  1.00 40.93           C  
ATOM   3911  CG  ASP A 513      15.527  62.666  36.125  1.00 42.65           C  
ATOM   3912  OD1 ASP A 513      16.321  61.860  35.545  1.00 42.70           O  
ATOM   3913  OD2 ASP A 513      15.326  63.859  35.746  1.00 43.74           O  
ATOM   3914  N   LYS A 514      13.638  60.196  35.024  1.00 40.02           N  
ATOM   3915  CA  LYS A 514      12.639  59.847  34.012  1.00 39.74           C  
ATOM   3916  C   LYS A 514      13.257  59.058  32.882  1.00 38.92           C  
ATOM   3917  O   LYS A 514      14.442  59.193  32.595  1.00 38.63           O  
ATOM   3918  CB  LYS A 514      11.881  61.083  33.484  1.00 40.18           C  
ATOM   3919  CG  LYS A 514      12.740  62.291  33.096  1.00 41.47           C  
ATOM   3920  CD  LYS A 514      13.230  62.214  31.647  1.00 44.21           C  
ATOM   3921  CE  LYS A 514      14.403  63.164  31.387  1.00 45.82           C  
ATOM   3922  NZ  LYS A 514      15.662  62.746  32.109  1.00 47.72           N  
ATOM   3923  N   CYS A 515      12.437  58.225  32.256  1.00 38.28           N  
ATOM   3924  CA  CYS A 515      12.845  57.507  31.069  1.00 37.73           C  
ATOM   3925  C   CYS A 515      12.887  58.444  29.876  1.00 37.12           C  
ATOM   3926  O   CYS A 515      12.406  59.574  29.934  1.00 36.98           O  
ATOM   3927  CB  CYS A 515      11.863  56.392  30.765  1.00 37.41           C  
ATOM   3928  SG  CYS A 515      11.807  55.093  31.985  1.00 39.95           S  
ATOM   3929  N   LYS A 516      13.443  57.949  28.780  1.00 36.39           N  
ATOM   3930  CA  LYS A 516      13.488  58.707  27.556  1.00 35.55           C  
ATOM   3931  C   LYS A 516      12.235  58.490  26.692  1.00 35.11           C  
ATOM   3932  O   LYS A 516      12.329  58.121  25.530  1.00 35.26           O  
ATOM   3933  CB  LYS A 516      14.802  58.439  26.822  1.00 35.26           C  
ATOM   3934  CG  LYS A 516      15.925  59.213  27.450  1.00 34.95           C  
ATOM   3935  CD  LYS A 516      17.280  58.696  27.063  1.00 36.35           C  
ATOM   3936  CE  LYS A 516      18.337  59.291  27.996  1.00 37.18           C  
ATOM   3937  NZ  LYS A 516      19.688  58.656  27.861  1.00 37.49           N  
ATOM   3938  N   LEU A 517      11.066  58.687  27.297  1.00 34.70           N  
ATOM   3939  CA  LEU A 517       9.809  58.865  26.562  1.00 34.59           C  
ATOM   3940  C   LEU A 517       9.760  60.298  26.028  1.00 34.63           C  
ATOM   3941  O   LEU A 517       9.798  61.253  26.826  1.00 35.09           O  
ATOM   3942  CB  LEU A 517       8.601  58.710  27.494  1.00 34.32           C  
ATOM   3943  CG  LEU A 517       8.465  57.640  28.567  1.00 33.01           C  
ATOM   3944  CD1 LEU A 517       7.476  58.083  29.630  1.00 31.50           C  
ATOM   3945  CD2 LEU A 517       8.009  56.352  27.946  1.00 32.91           C  
ATOM   3946  N   LEU A 518       9.672  60.465  24.709  1.00 34.13           N  
ATOM   3947  CA  LEU A 518       9.434  61.801  24.102  1.00 33.82           C  
ATOM   3948  C   LEU A 518      10.698  62.606  23.747  1.00 33.80           C  
ATOM   3949  O   LEU A 518      10.608  63.651  23.105  1.00 33.93           O  
ATOM   3950  CB  LEU A 518       8.479  62.673  24.962  1.00 33.45           C  
ATOM   3951  CG  LEU A 518       7.132  62.183  25.532  1.00 32.74           C  
ATOM   3952  CD1 LEU A 518       6.537  63.225  26.462  1.00 32.27           C  
ATOM   3953  CD2 LEU A 518       6.124  61.815  24.454  1.00 31.90           C  
ATOM   3954  N   GLU A 519      11.864  62.119  24.183  1.00 33.75           N  
ATOM   3955  CA  GLU A 519      13.134  62.813  23.936  1.00 33.94           C  
ATOM   3956  C   GLU A 519      14.246  61.889  24.433  1.00 34.35           C  
ATOM   3957  O   GLU A 519      14.050  61.175  25.421  1.00 34.22           O  
ATOM   3958  CB  GLU A 519      13.198  64.170  24.647  1.00 33.77           C  
ATOM   3959  N   GLY A 520      15.397  61.851  23.754  1.00 34.68           N  
ATOM   3960  CA  GLY A 520      16.496  61.001  24.190  1.00 35.05           C  
ATOM   3961  C   GLY A 520      17.136  60.152  23.076  1.00 35.40           C  
ATOM   3962  O   GLY A 520      16.569  59.996  21.982  1.00 35.43           O  
ATOM   3963  N   GLU A 521      18.328  59.612  23.359  1.00 35.76           N  
ATOM   3964  CA  GLU A 521      19.095  58.762  22.402  1.00 35.90           C  
ATOM   3965  C   GLU A 521      18.310  57.538  22.068  1.00 35.95           C  
ATOM   3966  O   GLU A 521      17.640  57.493  21.027  1.00 36.51           O  
ATOM   3967  CB  GLU A 521      20.471  58.418  22.975  1.00 35.90           C  
ATOM   3968  N   PRO A 522      18.348  56.501  22.905  1.00 35.62           N  
ATOM   3969  CA  PRO A 522      17.458  55.421  22.649  1.00 35.28           C  
ATOM   3970  C   PRO A 522      16.150  55.756  23.305  1.00 34.94           C  
ATOM   3971  O   PRO A 522      16.093  55.883  24.524  1.00 35.17           O  
ATOM   3972  CB  PRO A 522      18.260  54.200  23.102  1.00 35.25           C  
ATOM   3973  CG  PRO A 522      19.155  54.718  24.176  1.00 35.47           C  
ATOM   3974  CD  PRO A 522      19.407  56.163  23.847  1.00 35.66           C  
ATOM   3975  N   ARG A 523      15.090  55.910  22.514  1.00 34.41           N  
ATOM   3976  CA  ARG A 523      13.764  56.187  23.048  1.00 34.21           C  
ATOM   3977  C   ARG A 523      13.303  54.919  23.752  1.00 34.01           C  
ATOM   3978  O   ARG A 523      13.666  53.812  23.367  1.00 33.70           O  
ATOM   3979  CB  ARG A 523      12.837  56.694  21.943  1.00 33.95           C  
ATOM   3980  N   GLU A 524      12.498  55.088  24.797  1.00 34.01           N  
ATOM   3981  CA  GLU A 524      12.156  53.992  25.693  1.00 34.07           C  
ATOM   3982  C   GLU A 524      10.703  54.019  26.085  1.00 34.22           C  
ATOM   3983  O   GLU A 524      10.025  55.019  25.876  1.00 34.16           O  
ATOM   3984  CB  GLU A 524      12.997  54.075  26.967  1.00 34.07           C  
ATOM   3985  CG  GLU A 524      14.490  53.953  26.744  1.00 33.84           C  
ATOM   3986  CD  GLU A 524      15.289  54.570  27.862  1.00 34.46           C  
ATOM   3987  OE1 GLU A 524      14.801  55.538  28.486  1.00 34.61           O  
ATOM   3988  OE2 GLU A 524      16.411  54.089  28.110  1.00 34.76           O  
ATOM   3989  N   PHE A 525      10.234  52.900  26.635  1.00 34.74           N  
ATOM   3990  CA  PHE A 525       8.983  52.852  27.392  1.00 35.26           C  
ATOM   3991  C   PHE A 525       9.288  52.379  28.815  1.00 35.97           C  
ATOM   3992  O   PHE A 525      10.429  52.033  29.122  1.00 36.27           O  
ATOM   3993  CB  PHE A 525       7.948  51.957  26.708  1.00 34.71           C  
ATOM   3994  CG  PHE A 525       8.277  50.486  26.760  1.00 34.88           C  
ATOM   3995  CD1 PHE A 525       7.554  49.628  27.591  1.00 33.47           C  
ATOM   3996  CD2 PHE A 525       9.292  49.953  25.974  1.00 33.87           C  
ATOM   3997  CE1 PHE A 525       7.837  48.282  27.632  1.00 31.92           C  
ATOM   3998  CE2 PHE A 525       9.582  48.601  26.016  1.00 33.07           C  
ATOM   3999  CZ  PHE A 525       8.858  47.768  26.846  1.00 33.21           C  
ATOM   4000  N   VAL A 526       8.278  52.376  29.680  1.00 36.82           N  
ATOM   4001  CA  VAL A 526       8.461  52.033  31.092  1.00 37.47           C  
ATOM   4002  C   VAL A 526       7.621  50.826  31.476  1.00 37.91           C  
ATOM   4003  O   VAL A 526       6.552  50.584  30.907  1.00 38.10           O  
ATOM   4004  CB  VAL A 526       8.077  53.209  32.035  1.00 37.62           C  
ATOM   4005  CG1 VAL A 526       8.459  52.898  33.484  1.00 37.90           C  
ATOM   4006  CG2 VAL A 526       8.729  54.515  31.585  1.00 37.73           C  
ATOM   4007  N   GLU A 527       8.127  50.067  32.440  1.00 38.49           N  
ATOM   4008  CA  GLU A 527       7.379  48.996  33.082  1.00 39.01           C  
ATOM   4009  C   GLU A 527       8.105  48.569  34.359  1.00 39.47           C  
ATOM   4010  O   GLU A 527       9.289  48.179  34.331  1.00 38.92           O  
ATOM   4011  CB  GLU A 527       7.121  47.800  32.134  1.00 39.23           C  
ATOM   4012  CG  GLU A 527       8.344  46.939  31.752  1.00 39.02           C  
ATOM   4013  CD  GLU A 527       7.961  45.630  31.047  1.00 38.87           C  
ATOM   4014  OE1 GLU A 527       6.834  45.573  30.488  1.00 36.61           O  
ATOM   4015  OE2 GLU A 527       8.791  44.673  31.054  1.00 37.12           O  
ATOM   4016  N   ASN A 528       7.374  48.665  35.474  1.00 39.81           N  
ATOM   4017  CA  ASN A 528       7.904  48.362  36.791  1.00 39.84           C  
ATOM   4018  C   ASN A 528       9.095  49.279  36.965  1.00 39.77           C  
ATOM   4019  O   ASN A 528      10.218  48.824  37.213  1.00 40.25           O  
ATOM   4020  CB  ASN A 528       8.333  46.886  36.912  1.00 40.08           C  
ATOM   4021  CG  ASN A 528       7.288  45.895  36.374  1.00 40.21           C  
ATOM   4022  OD1 ASN A 528       6.184  46.261  35.963  1.00 39.15           O  
ATOM   4023  ND2 ASN A 528       7.649  44.617  36.391  1.00 41.50           N  
ATOM   4024  N   SER A 529       8.847  50.569  36.756  1.00 39.38           N  
ATOM   4025  CA  SER A 529       9.845  51.617  36.971  1.00 38.98           C  
ATOM   4026  C   SER A 529      11.164  51.372  36.250  1.00 38.20           C  
ATOM   4027  O   SER A 529      12.210  51.878  36.662  1.00 38.04           O  
ATOM   4028  CB  SER A 529      10.077  51.828  38.464  1.00 39.13           C  
ATOM   4029  OG  SER A 529       8.853  52.205  39.067  1.00 40.87           O  
ATOM   4030  N   GLU A 530      11.093  50.611  35.164  1.00 37.33           N  
ATOM   4031  CA  GLU A 530      12.256  50.339  34.348  1.00 36.77           C  
ATOM   4032  C   GLU A 530      12.127  50.973  32.972  1.00 35.76           C  
ATOM   4033  O   GLU A 530      11.042  51.035  32.413  1.00 35.63           O  
ATOM   4034  CB  GLU A 530      12.486  48.834  34.242  1.00 37.10           C  
ATOM   4035  CG  GLU A 530      13.248  48.263  35.427  1.00 38.94           C  
ATOM   4036  CD  GLU A 530      13.307  46.745  35.418  1.00 42.49           C  
ATOM   4037  OE1 GLU A 530      12.283  46.129  35.018  1.00 42.54           O  
ATOM   4038  OE2 GLU A 530      14.366  46.174  35.827  1.00 42.87           O  
ATOM   4039  N   CYS A 531      13.243  51.465  32.453  1.00 34.83           N  
ATOM   4040  CA  CYS A 531      13.290  52.050  31.133  1.00 33.99           C  
ATOM   4041  C   CYS A 531      13.863  51.039  30.170  1.00 33.88           C  
ATOM   4042  O   CYS A 531      15.071  50.773  30.163  1.00 33.53           O  
ATOM   4043  CB  CYS A 531      14.159  53.299  31.115  1.00 34.09           C  
ATOM   4044  SG  CYS A 531      13.764  54.514  32.362  1.00 33.68           S  
ATOM   4045  N   ILE A 532      12.975  50.498  29.343  1.00 33.76           N  
ATOM   4046  CA  ILE A 532      13.314  49.508  28.340  1.00 33.59           C  
ATOM   4047  C   ILE A 532      13.354  50.160  26.959  1.00 33.21           C  
ATOM   4048  O   ILE A 532      12.430  50.881  26.592  1.00 33.27           O  
ATOM   4049  CB  ILE A 532      12.304  48.336  28.394  1.00 33.71           C  
ATOM   4050  CG1 ILE A 532      12.520  47.512  29.672  1.00 34.52           C  
ATOM   4051  CG2 ILE A 532      12.485  47.405  27.209  1.00 33.65           C  
ATOM   4052  CD1 ILE A 532      11.921  48.092  30.912  1.00 35.07           C  
ATOM   4053  N   GLN A 533      14.435  49.914  26.214  1.00 33.03           N  
ATOM   4054  CA  GLN A 533      14.654  50.496  24.874  1.00 33.07           C  
ATOM   4055  C   GLN A 533      13.627  50.058  23.846  1.00 32.94           C  
ATOM   4056  O   GLN A 533      13.185  48.908  23.853  1.00 32.94           O  
ATOM   4057  CB  GLN A 533      16.002  50.062  24.309  1.00 33.12           C  
ATOM   4058  CG  GLN A 533      17.236  50.643  24.945  1.00 33.93           C  
ATOM   4059  CD  GLN A 533      18.482  50.112  24.269  1.00 34.77           C  
ATOM   4060  OE1 GLN A 533      18.735  50.404  23.100  1.00 34.98           O  
ATOM   4061  NE2 GLN A 533      19.249  49.299  24.990  1.00 35.68           N  
ATOM   4062  N   CYS A 534      13.286  50.963  22.933  1.00 32.78           N  
ATOM   4063  CA  CYS A 534      12.434  50.602  21.804  1.00 32.73           C  
ATOM   4064  C   CYS A 534      13.247  49.829  20.786  1.00 32.43           C  
ATOM   4065  O   CYS A 534      14.427  50.123  20.580  1.00 32.35           O  
ATOM   4066  CB  CYS A 534      11.835  51.833  21.151  1.00 32.47           C  
ATOM   4067  SG  CYS A 534      10.656  52.755  22.210  1.00 34.16           S  
ATOM   4068  N   HIS A 535      12.618  48.837  20.161  1.00 31.90           N  
ATOM   4069  CA  HIS A 535      13.278  48.061  19.126  1.00 31.57           C  
ATOM   4070  C   HIS A 535      13.945  49.012  18.103  1.00 31.45           C  
ATOM   4071  O   HIS A 535      13.342  50.009  17.714  1.00 31.68           O  
ATOM   4072  CB  HIS A 535      12.279  47.117  18.467  1.00 31.45           C  
ATOM   4073  CG  HIS A 535      12.826  46.423  17.269  1.00 31.48           C  
ATOM   4074  ND1 HIS A 535      13.304  45.135  17.313  1.00 32.50           N  
ATOM   4075  CD2 HIS A 535      13.006  46.849  16.001  1.00 31.41           C  
ATOM   4076  CE1 HIS A 535      13.743  44.789  16.117  1.00 32.75           C  
ATOM   4077  NE2 HIS A 535      13.575  45.814  15.303  1.00 32.73           N  
ATOM   4078  N   PRO A 536      15.189  48.708  17.672  1.00 31.48           N  
ATOM   4079  CA  PRO A 536      16.013  49.690  16.945  1.00 31.12           C  
ATOM   4080  C   PRO A 536      15.440  50.090  15.596  1.00 30.99           C  
ATOM   4081  O   PRO A 536      15.912  51.052  14.989  1.00 30.64           O  
ATOM   4082  CB  PRO A 536      17.355  48.954  16.754  1.00 31.28           C  
ATOM   4083  CG  PRO A 536      17.345  47.850  17.789  1.00 31.21           C  
ATOM   4084  CD  PRO A 536      15.908  47.425  17.835  1.00 31.60           C  
ATOM   4085  N   GLU A 537      14.434  49.343  15.142  1.00 31.03           N  
ATOM   4086  CA  GLU A 537      13.721  49.626  13.891  1.00 30.98           C  
ATOM   4087  C   GLU A 537      12.448  50.490  14.036  1.00 31.04           C  
ATOM   4088  O   GLU A 537      11.658  50.559  13.095  1.00 31.21           O  
ATOM   4089  CB  GLU A 537      13.391  48.322  13.139  1.00 30.56           C  
ATOM   4090  CG  GLU A 537      14.560  47.713  12.390  1.00 31.00           C  
ATOM   4091  CD  GLU A 537      15.153  48.656  11.353  1.00 32.20           C  
ATOM   4092  OE1 GLU A 537      14.376  49.307  10.612  1.00 33.50           O  
ATOM   4093  OE2 GLU A 537      16.398  48.753  11.278  1.00 32.48           O  
ATOM   4094  N   CYS A 538      12.229  51.122  15.194  1.00 31.17           N  
ATOM   4095  CA  CYS A 538      11.199  52.175  15.294  1.00 31.28           C  
ATOM   4096  C   CYS A 538      11.848  53.544  15.131  1.00 31.58           C  
ATOM   4097  O   CYS A 538      12.905  53.801  15.703  1.00 31.39           O  
ATOM   4098  CB  CYS A 538      10.439  52.158  16.625  1.00 31.23           C  
ATOM   4099  SG  CYS A 538       9.870  50.577  17.289  1.00 30.84           S  
ATOM   4100  N   LEU A 539      11.211  54.411  14.342  1.00 32.41           N  
ATOM   4101  CA  LEU A 539      11.628  55.811  14.178  1.00 32.81           C  
ATOM   4102  C   LEU A 539      11.335  56.667  15.404  1.00 33.29           C  
ATOM   4103  O   LEU A 539      10.180  56.718  15.859  1.00 33.02           O  
ATOM   4104  CB  LEU A 539      10.915  56.449  12.993  1.00 32.83           C  
ATOM   4105  CG  LEU A 539      11.666  56.836  11.721  1.00 32.88           C  
ATOM   4106  CD1 LEU A 539      10.782  57.818  10.962  1.00 31.99           C  
ATOM   4107  CD2 LEU A 539      13.050  57.437  11.994  1.00 32.37           C  
ATOM   4108  N   PRO A 540      12.380  57.331  15.951  1.00 33.94           N  
ATOM   4109  CA  PRO A 540      12.189  58.414  16.931  1.00 34.21           C  
ATOM   4110  C   PRO A 540      11.180  59.429  16.414  1.00 34.42           C  
ATOM   4111  O   PRO A 540      11.353  59.977  15.325  1.00 34.41           O  
ATOM   4112  CB  PRO A 540      13.582  59.056  17.052  1.00 34.09           C  
ATOM   4113  CG  PRO A 540      14.455  58.376  16.012  1.00 34.41           C  
ATOM   4114  CD  PRO A 540      13.810  57.062  15.707  1.00 33.95           C  
ATOM   4115  N   GLN A 541      10.116  59.624  17.187  1.00 34.75           N  
ATOM   4116  CA  GLN A 541       9.046  60.547  16.862  1.00 34.82           C  
ATOM   4117  C   GLN A 541       9.317  61.869  17.554  1.00 35.39           C  
ATOM   4118  O   GLN A 541       9.959  61.907  18.592  1.00 35.26           O  
ATOM   4119  CB  GLN A 541       7.700  59.981  17.325  1.00 34.50           C  
ATOM   4120  CG  GLN A 541       7.255  58.708  16.602  1.00 33.98           C  
ATOM   4121  CD  GLN A 541       6.885  58.936  15.145  1.00 34.00           C  
ATOM   4122  OE1 GLN A 541       6.011  59.750  14.827  1.00 34.61           O  
ATOM   4123  NE2 GLN A 541       7.543  58.212  14.250  1.00 33.59           N  
ATOM   4124  N   ALA A 542       8.826  62.958  16.971  1.00 36.51           N  
ATOM   4125  CA  ALA A 542       8.979  64.278  17.577  1.00 36.99           C  
ATOM   4126  C   ALA A 542       7.962  64.505  18.697  1.00 37.41           C  
ATOM   4127  O   ALA A 542       8.343  64.821  19.824  1.00 37.29           O  
ATOM   4128  CB  ALA A 542       8.878  65.367  16.511  1.00 37.07           C  
ATOM   4129  N   MET A 543       6.679  64.304  18.392  1.00 38.10           N  
ATOM   4130  CA  MET A 543       5.587  64.753  19.268  1.00 39.04           C  
ATOM   4131  C   MET A 543       5.193  63.817  20.417  1.00 39.41           C  
ATOM   4132  O   MET A 543       5.208  64.229  21.589  1.00 39.19           O  
ATOM   4133  CB  MET A 543       4.366  65.137  18.434  1.00 39.46           C  
ATOM   4134  CG  MET A 543       4.666  66.164  17.330  1.00 40.94           C  
ATOM   4135  SD  MET A 543       5.100  67.830  17.906  1.00 44.82           S  
ATOM   4136  CE  MET A 543       6.784  67.702  18.537  1.00 42.41           C  
ATOM   4137  N   ASN A 544       4.849  62.568  20.074  1.00 39.81           N  
ATOM   4138  CA  ASN A 544       4.428  61.537  21.051  1.00 39.64           C  
ATOM   4139  C   ASN A 544       5.487  60.456  21.270  1.00 38.48           C  
ATOM   4140  O   ASN A 544       6.607  60.561  20.768  1.00 38.58           O  
ATOM   4141  CB  ASN A 544       3.093  60.875  20.640  1.00 40.43           C  
ATOM   4142  CG  ASN A 544       1.961  61.897  20.393  1.00 43.27           C  
ATOM   4143  OD1 ASN A 544       2.013  62.679  19.431  1.00 44.03           O  
ATOM   4144  ND2 ASN A 544       0.940  61.902  21.279  1.00 47.47           N  
ATOM   4145  N   ILE A 545       5.105  59.425  22.024  1.00 37.06           N  
ATOM   4146  CA  ILE A 545       5.948  58.264  22.320  1.00 35.32           C  
ATOM   4147  C   ILE A 545       6.456  57.561  21.055  1.00 35.32           C  
ATOM   4148  O   ILE A 545       5.877  57.719  19.984  1.00 35.22           O  
ATOM   4149  CB  ILE A 545       5.210  57.242  23.255  1.00 35.35           C  
ATOM   4150  CG1 ILE A 545       4.048  56.530  22.548  1.00 33.82           C  
ATOM   4151  CG2 ILE A 545       4.743  57.920  24.538  1.00 35.34           C  
ATOM   4152  CD1 ILE A 545       3.190  55.639  23.474  1.00 33.53           C  
ATOM   4153  N   THR A 546       7.535  56.786  21.185  1.00 34.84           N  
ATOM   4154  CA  THR A 546       8.152  56.116  20.037  1.00 34.30           C  
ATOM   4155  C   THR A 546       7.848  54.622  19.984  1.00 34.34           C  
ATOM   4156  O   THR A 546       8.264  53.943  19.045  1.00 34.12           O  
ATOM   4157  CB  THR A 546       9.677  56.366  19.985  1.00 34.10           C  
ATOM   4158  OG1 THR A 546       9.907  57.758  19.775  1.00 33.91           O  
ATOM   4159  CG2 THR A 546      10.342  55.596  18.850  1.00 33.34           C  
ATOM   4160  N   CYS A 547       7.120  54.118  20.983  1.00 34.42           N  
ATOM   4161  CA  CYS A 547       6.762  52.690  21.046  1.00 34.79           C  
ATOM   4162  C   CYS A 547       5.942  52.329  22.291  1.00 34.85           C  
ATOM   4163  O   CYS A 547       5.874  53.118  23.227  1.00 34.71           O  
ATOM   4164  CB  CYS A 547       8.014  51.799  20.931  1.00 34.49           C  
ATOM   4165  SG  CYS A 547       8.971  51.591  22.432  1.00 35.05           S  
ATOM   4166  N   THR A 548       5.323  51.143  22.291  1.00 35.13           N  
ATOM   4167  CA  THR A 548       4.501  50.691  23.422  1.00 35.32           C  
ATOM   4168  C   THR A 548       4.990  49.398  24.038  1.00 35.48           C  
ATOM   4169  O   THR A 548       4.324  48.845  24.905  1.00 35.77           O  
ATOM   4170  CB  THR A 548       3.005  50.471  23.047  1.00 35.53           C  
ATOM   4171  OG1 THR A 548       2.893  49.432  22.067  1.00 36.15           O  
ATOM   4172  CG2 THR A 548       2.365  51.743  22.524  1.00 35.12           C  
ATOM   4173  N   GLY A 549       6.146  48.909  23.603  1.00 35.67           N  
ATOM   4174  CA  GLY A 549       6.611  47.604  24.034  1.00 35.49           C  
ATOM   4175  C   GLY A 549       7.821  47.137  23.257  1.00 35.86           C  
ATOM   4176  O   GLY A 549       8.435  47.908  22.502  1.00 36.02           O  
ATOM   4177  N   ARG A 550       8.142  45.858  23.426  1.00 35.57           N  
ATOM   4178  CA  ARG A 550       9.425  45.319  23.005  1.00 35.59           C  
ATOM   4179  C   ARG A 550       9.547  45.021  21.520  1.00 35.25           C  
ATOM   4180  O   ARG A 550      10.581  45.294  20.908  1.00 35.03           O  
ATOM   4181  CB  ARG A 550       9.737  44.038  23.790  1.00 35.80           C  
ATOM   4182  CG  ARG A 550      10.547  44.266  25.019  1.00 35.98           C  
ATOM   4183  CD  ARG A 550      10.732  42.994  25.794  1.00 36.88           C  
ATOM   4184  NE  ARG A 550      11.596  43.258  26.936  1.00 37.40           N  
ATOM   4185  CZ  ARG A 550      11.172  43.721  28.109  1.00 37.61           C  
ATOM   4186  NH1 ARG A 550       9.874  43.964  28.315  1.00 38.51           N  
ATOM   4187  NH2 ARG A 550      12.053  43.939  29.081  1.00 37.38           N  
ATOM   4188  N   GLY A 551       8.509  44.429  20.949  1.00 35.03           N  
ATOM   4189  CA  GLY A 551       8.635  43.856  19.622  1.00 35.03           C  
ATOM   4190  C   GLY A 551       8.984  44.856  18.536  1.00 34.83           C  
ATOM   4191  O   GLY A 551       9.028  46.065  18.775  1.00 34.78           O  
ATOM   4192  N   PRO A 552       9.286  44.349  17.336  1.00 34.55           N  
ATOM   4193  CA  PRO A 552       9.136  45.132  16.121  1.00 34.36           C  
ATOM   4194  C   PRO A 552       7.663  45.310  15.744  1.00 34.31           C  
ATOM   4195  O   PRO A 552       7.359  45.749  14.631  1.00 34.62           O  
ATOM   4196  CB  PRO A 552       9.849  44.273  15.072  1.00 34.22           C  
ATOM   4197  CG  PRO A 552       9.725  42.907  15.570  1.00 34.03           C  
ATOM   4198  CD  PRO A 552       9.859  43.024  17.062  1.00 34.25           C  
ATOM   4199  N   ASP A 553       6.760  44.958  16.655  1.00 34.32           N  
ATOM   4200  CA  ASP A 553       5.325  45.138  16.418  1.00 34.28           C  
ATOM   4201  C   ASP A 553       4.810  46.378  17.108  1.00 33.83           C  
ATOM   4202  O   ASP A 553       3.726  46.864  16.794  1.00 34.36           O  
ATOM   4203  CB  ASP A 553       4.540  43.930  16.919  1.00 34.42           C  
ATOM   4204  CG  ASP A 553       4.712  42.727  16.033  1.00 35.54           C  
ATOM   4205  OD1 ASP A 553       5.874  42.379  15.722  1.00 36.27           O  
ATOM   4206  OD2 ASP A 553       3.684  42.124  15.645  1.00 37.24           O  
ATOM   4207  N   ASN A 554       5.589  46.889  18.052  1.00 33.33           N  
ATOM   4208  CA  ASN A 554       5.131  47.981  18.892  1.00 32.88           C  
ATOM   4209  C   ASN A 554       5.817  49.299  18.599  1.00 32.43           C  
ATOM   4210  O   ASN A 554       5.999  50.120  19.489  1.00 32.07           O  
ATOM   4211  CB  ASN A 554       5.248  47.611  20.369  1.00 33.01           C  
ATOM   4212  CG  ASN A 554       4.625  46.271  20.678  1.00 33.73           C  
ATOM   4213  OD1 ASN A 554       5.226  45.439  21.360  1.00 35.66           O  
ATOM   4214  ND2 ASN A 554       3.422  46.043  20.160  1.00 33.88           N  
ATOM   4215  N   CYS A 555       6.200  49.487  17.342  1.00 32.19           N  
ATOM   4216  CA  CYS A 555       6.599  50.795  16.856  1.00 32.06           C  
ATOM   4217  C   CYS A 555       5.375  51.621  16.510  1.00 31.86           C  
ATOM   4218  O   CYS A 555       4.357  51.095  16.042  1.00 31.74           O  
ATOM   4219  CB  CYS A 555       7.429  50.661  15.593  1.00 32.10           C  
ATOM   4220  SG  CYS A 555       8.860  49.666  15.772  1.00 32.70           S  
ATOM   4221  N   ILE A 556       5.478  52.924  16.717  1.00 31.67           N  
ATOM   4222  CA  ILE A 556       4.489  53.817  16.147  1.00 31.83           C  
ATOM   4223  C   ILE A 556       4.665  53.811  14.629  1.00 31.23           C  
ATOM   4224  O   ILE A 556       3.694  53.750  13.895  1.00 31.22           O  
ATOM   4225  CB  ILE A 556       4.585  55.253  16.748  1.00 31.95           C  
ATOM   4226  CG1 ILE A 556       3.712  55.356  18.016  1.00 32.09           C  
ATOM   4227  CG2 ILE A 556       4.224  56.325  15.701  1.00 31.89           C  
ATOM   4228  CD1 ILE A 556       3.101  56.787  18.302  1.00 32.70           C  
ATOM   4229  N   GLN A 557       5.921  53.815  14.187  1.00 30.96           N  
ATOM   4230  CA  GLN A 557       6.288  54.067  12.796  1.00 30.60           C  
ATOM   4231  C   GLN A 557       7.604  53.366  12.458  1.00 30.17           C  
ATOM   4232  O   GLN A 557       8.573  53.467  13.209  1.00 30.01           O  
ATOM   4233  CB  GLN A 557       6.392  55.589  12.573  1.00 30.58           C  
ATOM   4234  CG  GLN A 557       7.258  56.046  11.390  1.00 31.43           C  
ATOM   4235  CD  GLN A 557       6.697  57.274  10.665  1.00 32.23           C  
ATOM   4236  OE1 GLN A 557       6.073  58.147  11.275  1.00 32.57           O  
ATOM   4237  NE2 GLN A 557       6.924  57.340   9.355  1.00 31.58           N  
ATOM   4238  N   CYS A 558       7.637  52.668  11.324  1.00 29.81           N  
ATOM   4239  CA  CYS A 558       8.810  51.868  10.939  1.00 29.41           C  
ATOM   4240  C   CYS A 558       9.941  52.682  10.322  1.00 29.02           C  
ATOM   4241  O   CYS A 558       9.765  53.326   9.289  1.00 29.06           O  
ATOM   4242  CB  CYS A 558       8.418  50.753   9.968  1.00 29.51           C  
ATOM   4243  SG  CYS A 558       7.274  49.478  10.586  1.00 30.29           S  
ATOM   4244  N   ALA A 559      11.110  52.606  10.947  1.00 28.65           N  
ATOM   4245  CA  ALA A 559      12.313  53.318  10.506  1.00 28.60           C  
ATOM   4246  C   ALA A 559      12.751  53.047   9.069  1.00 28.55           C  
ATOM   4247  O   ALA A 559      13.399  53.900   8.468  1.00 28.76           O  
ATOM   4248  CB  ALA A 559      13.484  53.035  11.464  1.00 28.65           C  
ATOM   4249  N   HIS A 560      12.439  51.865   8.532  1.00 28.39           N  
ATOM   4250  CA  HIS A 560      12.835  51.511   7.162  1.00 28.08           C  
ATOM   4251  C   HIS A 560      11.701  50.844   6.406  1.00 27.65           C  
ATOM   4252  O   HIS A 560      10.863  51.532   5.821  1.00 27.86           O  
ATOM   4253  CB  HIS A 560      14.101  50.641   7.144  1.00 28.42           C  
ATOM   4254  CG  HIS A 560      15.319  51.334   7.672  1.00 29.35           C  
ATOM   4255  ND1 HIS A 560      16.146  50.767   8.618  1.00 30.31           N  
ATOM   4256  CD2 HIS A 560      15.838  52.556   7.403  1.00 30.14           C  
ATOM   4257  CE1 HIS A 560      17.126  51.606   8.905  1.00 30.79           C  
ATOM   4258  NE2 HIS A 560      16.962  52.700   8.181  1.00 31.50           N  
ATOM   4259  N   TYR A 561      11.666  49.512   6.423  1.00 27.21           N  
ATOM   4260  CA  TYR A 561      10.617  48.762   5.719  1.00 26.68           C  
ATOM   4261  C   TYR A 561       9.676  48.060   6.690  1.00 26.54           C  
ATOM   4262  O   TYR A 561       9.957  47.974   7.891  1.00 26.48           O  
ATOM   4263  CB  TYR A 561      11.209  47.771   4.707  1.00 26.24           C  
ATOM   4264  CG  TYR A 561      12.215  48.414   3.793  1.00 26.16           C  
ATOM   4265  CD1 TYR A 561      13.591  48.305   4.045  1.00 26.11           C  
ATOM   4266  CD2 TYR A 561      11.800  49.161   2.695  1.00 25.46           C  
ATOM   4267  CE1 TYR A 561      14.519  48.914   3.222  1.00 25.92           C  
ATOM   4268  CE2 TYR A 561      12.717  49.776   1.864  1.00 25.81           C  
ATOM   4269  CZ  TYR A 561      14.072  49.651   2.132  1.00 26.16           C  
ATOM   4270  OH  TYR A 561      14.975  50.265   1.304  1.00 26.32           O  
ATOM   4271  N   ILE A 562       8.557  47.579   6.153  1.00 26.36           N  
ATOM   4272  CA  ILE A 562       7.551  46.872   6.934  1.00 26.24           C  
ATOM   4273  C   ILE A 562       7.111  45.572   6.259  1.00 26.24           C  
ATOM   4274  O   ILE A 562       6.845  45.520   5.056  1.00 26.11           O  
ATOM   4275  CB  ILE A 562       6.340  47.775   7.299  1.00 26.27           C  
ATOM   4276  CG1 ILE A 562       5.214  46.950   7.923  1.00 26.15           C  
ATOM   4277  CG2 ILE A 562       5.825  48.542   6.073  1.00 26.70           C  
ATOM   4278  CD1 ILE A 562       4.628  47.563   9.166  1.00 25.66           C  
ATOM   4279  N   ASP A 563       7.052  44.527   7.072  1.00 26.35           N  
ATOM   4280  CA  ASP A 563       6.783  43.184   6.624  1.00 26.46           C  
ATOM   4281  C   ASP A 563       5.680  42.683   7.534  1.00 26.44           C  
ATOM   4282  O   ASP A 563       5.893  42.509   8.731  1.00 26.52           O  
ATOM   4283  CB  ASP A 563       8.059  42.360   6.781  1.00 26.43           C  
ATOM   4284  CG  ASP A 563       7.973  40.986   6.134  1.00 26.97           C  
ATOM   4285  OD1 ASP A 563       8.618  40.068   6.683  1.00 27.35           O  
ATOM   4286  OD2 ASP A 563       7.287  40.809   5.097  1.00 26.68           O  
ATOM   4287  N   GLY A 564       4.489  42.494   6.970  1.00 26.50           N  
ATOM   4288  CA  GLY A 564       3.288  42.258   7.775  1.00 26.39           C  
ATOM   4289  C   GLY A 564       3.175  43.276   8.894  1.00 26.26           C  
ATOM   4290  O   GLY A 564       3.209  44.471   8.638  1.00 26.09           O  
ATOM   4291  N   PRO A 565       3.067  42.808  10.147  1.00 26.38           N  
ATOM   4292  CA  PRO A 565       2.987  43.717  11.280  1.00 26.45           C  
ATOM   4293  C   PRO A 565       4.359  44.101  11.841  1.00 26.52           C  
ATOM   4294  O   PRO A 565       4.423  44.886  12.782  1.00 26.95           O  
ATOM   4295  CB  PRO A 565       2.228  42.892  12.314  1.00 26.12           C  
ATOM   4296  CG  PRO A 565       2.758  41.504  12.083  1.00 26.82           C  
ATOM   4297  CD  PRO A 565       3.014  41.400  10.585  1.00 26.63           C  
ATOM   4298  N   HIS A 566       5.438  43.552  11.290  1.00 26.56           N  
ATOM   4299  CA  HIS A 566       6.781  43.813  11.816  1.00 26.74           C  
ATOM   4300  C   HIS A 566       7.492  44.871  11.007  1.00 26.66           C  
ATOM   4301  O   HIS A 566       7.419  44.841   9.777  1.00 27.12           O  
ATOM   4302  CB  HIS A 566       7.648  42.568  11.714  1.00 26.82           C  
ATOM   4303  CG  HIS A 566       6.958  41.308  12.101  1.00 27.81           C  
ATOM   4304  ND1 HIS A 566       6.703  40.975  13.412  1.00 29.32           N  
ATOM   4305  CD2 HIS A 566       6.496  40.281  11.351  1.00 28.95           C  
ATOM   4306  CE1 HIS A 566       6.102  39.798  13.452  1.00 30.65           C  
ATOM   4307  NE2 HIS A 566       5.965  39.355  12.214  1.00 29.83           N  
ATOM   4308  N   CYS A 567       8.207  45.776  11.673  1.00 26.36           N  
ATOM   4309  CA  CYS A 567       9.168  46.630  10.970  1.00 26.49           C  
ATOM   4310  C   CYS A 567      10.469  45.886  10.837  1.00 26.31           C  
ATOM   4311  O   CYS A 567      10.965  45.365  11.812  1.00 26.40           O  
ATOM   4312  CB  CYS A 567       9.481  47.898  11.750  1.00 26.65           C  
ATOM   4313  SG  CYS A 567       8.091  48.783  12.310  1.00 26.66           S  
ATOM   4314  N   VAL A 568      11.052  45.867   9.653  1.00 26.38           N  
ATOM   4315  CA  VAL A 568      12.356  45.260   9.519  1.00 26.86           C  
ATOM   4316  C   VAL A 568      13.366  46.225   8.913  1.00 27.05           C  
ATOM   4317  O   VAL A 568      12.984  47.197   8.263  1.00 27.63           O  
ATOM   4318  CB  VAL A 568      12.284  43.978   8.681  1.00 27.10           C  
ATOM   4319  CG1 VAL A 568      13.384  42.987   9.139  1.00 27.57           C  
ATOM   4320  CG2 VAL A 568      10.906  43.331   8.793  1.00 26.90           C  
ATOM   4321  N   LYS A 569      14.651  45.957   9.135  1.00 27.34           N  
ATOM   4322  CA  LYS A 569      15.741  46.688   8.472  1.00 27.81           C  
ATOM   4323  C   LYS A 569      15.783  46.495   6.937  1.00 27.41           C  
ATOM   4324  O   LYS A 569      16.008  47.453   6.195  1.00 27.68           O  
ATOM   4325  CB  LYS A 569      17.096  46.352   9.116  1.00 27.86           C  
ATOM   4326  CG  LYS A 569      18.265  47.164   8.555  1.00 29.04           C  
ATOM   4327  CD  LYS A 569      19.506  47.187   9.470  1.00 28.97           C  
ATOM   4328  CE  LYS A 569      20.673  47.868   8.737  1.00 29.58           C  
ATOM   4329  NZ  LYS A 569      21.686  48.495   9.635  1.00 30.96           N  
ATOM   4330  N   THR A 570      15.568  45.270   6.472  1.00 27.01           N  
ATOM   4331  CA  THR A 570      15.449  44.994   5.042  1.00 27.23           C  
ATOM   4332  C   THR A 570      14.262  44.066   4.854  1.00 27.39           C  
ATOM   4333  O   THR A 570      13.811  43.438   5.809  1.00 27.46           O  
ATOM   4334  CB  THR A 570      16.676  44.242   4.484  1.00 27.19           C  
ATOM   4335  OG1 THR A 570      17.609  43.987   5.532  1.00 27.60           O  
ATOM   4336  CG2 THR A 570      17.351  45.030   3.357  1.00 27.43           C  
ATOM   4337  N   CYS A 571      13.739  43.965   3.635  1.00 27.45           N  
ATOM   4338  CA  CYS A 571      12.764  42.913   3.385  1.00 27.75           C  
ATOM   4339  C   CYS A 571      13.463  41.537   3.393  1.00 27.95           C  
ATOM   4340  O   CYS A 571      14.660  41.438   3.095  1.00 27.82           O  
ATOM   4341  CB  CYS A 571      11.989  43.156   2.093  1.00 27.52           C  
ATOM   4342  SG  CYS A 571      10.831  44.580   2.117  1.00 28.12           S  
ATOM   4343  N   PRO A 572      12.735  40.485   3.794  1.00 28.21           N  
ATOM   4344  CA  PRO A 572      13.262  39.116   3.736  1.00 28.59           C  
ATOM   4345  C   PRO A 572      13.833  38.833   2.355  1.00 28.94           C  
ATOM   4346  O   PRO A 572      13.136  39.018   1.355  1.00 28.80           O  
ATOM   4347  CB  PRO A 572      12.023  38.249   3.943  1.00 28.56           C  
ATOM   4348  CG  PRO A 572      11.050  39.119   4.640  1.00 28.68           C  
ATOM   4349  CD  PRO A 572      11.375  40.547   4.353  1.00 28.08           C  
ATOM   4350  N   ALA A 573      15.090  38.410   2.293  1.00 29.22           N  
ATOM   4351  CA  ALA A 573      15.726  38.174   1.005  1.00 29.63           C  
ATOM   4352  C   ALA A 573      16.588  36.917   1.031  1.00 30.11           C  
ATOM   4353  O   ALA A 573      17.730  36.928   1.504  1.00 29.89           O  
ATOM   4354  CB  ALA A 573      16.532  39.393   0.565  1.00 29.30           C  
ATOM   4355  N   GLY A 574      16.021  35.828   0.527  1.00 30.67           N  
ATOM   4356  CA  GLY A 574      16.739  34.565   0.443  1.00 32.05           C  
ATOM   4357  C   GLY A 574      16.719  33.756   1.723  1.00 32.72           C  
ATOM   4358  O   GLY A 574      17.617  32.952   1.978  1.00 32.54           O  
ATOM   4359  N   VAL A 575      15.687  33.990   2.526  1.00 33.66           N  
ATOM   4360  CA  VAL A 575      15.408  33.202   3.718  1.00 34.58           C  
ATOM   4361  C   VAL A 575      14.869  31.839   3.267  1.00 35.27           C  
ATOM   4362  O   VAL A 575      14.233  31.746   2.222  1.00 35.29           O  
ATOM   4363  CB  VAL A 575      14.381  33.938   4.613  1.00 34.32           C  
ATOM   4364  CG1 VAL A 575      13.888  33.043   5.727  1.00 35.18           C  
ATOM   4365  CG2 VAL A 575      15.000  35.178   5.188  1.00 33.49           C  
ATOM   4366  N   MET A 576      15.138  30.788   4.032  1.00 36.51           N  
ATOM   4367  CA  MET A 576      14.639  29.461   3.681  1.00 37.89           C  
ATOM   4368  C   MET A 576      13.142  29.322   3.965  1.00 38.43           C  
ATOM   4369  O   MET A 576      12.679  29.650   5.054  1.00 38.30           O  
ATOM   4370  CB  MET A 576      15.440  28.374   4.395  1.00 38.03           C  
ATOM   4371  CG  MET A 576      15.104  26.961   3.927  1.00 39.93           C  
ATOM   4372  SD  MET A 576      15.275  26.684   2.141  1.00 42.69           S  
ATOM   4373  CE  MET A 576      17.061  26.574   1.971  1.00 42.66           C  
ATOM   4374  N   GLY A 577      12.398  28.842   2.973  1.00 39.55           N  
ATOM   4375  CA  GLY A 577      10.947  28.683   3.080  1.00 41.08           C  
ATOM   4376  C   GLY A 577      10.472  27.262   2.830  1.00 42.31           C  
ATOM   4377  O   GLY A 577      11.268  26.315   2.842  1.00 42.26           O  
ATOM   4378  N   GLU A 578       9.167  27.127   2.596  1.00 43.59           N  
ATOM   4379  CA  GLU A 578       8.498  25.834   2.391  1.00 44.93           C  
ATOM   4380  C   GLU A 578       9.129  25.021   1.272  1.00 45.65           C  
ATOM   4381  O   GLU A 578       9.833  25.582   0.443  1.00 45.89           O  
ATOM   4382  CB  GLU A 578       7.025  26.069   2.029  1.00 44.98           C  
ATOM   4383  CG  GLU A 578       6.043  25.162   2.769  1.00 45.81           C  
ATOM   4384  CD  GLU A 578       5.769  25.638   4.199  1.00 46.52           C  
ATOM   4385  OE1 GLU A 578       5.393  26.824   4.374  1.00 46.45           O  
ATOM   4386  OE2 GLU A 578       5.926  24.825   5.142  1.00 45.98           O  
ATOM   4387  N   ASN A 579       8.875  23.706   1.252  1.00 46.51           N  
ATOM   4388  CA  ASN A 579       9.119  22.862   0.066  1.00 47.18           C  
ATOM   4389  C   ASN A 579      10.554  23.023  -0.461  1.00 46.22           C  
ATOM   4390  O   ASN A 579      10.844  22.767  -1.634  1.00 46.14           O  
ATOM   4391  CB  ASN A 579       8.096  23.234  -1.033  1.00 48.18           C  
ATOM   4392  CG  ASN A 579       7.300  22.025  -1.565  1.00 52.66           C  
ATOM   4393  OD1 ASN A 579       6.772  21.216  -0.784  1.00 53.93           O  
ATOM   4394  ND2 ASN A 579       7.149  21.947  -2.907  1.00 58.91           N  
ATOM   4395  N   ASN A 580      11.447  23.433   0.435  1.00 45.31           N  
ATOM   4396  CA  ASN A 580      12.717  24.064   0.062  1.00 44.47           C  
ATOM   4397  C   ASN A 580      12.628  25.057  -1.129  1.00 43.65           C  
ATOM   4398  O   ASN A 580      13.368  24.949  -2.113  1.00 43.84           O  
ATOM   4399  CB  ASN A 580      13.848  23.045  -0.114  1.00 44.39           C  
ATOM   4400  CG  ASN A 580      15.224  23.654   0.174  1.00 44.98           C  
ATOM   4401  OD1 ASN A 580      16.025  23.108   0.949  1.00 43.61           O  
ATOM   4402  ND2 ASN A 580      15.491  24.812  -0.437  1.00 45.26           N  
ATOM   4403  N   THR A 581      11.697  26.009  -1.021  1.00 42.27           N  
ATOM   4404  CA  THR A 581      11.642  27.184  -1.890  1.00 40.54           C  
ATOM   4405  C   THR A 581      12.143  28.366  -1.055  1.00 39.29           C
[truncated: 20,261 more chars]
